# Supplementary material for: M6A reduction relieves FUS-associated ALS granules
Source: Nat Commun. 2024 Jun 12;15:5033. doi: 10.1038/s41467-024-49416-5 (PMC11169559; doi:10.1038/s41467-024-49416-5)
Supplement: Supplementary file 4 — Supplementary Data 1 [file 41467_2024_49416_MOESM4_ESM.xls]

## Sheet: Description
Supplementary Table 1
Summary of SG enrichment analysis
Pre-processing: recapitulates every step of pre-processing procedure summarizing the amount reads related to each RNA-Seq sample analyzed
Alignment_Post-proc: recapitulates alignment and post-processing steps summarizing the mapping statistcs and the amount of fragments obtained after reads deduplication procedure.
shM3_noDOXY_SG_Enrichment, shM3_FUS-WT_SG_Enrichment and shM3_FUS-P525L_SG_Enrichment": describe the results of SG enrichment analysis performed in the indicated condition.
FUS-P525L_SG_DiffEnrichment, FUS-WT_SG_DiffEnrichment and noDOXY_SG_DiffEnrichment: describe the results of SG differential enrichment analysis between shMETTL3 and control (CTRL) samples performed in the indicated condition. CTRL dataset reference is indicate in the main text.
Literature Survey: results of literature survey
Descritpion of the data reported in columns:
Pre-processing_Summary
sample_id: reference sample-identifier
raw_fastq: amount of reads in fastq files before pre-processing analysis
trimmed_fastq: amount of reads in fastq files after adapter trimming and reads quality filtering
decotaminated_fastq: amount of reads after contaminants remotion
For further explanation of each step reported see Material and Methods section.
Alignment_Post-proc
sample_id: reference sample identifier
Number of input reads : amount of paired-reads used as input for genome (GRCh38) alignment procedure
Total_mapped_reads: Total amount of fragments mapped to genome
Uniquely mapped reads number: amount of fragments with un-ambiguous mapping position in genome
Number_of_dedupuplicated_properly-paired_no-multimapped_reads: amount of properly-paired reads after deduplication, and mulit-mapping remotion procedures
Description of data reported in columns of "shM3_noDOXY_SG_Enrichment", "shM3_FUS-WT_SG_Enrichment" and "shM3_FUS-P525L_SG_Enrichment" excel tables:
gene_id: gene identifier according to Ensembl database (release 99)
INP: average FPKM values after TMM normalization on INPUT samples
Sgenr: average FPKM values after TMM normalization on SG-enriched samples
logFC: log2 fold-change SGenr/INP based on average FPKMs data
logCPM: average log CPM over all samples of both analyzied conditions
LR: LR statistics
Pvalue: describes the significance of the differences between conditions
FDR: multiple-test corrected P-Value according to Benjamini-Hochberg FRD procedure
external_gene_name: gene symbol
gene_biotype: describes the biotype of gene.
SG_VS_INP: label that describe if the RNA analyzed is enriched "enr", invariant "invariant" or depleted ("dep") in SG-enriched samples compared to the matched input.
Description of data reported in columns of "FUS-P525L_SG_DiffEnrichment", "FUS-WT_SG_DiffEnrichment" and "noDOXY_SG_DiffEnrichment" excel tables:
Common labels are already described in the previous section
INP_[condition_label]: average FPKMs values after TMM normalization on Input samples of the specified condition
SGenr_[condition_label]: average FPKMs values after TMM normalization on SG-enr samples of the specified condition
Delta_logFC: delta between log2 fold-changes (Sgenr/INP) related to compared conditions.
logFC_[condition_label]: log2 fold-change (Sgenr/INP) related to SG enrichment in the specified condition.
Enriched_[condition_label]: label that describe if the RNA analyzed is enriched "enr", invariant "invariant" or depleted ("dep") in the indicated condition.
Differential_Enriched: label that describe RNA categorization related to differential enrichment analysis
Description of columns content in Literature Survey sheet:
Keys: key words used for pubmed research
Gene: gene symbol
n_papers: number of papers related that associate the gene and the key word in pubmed survey
pubmed_ids: pubmed ids for the related papers.
ensembl_gene_id: ensembl gene identifier (ensembl 99 release)

## Sheet: Pre-processing
Sample_id	Raw_fastq	Trimmed_fastq	Decotaminated_fastq
DOXY-_ARS+_shMETTL3_FUS-P525L_INP_REP1_S11_R2_001.fastq.gz	79632060	76850305	74709887
DOXY-_ARS+_shMETTL3_FUS-P525L_INP_REP1_S11_R1_001.fastq.gz	79632060	76850305	74709887
DOXY-_ARS+_shMETTL3_FUS-WT_INP_REP1_S3_R2_001.fastq.gz	68816424	65646190	64179153
DOXY-_ARS+_shMETTL3_FUS-WT_INP_REP1_S3_R1_001.fastq.gz	68816424	65646190	64179153
DOXY+_ARS+_shMETTL3_FUS-P525L_INP_REP1_S43_R2_001.fastq.gz	70473352	66891366	62997763
DOXY+_ARS+_shMETTL3_FUS-P525L_INP_REP1_S43_R1_001.fastq.gz	70473352	66891366	62997763
DOXY+_ARS+_shMETTL3_FUS-WT_SGenr_REP2_S15_R2_001.fastq.gz	70926415	65516029	64324460
DOXY+_ARS+_shMETTL3_FUS-WT_SGenr_REP2_S15_R1_001.fastq.gz	70926415	65516029	64324460
DOXY-_ARS+_shMETTL3_FUS-WT_SGenr_REP2_S59_R2_001.fastq.gz	81375567	72469264	71231047
DOXY-_ARS+_shMETTL3_FUS-WT_SGenr_REP2_S59_R1_001.fastq.gz	81375567	72469264	71231047
DOXY+_ARS+_shMETTL3_FUS-P525L_SGenr_REP2_S62_R2_001.fastq.gz	64223518	59000253	58329963
DOXY+_ARS+_shMETTL3_FUS-P525L_SGenr_REP2_S62_R1_001.fastq.gz	64223518	59000253	58329963
DOXY-_ARS+_shMETTL3_FUS-P525L_SGenr_REP2_S42_R2_001.fastq.gz	69566086	65652648	64513117
DOXY-_ARS+_shMETTL3_FUS-P525L_SGenr_REP2_S42_R1_001.fastq.gz	69566086	65652648	64513117
DOXY+_ARS+_shMETTL3_FUS-WT_INP_REP2_S13_R2_001.fastq.gz	78225575	74781171	73057725
DOXY+_ARS+_shMETTL3_FUS-WT_INP_REP2_S13_R1_001.fastq.gz	78225575	74781171	73057725
DOXY-_ARS+_shMETTL3_FUS-WT_INP_REP2_S21_R2_001.fastq.gz	79976795	76436816	72040455
DOXY-_ARS+_shMETTL3_FUS-WT_INP_REP2_S21_R1_001.fastq.gz	79976795	76436816	72040455
DOXY+_ARS+_shMETTL3_FUS-P525L_INP_REP2_S45_R2_001.fastq.gz	62592776	59183572	56544521
DOXY+_ARS+_shMETTL3_FUS-P525L_INP_REP2_S45_R1_001.fastq.gz	62592776	59183572	56544521
DOXY-_ARS+_shMETTL3_FUS-P525L_INP_REP2_S20_R2_001.fastq.gz	70769837	67506557	66139945
DOXY-_ARS+_shMETTL3_FUS-P525L_INP_REP2_S20_R1_001.fastq.gz	70769837	67506557	66139945
DOXY+_ARS+_shMETTL3_FUS-WT_SGenr_REP1_S49_R2_001.fastq.gz	52314667	45564558	44546488
DOXY+_ARS+_shMETTL3_FUS-WT_SGenr_REP1_S49_R1_001.fastq.gz	52314667	45564558	44546488
DOXY-_ARS+_shMETTL3_FUS-WT_SGenr_REP1_S29_R2_001.fastq.gz	24340342	21453312	20969576
DOXY-_ARS+_shMETTL3_FUS-WT_SGenr_REP1_S29_R1_001.fastq.gz	24340342	21453312	20969576
DOXY+_ARS+_shMETTL3_FUS-P525L_SGenr_REP1_S44_R2_001.fastq.gz	111363841	106347420	104555419
DOXY+_ARS+_shMETTL3_FUS-P525L_SGenr_REP1_S44_R1_001.fastq.gz	111363841	106347420	104555419
DOXY-_ARS+_shMETTL3_FUS-P525L_SGenr_REP1_S7_R2_001.fastq.gz	90134916	85428566	83813389
DOXY-_ARS+_shMETTL3_FUS-P525L_SGenr_REP1_S7_R1_001.fastq.gz	90134916	85428566	83813389
DOXY+_ARS+_shMETTL3_FUS-WT_INP_REP1_S26_R2_001.fastq.gz	71323156	68185366	66833161
DOXY+_ARS+_shMETTL3_FUS-WT_INP_REP1_S26_R1_001.fastq.gz	71323156	68185366	66833161

## Sheet: Alignment_Post-processing
Sample_id	Reads used as input for alignment	Total_mapped_reads	Uniquely mapped reads	Dedupuplicated_properly-paired_no-multimapped_reads
DOXY+_ARS+_shMETTL3_FUS-P525L_SGenr_REP1_S44	104555419	101552206	99701653	57114888
DOXY+_ARS+_shMETTL3_FUS-P525L_INP_REP1_S43	62997763	61351521	56641548	32786420
DOXY+_ARS+_shMETTL3_FUS-WT_SGenr_REP1_S49	44546488	43825118	42961097	8351518
DOXY+_ARS+_shMETTL3_FUS-WT_SGenr_REP2_S15	64324460	63332943	61962197	14730492
DOXY+_ARS+_shMETTL3_FUS-WT_INP_REP2_S13	73057725	69769200	64566607	34656854
DOXY-_ARS+_shMETTL3_FUS-P525L_SGenr_REP1_S7	83813389	82815841	81214513	10887741
DOXY-_ARS+_shMETTL3_FUS-P525L_SGenr_REP2_S42	64513117	63330240	62180008	23641431
DOXY-_ARS+_shMETTL3_FUS-P525L_INP_REP1_S11	74709887	71704663	67578703	39826523
DOXY-_ARS+_shMETTL3_FUS-P525L_INP_REP2_S20	66139945	63290296	58956529	33702199
DOXY-_ARS+_shMETTL3_FUS-WT_SGenr_REP1_S29	20969576	20645542	20219208	7889875
DOXY-_ARS+_shMETTL3_FUS-WT_SGenr_REP2_S59	71231047	70132732	68674906	14599527
DOXY-_ARS+_shMETTL3_FUS-WT_INP_REP1_S3	64179153	61646083	57857641	32858379
DOXY-_ARS+_shMETTL3_FUS-WT_INP_REP2_S21	72040455	69524908	64408773	39828421
DOXY+_ARS+_shMETTL3_FUS-P525L_SGenr_REP2_S62	58329963	57548033	56455720	23727118
DOXY+_ARS+_shMETTL3_FUS-P525L_INP_REP2_S45	56544521	54988914	48736416	22083745
DOXY+_ARS+_shMETTL3_FUS-WT_INP_REP1_S26	66833161	63036433	59283147	34236552

## Sheet: shM3_noDOXY_SG_Enrichment
gene_id	INP	SGenr	logFC	logCPM	LR	PValue	FDR	external_gene_name	gene_biotype	SG_VS_INP
ENSG00000000003	4.95839	1.37869	-1.81211	3.93453	98.9014	2.65391e-23	2.29601e-22	TSPAN6	protein_coding	dep
ENSG00000000419	32.0056	5.68589	-2.45102	4.58143	162.673	2.94922e-37	5.9278e-36	DPM1	protein_coding	dep
ENSG00000000457	1.92418	1.84198	-0.045197	3.71733	0.0786402	0.779149	0.812567	SCYL3	protein_coding	invariant
ENSG00000000460	7.13803	2.88294	-1.30514	4.94001	80.698	2.62994e-19	1.75743e-18	C1orf112	protein_coding	dep
ENSG00000001036	14.8316	4.78986	-1.59906	4.84471	45.5874	1.45981e-11	5.74366e-11	FUCA2	protein_coding	dep
ENSG00000001084	4.30094	8.24604	0.941113	5.74548	61.4743	4.48552e-15	2.26587e-14	GCLC	protein_coding	invariant
ENSG00000001167	12.9462	30.5704	1.24217	6.36415	107.446	3.55452e-25	3.46185e-24	NFYA	protein_coding	enr
ENSG00000001461	0.803872	1.6704	1.03548	3.47098	28.4495	9.61751e-08	2.74662e-07	NIPAL3	protein_coding	enr
ENSG00000001497	13.5525	11.3805	-0.249605	6.1284	4.09304	0.04306	0.0611077	LAS1L	protein_coding	invariant
ENSG00000001617	5.6102	10.5924	0.912973	5.2642	10.6362	0.00110898	0.00204571	SEMA3F	protein_coding	invariant
ENSG00000001629	13.9098	18.1189	0.38347	6.88592	8.72036	0.00314677	0.00542651	ANKIB1	protein_coding	invariant
ENSG00000001630	2.73224	0.543526	-2.20045	2.72225	108.165	2.47297e-25	2.42824e-24	CYP51A1	protein_coding	dep
ENSG00000001631	1.54678	1.35118	-0.184977	3.20091	1.31163	0.2521	0.303375	KRIT1	protein_coding	invariant
ENSG00000002016	4.52561	5.84475	0.370473	4.53934	7.95942	0.00478377	0.00801114	RAD52	protein_coding	invariant
ENSG00000002330	14.7217	2.64779	-2.4562	3.99119	196.011	1.54974e-44	5.07238e-43	BAD	protein_coding	dep
ENSG00000002549	14.8195	7.45202	-0.97884	5.42204	44.5462	2.48429e-11	9.55074e-11	LAP3	protein_coding	invariant
ENSG00000002834	16.384	20.6922	0.333973	7.02917	4.21339	0.0401061	0.0572868	LASP1	protein_coding	invariant
ENSG00000002919	7.54561	6.40435	-0.242279	4.66345	3.17808	0.0746322	0.100969	SNX11	protein_coding	invariant
ENSG00000003056	29.8042	26.0293	-0.192037	6.64908	2.38452	0.122543	0.158884	M6PR	protein_coding	invariant
ENSG00000003096	41.8699	44.8286	0.0992927	8.24225	0.531143	0.466127	0.522314	KLHL13	protein_coding	invariant
ENSG00000003147	20.5176	16.8849	-0.276464	6.51839	4.85682	0.0275371	0.0404623	ICA1	protein_coding	invariant
ENSG00000003249	14.7655	9.25516	-0.671256	5.83214	21.2129	4.10994e-06	1.00451e-05	DBNDD1	protein_coding	invariant
ENSG00000003393	4.40853	12.9281	1.55033	6.48602	167.606	2.4662e-38	5.36503e-37	ALS2	protein_coding	enr
ENSG00000003402	1.04065	1.92255	0.876531	5.03447	41.2786	1.32007e-10	4.79392e-10	CFLAR	protein_coding	invariant
ENSG00000003509	5.13783	3.08795	-0.705029	3.95947	16.1604	5.8198e-05	0.000125738	NDUFAF7	protein_coding	invariant
ENSG00000003756	4.04028	6.00519	0.571858	5.69373	19.674	9.18445e-06	2.17095e-05	RBM5	protein_coding	invariant
ENSG00000003987	1.50351	1.48513	0.00995869	3.39784	0.00344162	0.953219	0.961837	MTMR7	protein_coding	invariant
ENSG00000003989	39.1972	80.4887	1.03836	8.8845	35.5222	2.52154e-09	8.22914e-09	SLC7A2	protein_coding	enr
ENSG00000004059	40.772	17.8336	-1.18329	5.76299	59.1989	1.42512e-14	6.95871e-14	ARF5	protein_coding	dep
ENSG00000004139	9.29326	13.4679	0.532418	6.97704	13.312	0.000263712	0.000527924	SARM1	protein_coding	invariant
ENSG00000004142	25.8781	26.1494	0.0138896	6.11946	0.0146449	0.903678	0.919334	POLDIP2	protein_coding	invariant
ENSG00000004399	24.8208	51.7567	1.05942	8.53892	22.7788	1.81764e-06	4.59239e-06	PLXND1	protein_coding	enr
ENSG00000004455	16.084	7.07996	-1.18001	6.81136	79.9428	3.85412e-19	2.54239e-18	AK2	protein_coding	dep
ENSG00000004478	63.512	44.7441	-0.506362	8.1284	13.5235	0.00023559	0.00047464	FKBP4	protein_coding	invariant
ENSG00000004487	34.9682	37.3421	0.0958161	7.62037	0.634355	0.425763	0.482561	KDM1A	protein_coding	invariant
ENSG00000004534	3.38682	5.43841	0.68294	4.99664	28.8741	7.72383e-08	2.22562e-07	RBM6	protein_coding	invariant
ENSG00000004660	2.46067	5.91575	1.26203	4.92965	81.7631	1.53415e-19	1.04302e-18	CAMKK1	protein_coding	enr
ENSG00000004700	16.4166	16.7553	0.0361488	5.97519	0.0501454	0.82281	0.850597	RECQL	protein_coding	invariant
ENSG00000004766	3.10755	3.40312	0.139699	4.96468	0.800764	0.370865	0.428009	VPS50	protein_coding	invariant
ENSG00000004777	4.6439	6.66976	0.512394	4.87689	7.5168	0.0061126	0.0100584	ARHGAP33	protein_coding	invariant
ENSG00000004779	43.1982	10.5289	-2.01112	5.41778	172.52	2.08384e-39	4.8756e-38	NDUFAB1	protein_coding	dep
ENSG00000004864	33.708	23.2515	-0.53309	6.72966	17.5779	2.75772e-05	6.20892e-05	SLC25A13	protein_coding	invariant
ENSG00000004866	12.0088	5.17791	-1.20687	5.87668	81.1741	2.06682e-19	1.39044e-18	ST7	protein_coding	dep
ENSG00000004897	33.7608	15.5003	-1.11842	7.40055	49.9014	1.61671e-12	6.78121e-12	CDC27	protein_coding	dep
ENSG00000004961	14.0722	4.17709	-1.72327	4.48186	82.9779	8.29771e-20	5.73909e-19	HCCS	protein_coding	dep
ENSG00000004975	9.79078	13.0015	0.405764	5.91683	8.76686	0.00306754	0.00530311	DVL2	protein_coding	invariant
ENSG00000005007	14.4206	45.6842	1.6623	8.00716	94.5233	2.42225e-22	1.95884e-21	UPF1	protein_coding	enr
ENSG00000005022	218.641	51.7431	-2.07852	7.72421	184.283	5.62839e-42	1.5488e-40	SLC25A5	protein_coding	dep
ENSG00000005075	18.1618	3.16876	-2.46999	3.95847	154.558	1.74894e-35	3.17441e-34	POLR2J	protein_coding	dep
ENSG00000005100	8.66839	31.2049	1.84587	6.83727	206.13	9.59823e-47	3.66959e-45	DHX33	protein_coding	enr
ENSG00000005108	5.95762	21.938	1.87884	7.24068	213.766	2.07175e-48	9.35361e-47	THSD7A	protein_coding	enr
ENSG00000005156	17.2638	36.6592	1.08554	8.43932	71.9756	2.1787e-17	1.28358e-16	LIG3	protein_coding	enr
ENSG00000005175	8.2327	7.17452	-0.185371	5.37864	1.22374	0.268627	0.320942	RPAP3	protein_coding	invariant
ENSG00000005189	3.40449	2.25822	-0.604458	3.584	15.3112	9.11751e-05	0.00019236	REXO5	protein_coding	invariant
ENSG00000005194	35.7973	21.8189	-0.716522	6.614	33.161	8.48339e-09	2.65618e-08	CIAPIN1	protein_coding	invariant
ENSG00000005206	5.20662	10.3551	0.987149	5.83377	30.7137	2.99045e-08	8.93655e-08	SPPL2B	protein_coding	invariant
ENSG00000005238	1.75161	2.45752	0.493797	3.74032	11.681	0.000631425	0.00120485	FAM214B	protein_coding	invariant
ENSG00000005243	3.14085	1.11951	-1.3597	2.18381	31.6131	1.88156e-08	5.72852e-08	COPZ2	protein_coding	dep
ENSG00000005249	20.9477	23.6886	0.182178	6.57469	1.16875	0.279659	0.332838	PRKAR2B	protein_coding	invariant
ENSG00000005302	1.7427	0.817819	-1.05804	3.71818	42.3028	7.81816e-11	2.89718e-10	MSL3	protein_coding	dep
ENSG00000005339	6.13639	27.6119	2.16897	8.02164	174.5	7.6967e-40	1.84403e-38	CREBBP	protein_coding	enr
ENSG00000005379	0.397149	1.44765	1.83795	3.25651	79.7964	4.15052e-19	2.7359e-18	TSPOAP1	protein_coding	enr
ENSG00000005436	6.46672	1.55518	-2.02609	4.52148	126.1	2.92328e-29	3.65034e-28	GCFC2	protein_coding	dep
ENSG00000005448	9.50319	3.53057	-1.42037	4.27609	68.2151	1.46597e-16	8.16551e-16	WDR54	protein_coding	dep
ENSG00000005469	2.8863	2.63358	-0.114971	3.80515	0.325855	0.56811	0.620305	CROT	protein_coding	invariant
ENSG00000005483	18.2669	26.0837	0.515261	7.78463	16.0023	6.32656e-05	0.000136114	KMT2E	protein_coding	invariant
ENSG00000005486	33.9036	12.4852	-1.43168	5.81662	108.879	1.72542e-25	1.71388e-24	RHBDD2	protein_coding	dep
ENSG00000005700	13.3251	20.6446	0.633409	7.20873	16.7993	4.15491e-05	9.14609e-05	IBTK	protein_coding	invariant
ENSG00000005801	4.25392	2.96876	-0.50754	5.41946	9.80213	0.0017431	0.00312249	ZNF195	protein_coding	invariant
ENSG00000005810	8.65083	48.6376	2.49067	8.83487	398.432	1.20841e-88	8.68559e-86	MYCBP2	protein_coding	enr
ENSG00000005812	5.38809	5.11218	-0.0664492	5.22387	0.215384	0.64258	0.690416	FBXL3	protein_coding	invariant
ENSG00000005882	6.31478	3.6166	-0.811802	4.78984	24.2659	8.39122e-07	2.19671e-06	PDK2	protein_coding	invariant
ENSG00000005889	6.29699	14.2143	1.17575	6.52538	90.968	1.46014e-21	1.12365e-20	ZFX	protein_coding	enr
ENSG00000005893	12.2834	6.53911	-0.90455	6.47924	35.5824	2.44483e-09	7.98895e-09	LAMP2	protein_coding	invariant
ENSG00000006007	18.1601	11.8363	-0.612054	6.05236	20.3277	6.52488e-06	1.56599e-05	GDE1	protein_coding	invariant
ENSG00000006015	15.9503	7.338	-1.13192	5.31844	64.1825	1.13412e-15	5.96401e-15	REX1BD	protein_coding	dep
ENSG00000006025	1.44807	2.10632	0.542431	3.52649	11.1294	0.000849693	0.00159775	OSBPL7	protein_coding	invariant
ENSG00000006062	3.10774	8.14576	1.38415	4.95831	67.4556	2.15484e-16	1.18774e-15	MAP3K14	protein_coding	enr
ENSG00000006118	15.6361	26.0771	0.735289	7.23859	19.1085	1.23494e-05	2.88378e-05	TMEM132A	protein_coding	invariant
ENSG00000006125	66.0546	90.8931	0.460069	9.21776	14.0839	0.000174837	0.000357573	AP2B1	protein_coding	invariant
ENSG00000006194	9.85421	22.79	1.20726	6.69733	86.3726	1.49036e-20	1.07985e-19	ZNF263	protein_coding	enr
ENSG00000006210	7.87045	13.5872	0.784159	5.98715	21.4955	3.54655e-06	8.73106e-06	CX3CL1	protein_coding	invariant
ENSG00000006282	7.50576	10.4318	0.47038	5.57301	12.3203	0.000448053	0.000871704	SPATA20	protein_coding	invariant
ENSG00000006327	6.98626	2.46061	-1.4727	3.23763	29.1142	6.82342e-08	1.97567e-07	TNFRSF12A	protein_coding	dep
ENSG00000006377	4.92083	4.61073	-0.0800241	4.05515	0.307545	0.57919	0.630183	DLX6	protein_coding	invariant
ENSG00000006451	30.2138	10.4487	-1.52075	6.2057	72.7572	1.46623e-17	8.72987e-17	RALA	protein_coding	dep
ENSG00000006459	3.1492	6.48975	1.04554	5.48375	66.78	3.03557e-16	1.65643e-15	KDM7A	protein_coding	enr
ENSG00000006468	11.4912	8.04979	-0.512006	6.56058	15.483	8.32489e-05	0.000176549	ETV1	protein_coding	invariant
ENSG00000006530	5.5515	3.3708	-0.714518	5.59301	28.7243	8.34521e-08	2.39775e-07	AGK	protein_coding	invariant
ENSG00000006534	1.25468	1.07813	-0.228015	2.98138	1.40992	0.235069	0.285441	ALDH3B1	protein_coding	invariant
ENSG00000006576	15.3383	12.2978	-0.315935	6.90503	4.54918	0.0329345	0.0477836	PHTF2	protein_coding	invariant
ENSG00000006607	7.48117	15.0027	1.004	7.33131	74.1227	7.341e-18	4.48065e-17	FARP2	protein_coding	enr
ENSG00000006625	13.4873	3.06486	-2.06378	3.82777	109.784	1.09291e-25	1.10069e-24	GGCT	protein_coding	dep
ENSG00000006634	15.4791	4.74336	-1.68294	5.57173	84.764	3.36197e-20	2.3878e-19	DBF4	protein_coding	dep
ENSG00000006652	13.5653	6.11923	-1.14156	6.2148	46.9487	7.28695e-12	2.92667e-11	IFRD1	protein_coding	dep
ENSG00000006695	4.29931	3.01272	-0.50032	4.6508	13.6059	0.000225474	0.00045523	COX10	protein_coding	invariant
ENSG00000006704	7.36249	15.9259	1.10954	6.22763	52.8517	3.59709e-13	1.58461e-12	GTF2IRD1	protein_coding	enr
ENSG00000006712	16.7092	16.6243	-0.00407031	5.57387	0.00110201	0.973518	0.978152	PAF1	protein_coding	invariant
ENSG00000006715	7.03489	8.16851	0.214872	5.87989	2.66803	0.102382	0.134935	VPS41	protein_coding	invariant
ENSG00000006744	8.7799	14.5464	0.725293	6.34376	31.4208	2.07748e-08	6.29621e-08	ELAC2	protein_coding	invariant
ENSG00000006831	24.6396	56.0437	1.18519	7.87394	106.426	5.94808e-25	5.71251e-24	ADIPOR2	protein_coding	enr
ENSG00000007047	9.78011	14.9482	0.608316	6.35443	11.4084	0.000731116	0.00138464	MARK4	protein_coding	invariant
ENSG00000007080	45.7265	20.4766	-1.14773	5.80266	54.3141	1.70872e-13	7.70488e-13	CCDC124	protein_coding	dep
ENSG00000007168	19.5452	46.4423	1.24887	8.07967	89.0716	3.80787e-21	2.85098e-20	PAFAH1B1	protein_coding	enr
ENSG00000007202	18.5067	77.4327	2.06415	8.7864	195.086	2.46754e-44	8.03248e-43	KIAA0100	protein_coding	enr
ENSG00000007255	10.5846	2.94897	-1.82772	2.814	60.5561	7.15107e-15	3.56839e-14	TRAPPC6A	protein_coding	dep
ENSG00000007341	4.44857	2.03929	-1.10892	4.75628	52.6302	4.02659e-13	1.76516e-12	ST7L	protein_coding	dep
ENSG00000007376	31.9148	28.0282	-0.191427	6.3765	1.41275	0.234601	0.284931	RPUSD1	protein_coding	invariant
ENSG00000007392	11.9394	7.60728	-0.643216	5.92838	24.4883	7.47631e-07	1.96492e-06	LUC7L	protein_coding	invariant
ENSG00000007402	16.4174	36.8285	1.16371	7.38722	38.2171	6.32956e-10	2.17468e-09	CACNA2D2	protein_coding	enr
ENSG00000007520	23.8824	19.1057	-0.32162	4.7161	5.98681	0.0144133	0.02235	TSR3	protein_coding	invariant
ENSG00000007541	6.87348	7.34897	0.0897252	5.81033	0.369208	0.543436	0.596737	PIGQ	protein_coding	invariant
ENSG00000007545	1.88691	9.19514	2.28068	5.53375	123.79	9.36622e-29	1.13487e-27	CRAMP1	protein_coding	enr
ENSG00000007866	4.04204	8.16274	1.00322	4.16931	19.1049	1.23725e-05	2.8888e-05	TEAD3	protein_coding	enr
ENSG00000007923	15.1916	22.4806	0.563304	6.57629	20.7845	5.13963e-06	1.245e-05	DNAJC11	protein_coding	invariant
ENSG00000007944	2.43233	5.18758	1.0871	3.49576	55.3537	1.00679e-13	4.61507e-13	MYLIP	protein_coding	enr
ENSG00000007968	12.7154	23.0177	0.853637	6.60052	33.5053	7.10714e-09	2.24089e-08	E2F2	protein_coding	invariant
ENSG00000008018	50.7333	14.0154	-1.8437	6.18989	97.3911	5.69025e-23	4.81848e-22	PSMB1	protein_coding	dep
ENSG00000008056	6.52572	5.72817	-0.197404	4.52458	1.5441	0.214009	0.262332	SYN1	protein_coding	invariant
ENSG00000008083	7.76513	32.4746	2.06305	6.96023	295.387	3.3331e-66	5.25373e-64	JARID2	protein_coding	enr
ENSG00000008086	1.42809	4.18223	1.54996	5.71944	164.501	1.17569e-37	2.43667e-36	CDKL5	protein_coding	enr
ENSG00000008130	14.566	29.1141	0.99718	6.91925	63.2806	1.79266e-15	9.3099e-15	NADK	protein_coding	invariant
ENSG00000008196	30.53	43.8195	0.521761	7.8367	19.8036	8.58196e-06	2.03496e-05	TFAP2B	protein_coding	invariant
ENSG00000008256	5.58256	20.306	1.8593	6.21135	183.365	8.92727e-42	2.42684e-40	CYTH3	protein_coding	enr
ENSG00000008277	6.29856	18.4321	1.54916	7.2293	165.552	6.93114e-38	1.45497e-36	ADAM22	protein_coding	enr
ENSG00000008282	26.2034	22.0113	-0.246254	6.08615	2.67743	0.10178	0.134161	SYPL1	protein_coding	invariant
ENSG00000008283	101.026	178.517	0.821175	9.53083	33.1563	8.50414e-09	2.66175e-08	CYB561	protein_coding	invariant
ENSG00000008294	16.7885	35.6906	1.08786	8.29181	83.029	8.08577e-20	5.60328e-19	SPAG9	protein_coding	enr
ENSG00000008300	4.69369	19.6393	2.06321	7.38524	142.208	8.75588e-33	1.36102e-31	CELSR3	protein_coding	enr
ENSG00000008324	9.20834	2.88466	-1.62536	3.10142	73.4599	1.02701e-17	6.18653e-17	SS18L2	protein_coding	dep
ENSG00000008382	9.60614	7.39959	-0.392524	4.14171	5.82708	0.0157813	0.0243119	MPND	protein_coding	invariant
ENSG00000008405	7.00782	10.8449	0.630597	5.4068	27.4956	1.57456e-07	4.40088e-07	CRY1	protein_coding	invariant
ENSG00000008441	13.3878	16.874	0.330743	6.56991	2.27243	0.131693	0.169561	NFIX	protein_coding	invariant
ENSG00000008710	6.34843	22.0121	1.79265	8.03051	75.0366	4.6207e-18	2.8503e-17	PKD1	protein_coding	enr
ENSG00000008735	33.0608	40.5756	0.293631	7.73475	3.34479	0.0674181	0.0921524	MAPK8IP2	protein_coding	invariant
ENSG00000008838	17.1561	20.5148	0.256114	7.0332	3.24004	0.0718589	0.0976136	MED24	protein_coding	invariant
ENSG00000008853	10.072	34.435	1.77174	7.18256	102.153	5.13851e-24	4.65158e-23	RHOBTB2	protein_coding	enr
ENSG00000008869	6.49572	12.1678	0.904411	6.2554	55.2586	1.0567e-13	4.83892e-13	HEATR5B	protein_coding	invariant
ENSG00000008952	21.3174	12.4529	-0.771249	7.07192	25.8831	3.62728e-07	9.82345e-07	SEC62	protein_coding	invariant
ENSG00000008988	84.307	12.0397	-2.81013	7.19039	232.522	1.68032e-52	9.8672e-51	RPS20	protein_coding	dep
ENSG00000009307	122.751	105.304	-0.220607	9.36452	2.53961	0.111022	0.145172	CSDE1	protein_coding	invariant
ENSG00000009335	19.8334	48.7716	1.29803	8.301	101.698	6.46702e-24	5.80739e-23	UBE3C	protein_coding	enr
ENSG00000009413	7.8496	17.4819	1.15715	7.29409	68.1977	1.47898e-16	8.23544e-16	REV3L	protein_coding	enr
ENSG00000009780	3.20832	2.12626	-0.574659	3.47952	14.7011	0.000125973	0.000261446	FAM76A	protein_coding	invariant
ENSG00000009830	3.64054	6.08245	0.734211	5.58965	22.6288	1.96519e-06	4.94849e-06	POMT2	protein_coding	invariant
ENSG00000009844	9.07117	3.61536	-1.31364	5.55248	66.0742	4.34265e-16	2.34756e-15	VTA1	protein_coding	dep
ENSG00000009954	37.3837	127.892	1.77439	9.18609	226.346	3.73542e-51	2.02785e-49	BAZ1B	protein_coding	enr
ENSG00000010017	16.8916	19.4675	0.208405	6.03997	2.91546	0.0877346	0.117095	RANBP9	protein_coding	invariant
ENSG00000010072	6.53869	4.42664	-0.545687	5.04088	10.871	0.0009768	0.00181906	SPRTN	protein_coding	invariant
ENSG00000010165	20.761	37.0284	0.832419	6.78372	46.4755	9.27719e-12	3.70037e-11	EEF1AKNMT	protein_coding	invariant
ENSG00000010219	1.56747	0.268207	-2.54642	2.8717	162.93	2.59082e-37	5.21912e-36	DYRK4	protein_coding	dep
ENSG00000010244	11.1272	4.04017	-1.45623	6.91964	110.787	6.58893e-26	6.72325e-25	ZNF207	protein_coding	dep
ENSG00000010256	40.7433	17.9289	-1.18344	6.5666	64.5556	9.3845e-16	4.94662e-15	UQCRC1	protein_coding	dep
ENSG00000010270	12.3254	4.31806	-1.49195	5.21473	92.1207	8.15472e-22	6.37651e-21	STARD3NL	protein_coding	dep
ENSG00000010278	16.4599	2.71256	-2.59374	5.36473	212.567	3.78329e-48	1.66622e-46	CD9	protein_coding	dep
ENSG00000010292	58.3418	95.9961	0.717652	8.96211	23.7758	1.08234e-06	2.79756e-06	NCAPD2	protein_coding	invariant
ENSG00000010295	9.08323	18.5962	1.02926	6.15522	40.6992	1.77557e-10	6.39896e-10	IFFO1	protein_coding	enr
ENSG00000010322	4.24799	8.98279	1.07539	5.88789	46.5284	9.03024e-12	3.60668e-11	NISCH	protein_coding	enr
ENSG00000010361	11.08	7.34572	-0.59755	4.78668	14.3956	0.000148147	0.000304966	FUZ	protein_coding	invariant
ENSG00000010404	4.95606	2.41132	-1.02583	5.12714	48.644	3.069e-12	1.26745e-11	IDS	protein_coding	dep
ENSG00000010438	31.3773	4.10525	-2.88822	4.94774	194.253	3.74989e-44	1.19464e-42	PRSS3	protein_coding	dep
ENSG00000010539	4.38525	2.95002	-0.556992	4.80666	12.774	0.000351465	0.00069317	ZNF200	protein_coding	invariant
ENSG00000010803	10.6152	12.8639	0.271602	5.70187	4.02074	0.0449439	0.0635153	SCMH1	protein_coding	invariant
ENSG00000010810	17.5368	28.2438	0.686545	7.40309	33.8957	5.81468e-09	1.84568e-08	FYN	protein_coding	invariant
ENSG00000011007	16.06	25.9789	0.696233	6.82103	30.9454	2.65389e-08	7.96921e-08	ELOA	protein_coding	invariant
ENSG00000011009	21.0281	12.1176	-0.775281	5.09303	27.0656	1.96665e-07	5.44678e-07	LYPLA2	protein_coding	invariant
ENSG00000011021	2.03087	3.42198	0.742516	4.44672	14.9531	0.000110219	0.000230346	CLCN6	protein_coding	invariant
ENSG00000011028	3.27409	4.9565	0.593622	4.73587	2.92193	0.0873834	0.116689	MRC2	protein_coding	invariant
ENSG00000011105	15.2721	35.7553	1.22565	7.45305	38.1316	6.61288e-10	2.26942e-09	TSPAN9	protein_coding	enr
ENSG00000011114	6.53897	23.1291	1.82237	7.3851	214.361	1.53613e-48	7.00578e-47	BTBD7	protein_coding	enr
ENSG00000011132	3.92004	2.79877	-0.494588	4.25649	11.0676	0.000878501	0.00164916	APBA3	protein_coding	invariant
ENSG00000011143	4.20308	3.98158	-0.086206	4.06818	0.294712	0.587217	0.637834	MKS1	protein_coding	invariant
ENSG00000011198	2.34061	1.7387	-0.411186	3.97684	6.19927	0.0127803	0.0200182	ABHD5	protein_coding	invariant
ENSG00000011243	13.6407	13.6996	0.00416964	6.11886	0.00121667	0.972175	0.976959	AKAP8L	protein_coding	invariant
ENSG00000011258	8.59438	11.8719	0.46693	6.19692	13.3001	0.000265393	0.000531171	MBTD1	protein_coding	invariant
ENSG00000011260	32.1314	16.5938	-0.949535	6.056	48.2686	3.71663e-12	1.52649e-11	UTP18	protein_coding	invariant
ENSG00000011275	10.0742	36.5005	1.85524	7.46079	133.747	6.20671e-31	8.62556e-30	RNF216	protein_coding	enr
ENSG00000011295	5.84832	7.70968	0.405704	5.35723	9.98618	0.00157719	0.00284258	TTC19	protein_coding	invariant
ENSG00000011304	94.3778	74.8812	-0.334576	9.18668	6.78699	0.00918244	0.0146901	PTBP1	protein_coding	invariant
ENSG00000011332	10.0306	11.4167	0.183011	5.68318	1.48798	0.22253	0.271753	DPF1	protein_coding	invariant
ENSG00000011347	2.52006	5.20529	1.03953	4.83191	21.2609	4.00818e-06	9.80706e-06	SYT7	protein_coding	enr
ENSG00000011376	2.01697	6.42568	1.66503	5.68264	150.153	1.60482e-34	2.76746e-33	LARS2	protein_coding	enr
ENSG00000011405	7.94202	11.955	0.593516	6.5146	17.7482	2.52156e-05	5.69935e-05	PIK3C2A	protein_coding	invariant
ENSG00000011426	36.8957	26.7784	-0.459537	7.5807	10.1168	0.00146921	0.00265811	ANLN	protein_coding	invariant
ENSG00000011451	16.7264	34.7599	1.0543	8.00935	49.4378	2.04766e-12	8.54492e-12	WIZ	protein_coding	enr
ENSG00000011454	7.43111	19.6133	1.40004	6.9428	144.769	2.41233e-33	3.87029e-32	RABGAP1	protein_coding	enr
ENSG00000011465	1.61368	0.260344	-2.61805	3.67967	95.6324	1.38321e-22	1.14013e-21	DCN	protein_coding	dep
ENSG00000011478	12.6805	5.9135	-1.09733	4.40794	59.0101	1.56864e-14	7.63871e-14	QPCTL	protein_coding	dep
ENSG00000011485	16.4317	20.0581	0.286872	7.01368	5.26597	0.0217463	0.0325687	PPP5C	protein_coding	invariant
ENSG00000011523	4.16836	9.11241	1.12639	5.82414	83.7195	5.70193e-20	3.99291e-19	CEP68	protein_coding	enr
ENSG00000011566	6.8447	18.6368	1.44694	6.25732	121.056	3.71491e-28	4.30111e-27	MAP4K3	protein_coding	enr
ENSG00000012048	10.7082	18.3498	0.779367	7.0763	36.9435	1.21603e-09	4.06982e-09	BRCA1	protein_coding	invariant
ENSG00000012061	19.7248	6.55219	-1.57747	6.21518	123.586	1.03775e-28	1.24982e-27	ERCC1	protein_coding	dep
ENSG00000012174	10.1997	10.5705	0.0525624	6.53888	0.162544	0.686825	0.730832	MBTPS2	protein_coding	invariant
ENSG00000012232	8.64376	27.8973	1.68916	7.8899	92.1857	7.89115e-22	6.18387e-21	EXTL3	protein_coding	enr
ENSG00000012660	59.5428	29.3907	-1.01677	7.41193	62.3187	2.92139e-15	1.49429e-14	ELOVL5	protein_coding	dep
ENSG00000012963	23.9004	29.4195	0.300765	6.54659	5.68984	0.0170634	0.026097	UBR7	protein_coding	invariant
ENSG00000012983	10.9869	13.3977	0.290764	6.53872	4.32203	0.0376219	0.0540045	MAP4K5	protein_coding	invariant
ENSG00000013016	2.67925	7.57699	1.49016	4.5776	80.8811	2.39714e-19	1.60605e-18	EHD3	protein_coding	enr
ENSG00000013275	53.0054	24.4809	-1.11228	6.63757	76.8166	1.87592e-18	1.18943e-17	PSMC4	protein_coding	dep
ENSG00000013288	0.880122	1.35165	0.595015	3.26612	10.6124	0.0011233	0.00207021	MAN2B2	protein_coding	invariant
ENSG00000013293	16.0565	22.7455	0.502879	7.66841	13.1128	0.000293284	0.000584454	SLC7A14	protein_coding	invariant
ENSG00000013306	89.6184	37.4744	-1.25786	7.81326	72.5117	1.66042e-17	9.85989e-17	SLC25A39	protein_coding	dep
ENSG00000013374	9.183	5.25497	-0.798988	5.30902	36.2403	1.74424e-09	5.77383e-09	NUB1	protein_coding	invariant
ENSG00000013375	10.408	7.52081	-0.460949	6.07785	8.14574	0.00431625	0.00727908	PGM3	protein_coding	invariant
ENSG00000013392	1.5889	1.2621	-0.289939	2.49888	1.79432	0.180401	0.224847	RWDD2A	protein_coding	invariant
ENSG00000013441	13.3772	6.5678	-1.01794	5.70872	38.0918	6.7492e-10	2.31399e-09	CLK1	protein_coding	dep
ENSG00000013503	7.97689	12.4267	0.643833	5.59782	21.5866	3.38201e-06	8.3397e-06	POLR3B	protein_coding	invariant
ENSG00000013523	7.98728	20.1754	1.3335	6.47217	76.7219	1.96804e-18	1.24608e-17	ANGEL1	protein_coding	enr
ENSG00000013561	15.7703	8.95559	-0.809772	5.96121	31.5563	1.93739e-08	5.88953e-08	RNF14	protein_coding	invariant
ENSG00000013563	5.38518	4.43774	-0.287403	4.35702	3.78286	0.05178	0.072345	DNASE1L1	protein_coding	invariant
ENSG00000013573	5.43552	12.4969	1.19715	6.21367	59.9543	9.70865e-15	4.79666e-14	DDX11	protein_coding	enr
ENSG00000013583	1.7538	0.755787	-1.17317	2.26135	24.8272	6.27051e-07	1.66138e-06	HEBP1	protein_coding	dep
ENSG00000013810	13.6682	19.3454	0.49965	7.07797	17.6723	2.62425e-05	5.92252e-05	TACC3	protein_coding	invariant
ENSG00000014123	8.41443	3.49943	-1.24662	4.79989	55.6774	8.53935e-14	3.94051e-13	UFL1	protein_coding	dep
ENSG00000014138	1.31314	1.29161	-0.0484442	2.87128	0.0824942	0.773945	0.80789	POLA2	protein_coding	invariant
ENSG00000014164	6.26647	8.75547	0.474012	4.79018	8.28299	0.00400181	0.006796	ZC3H3	protein_coding	invariant
ENSG00000014216	8.27223	9.72145	0.227295	6.08205	2.00294	0.156994	0.198734	CAPN1	protein_coding	invariant
ENSG00000014641	18.9943	5.19163	-1.86829	5.94105	116.661	3.40501e-27	3.75827e-26	MDH1	polymorphic_pseudogene	dep
ENSG00000014824	16.2763	6.9371	-1.22243	6.39993	69.9666	6.03168e-17	3.44621e-16	SLC30A9	protein_coding	dep
ENSG00000014919	8.22421	5.99529	-0.449077	4.91131	9.85394	0.00169468	0.00304122	COX15	protein_coding	invariant
ENSG00000015133	1.5911	7.73895	2.27875	5.8269	176.206	3.26522e-40	8.02638e-39	CCDC88C	protein_coding	enr
ENSG00000015153	3.10443	0.984063	-1.63218	4.52852	113.47	1.70255e-26	1.80703e-25	YAF2	protein_coding	dep
ENSG00000015171	11.1067	18.5941	0.747677	6.29482	25.9986	3.41673e-07	9.2756e-07	ZMYND11	protein_coding	invariant
ENSG00000015475	14.4356	6.16449	-1.21633	5.54327	60.26	8.31202e-15	4.12821e-14	BID	protein_coding	dep
ENSG00000015532	5.80793	12.57	1.10826	5.63192	53.5492	2.52196e-13	1.1231e-12	XYLT2	protein_coding	enr
ENSG00000015592	1.87224	0.811392	-1.16494	2.29123	28.7553	8.21253e-08	2.36076e-07	STMN4	protein_coding	dep
ENSG00000015676	11.169	23.7397	1.08652	7.42634	70.9751	3.61758e-17	2.1003e-16	NUDCD3	protein_coding	enr
ENSG00000016082	35.2298	41.2544	0.230302	6.75168	3.09947	0.0783178	0.105581	ISL1	protein_coding	invariant
ENSG00000016864	7.40776	7.06223	-0.0615857	4.78436	0.177796	0.673274	0.718583	GLT8D1	protein_coding	invariant
ENSG00000017260	30.4635	37.6525	0.305293	8.18235	6.11498	0.0134041	0.020926	ATP2C1	protein_coding	invariant
ENSG00000017797	5.57215	7.8588	0.498248	5.75056	16.7831	4.19042e-05	9.22088e-05	RALBP1	protein_coding	invariant
ENSG00000018189	8.94701	6.15985	-0.53484	6.15991	17.9547	2.26227e-05	5.13461e-05	RUFY3	protein_coding	invariant
ENSG00000018236	53.0849	100.305	0.917974	9.16522	45.4006	1.60583e-11	6.28927e-11	CNTN1	protein_coding	invariant
ENSG00000018510	9.93403	5.26171	-0.907765	6.08709	31.2697	2.24556e-08	6.78386e-08	AGPS	protein_coding	invariant
ENSG00000018610	9.33631	5.62435	-0.719176	4.30742	21.088	4.38668e-06	1.06866e-05	CXorf56	protein_coding	invariant
ENSG00000018699	10.2375	7.9745	-0.363832	4.98293	5.90952	0.0150593	0.0232654	TTC27	protein_coding	invariant
ENSG00000018869	1.09311	0.773757	-0.475365	1.75183	4.63642	0.0313002	0.0455929	ZNF582	protein_coding	invariant
ENSG00000019144	2.20157	6.11536	1.47047	6.48098	81.8253	1.4866e-19	1.01108e-18	PHLDB1	protein_coding	enr
ENSG00000019485	0.612475	2.61537	2.0844	4.4179	136.917	1.25753e-31	1.83264e-30	PRDM11	protein_coding	enr
ENSG00000019549	3.6555	2.8697	-0.315499	3.47101	1.84204	0.174712	0.218575	SNAI2	protein_coding	invariant
ENSG00000019991	6.76744	5.08465	-0.406848	5.86376	5.53624	0.0186265	0.0282591	HGF	protein_coding	invariant
ENSG00000019995	6.84124	15.5721	1.18615	6.05675	97.5542	5.24009e-23	4.44357e-22	ZRANB1	protein_coding	enr
ENSG00000020129	11.3888	18.244	0.67584	6.17763	20.8122	5.06584e-06	1.22795e-05	NCDN	protein_coding	invariant
ENSG00000020181	7.62552	15.8346	1.0525	6.36048	8.84922	0.00293214	0.00508666	ADGRA2	protein_coding	enr
ENSG00000020256	7.70543	8.64227	0.166632	5.79474	1.92436	0.165377	0.208055	ZFP64	protein_coding	invariant
ENSG00000020426	6.62443	1.5871	-2.00991	4.08155	118.146	1.61059e-27	1.80091e-26	MNAT1	protein_coding	dep
ENSG00000020922	10.4476	10.503	0.0105295	6.33451	0.00606649	0.937917	0.948474	MRE11	protein_coding	invariant
ENSG00000021574	5.38656	6.74667	0.329543	5.84728	5.44423	0.019633	0.0296459	SPAST	protein_coding	invariant
ENSG00000021762	0.409672	1.01746	1.28324	2.28671	35.7099	2.28994e-09	7.49918e-09	OSBPL5	protein_coding	enr
ENSG00000021776	11.9457	18.4675	0.629415	7.67248	23.9324	9.97795e-07	2.58987e-06	AQR	protein_coding	invariant
ENSG00000022267	27.9813	19.1977	-0.542404	7.1162	22.05	2.65637e-06	6.61478e-06	FHL1	protein_coding	invariant
ENSG00000022277	10.9275	4.95186	-1.12147	5.04726	43.789	3.65764e-11	1.38981e-10	RTF2	protein_coding	dep
ENSG00000022355	2.86011	3.68586	0.376471	4.78745	3.59402	0.0579877	0.0802264	GABRA1	protein_coding	invariant
ENSG00000022567	1.19764	3.85937	1.67706	4.3782	85.3657	2.47987e-20	1.77109e-19	SLC45A4	protein_coding	enr
ENSG00000022840	32.6243	42.6519	0.385415	7.79334	9.81669	0.00172935	0.00310066	RNF10	protein_coding	invariant
ENSG00000022976	2.45516	4.29441	0.792915	4.20463	28.5239	9.25482e-08	2.64556e-07	ZNF839	protein_coding	invariant
ENSG00000023041	13.9438	6.37417	-1.11432	5.28049	47.2406	6.27854e-12	2.53526e-11	ZDHHC6	protein_coding	dep
ENSG00000023171	10.1895	34.0238	1.73963	8.36401	122.054	2.24584e-28	2.63934e-27	GRAMD1B	protein_coding	enr
ENSG00000023191	9.78515	7.13017	-0.462089	5.9698	12.7615	0.000353824	0.000697287	RNH1	protein_coding	invariant
ENSG00000023228	22.2717	30.908	0.472406	8.33735	10.4914	0.00119933	0.00219816	NDUFS1	protein_coding	invariant
ENSG00000023287	19.1181	20.9789	0.136844	7.2554	0.881829	0.347701	0.403894	RB1CC1	protein_coding	invariant
ENSG00000023318	14.7628	5.69547	-1.36167	5.64634	93.4437	4.1792e-22	3.33908e-21	ERP44	protein_coding	dep
ENSG00000023330	16.4651	12.6369	-0.37236	5.22009	8.17776	0.00424071	0.00716582	ALAS1	protein_coding	invariant
ENSG00000023516	17.4935	37.0983	1.08546	8.07785	64.9477	7.69128e-16	4.07804e-15	AKAP11	protein_coding	enr
ENSG00000023572	4.80452	2.73128	-0.805129	4.58381	15.7266	7.31873e-05	0.000156392	GLRX2	protein_coding	invariant
ENSG00000023608	4.6554	4.48801	-0.0276493	3.59484	0.0233675	0.878505	0.897791	SNAPC1	protein_coding	invariant
ENSG00000023697	14.401	2.1451	-2.70385	4.61592	216.296	5.81323e-49	2.69917e-47	DERA	protein_coding	dep
ENSG00000023734	105.825	50.1485	-1.07388	7.43922	66.3605	3.75546e-16	2.03811e-15	STRAP	protein_coding	dep
ENSG00000023892	1.1069	1.56203	0.445415	1.71967	2.49746	0.11403	0.148802	DEF6	protein_coding	invariant
ENSG00000023902	5.36273	6.48614	0.266416	5.28965	3.99479	0.0456412	0.0643691	PLEKHO1	protein_coding	invariant
ENSG00000023909	5.34718	6.71575	0.334827	5.03145	4.72143	0.029789	0.0435009	GCLM	protein_coding	invariant
ENSG00000024048	5.37966	12.771	1.24754	6.31474	109.375	1.34309e-25	1.34376e-24	UBR2	protein_coding	enr
ENSG00000024422	18.5518	18.2973	-0.0245817	6.14649	0.0288734	0.865072	0.88623	EHD2	protein_coding	invariant
ENSG00000024526	10.6418	7.65133	-0.467896	5.76751	10.0874	0.00149283	0.00269865	DEPDC1	protein_coding	invariant
ENSG00000024862	2.78602	1.30898	-1.03364	1.80225	23.0866	1.54863e-06	3.9421e-06	CCDC28A	protein_coding	dep
ENSG00000025039	8.42171	8.22949	-0.0292033	5.41233	0.0463148	0.829605	0.856241	RRAGD	protein_coding	invariant
ENSG00000025156	16.6361	7.20149	-1.18292	5.04453	45.5509	1.48724e-11	5.84392e-11	HSF2	protein_coding	dep
ENSG00000025293	8.78683	22.272	1.34118	7.01456	111.985	3.60044e-26	3.72889e-25	PHF20	protein_coding	enr
ENSG00000025770	17.697	15.1477	-0.229543	6.19741	3.31498	0.0686511	0.0936597	NCAPH2	protein_coding	invariant
ENSG00000025772	48.9973	37.4391	-0.383751	6.42075	8.54417	0.0034663	0.00594048	TOMM34	protein_coding	invariant
ENSG00000025796	15.2241	8.23582	-0.880818	6.6677	37.6182	8.60387e-10	2.92421e-09	SEC63	protein_coding	invariant
ENSG00000025800	16.066	31.4417	0.96763	7.46411	63.8824	1.32072e-15	6.91695e-15	KPNA6	protein_coding	invariant
ENSG00000026025	78.3924	28.2128	-1.47189	8.11337	73.6192	9.47377e-18	5.73179e-17	VIM	protein_coding	dep
ENSG00000026508	3.66775	2.21421	-0.717163	4.90687	13.811	0.000202154	0.000410405	CD44	protein_coding	invariant
ENSG00000026559	9.44203	8.41153	-0.170457	5.59825	0.558922	0.454695	0.511322	KCNG1	protein_coding	invariant
ENSG00000026652	1.05345	2.32785	1.14199	4.55961	68.2346	1.45154e-16	8.08766e-16	AGPAT4	protein_coding	enr
ENSG00000026950	1.89395	1.68518	-0.148008	3.34471	0.63913	0.424026	0.481008	BTN3A1	protein_coding	invariant
ENSG00000027001	6.24884	3.42775	-0.843848	4.08533	26.2423	3.01159e-07	8.20924e-07	MIPEP	protein_coding	invariant
ENSG00000027697	8.51189	5.86365	-0.520776	4.58686	9.22482	0.00238756	0.00419047	IFNGR1	protein_coding	invariant
ENSG00000027847	3.30501	2.60606	-0.33177	3.87913	4.53266	0.0332538	0.0482119	B4GALT7	protein_coding	invariant
ENSG00000028137	0.726461	2.33582	1.6643	2.36342	33.4887	7.16777e-09	2.25855e-08	TNFRSF1B	protein_coding	enr
ENSG00000028203	16.9318	14.3168	-0.238803	7.10136	2.84736	0.0915239	0.121678	VEZT	protein_coding	invariant
ENSG00000028310	3.79387	8.72317	1.19802	5.88471	91.0055	1.43273e-21	1.1035e-20	BRD9	protein_coding	enr
ENSG00000028528	8.49753	10.2571	0.272425	6.51958	5.1372	0.0234184	0.0348897	SNX1	protein_coding	invariant
ENSG00000028839	10.2772	5.48477	-0.892527	5.33635	31.6764	1.82118e-08	5.54941e-08	TBPL1	protein_coding	invariant
ENSG00000029363	29.0053	21.3297	-0.441104	7.90948	8.46158	0.00362726	0.00619742	BCLAF1	protein_coding	invariant
ENSG00000029364	26.6232	23.3617	-0.186974	7.4812	1.8333	0.175738	0.219645	SLC39A9	protein_coding	invariant
ENSG00000029534	1.4171	6.97206	2.2934	5.45559	112.137	3.33499e-26	3.46797e-25	ANK1	protein_coding	enr
ENSG00000029639	4.46297	2.74763	-0.674909	3.93748	19.3691	1.07734e-05	2.53056e-05	TFB1M	protein_coding	invariant
ENSG00000029725	8.94642	12.8306	0.5258	6.26445	10.1875	0.00141399	0.00256285	RABEP1	protein_coding	invariant
ENSG00000029993	15.9497	21.6152	0.441233	6.19771	12.6365	0.000378289	0.000742569	HMGB3	protein_coding	invariant
ENSG00000030066	6.92806	17.3404	1.32109	6.69015	106.959	4.54585e-25	4.39873e-24	NUP160	protein_coding	enr
ENSG00000030110	19.3004	13.4987	-0.527133	5.19356	15.9286	6.57787e-05	0.000141182	BAK1	protein_coding	invariant
ENSG00000030582	32.2452	36.3542	0.170736	6.91609	1.5732	0.209743	0.257701	GRN	protein_coding	invariant
ENSG00000031003	4.65633	6.29941	0.441801	5.21725	10.1039	0.00147959	0.00267633	FAM13B	protein_coding	invariant
ENSG00000031081	4.01484	12.84	1.6761	6.28778	81.9437	1.40021e-19	9.53044e-19	ARHGAP31	protein_coding	enr
ENSG00000031691	8.20165	2.78744	-1.49654	3.36781	73.6855	9.16098e-18	5.55377e-17	CENPQ	protein_coding	dep
ENSG00000031698	69.8824	46.1117	-0.599315	7.80557	19.6457	9.32111e-06	2.20151e-05	SARS1	protein_coding	invariant
ENSG00000031823	13.1208	16.1401	0.297351	6.76526	5.15425	0.0231895	0.034586	RANBP3	protein_coding	invariant
ENSG00000032219	4.42092	5.45022	0.30606	5.19894	5.33122	0.0209467	0.0314764	ARID4A	protein_coding	invariant
ENSG00000032389	7.17276	3.57815	-1.00919	4.98464	61.3106	4.87459e-15	2.45315e-14	EIPR1	protein_coding	dep
ENSG00000032444	6.23077	9.39479	0.586529	5.79683	12.1554	0.000489465	0.000948269	PNPLA6	protein_coding	invariant
ENSG00000032742	2.79574	1.35632	-1.01805	3.73329	32.9941	9.24382e-09	2.88172e-08	IFT88	protein_coding	dep
ENSG00000033011	9.41107	9.34751	-0.0121352	5.41821	0.00732546	0.931793	0.943396	ALG1	protein_coding	invariant
ENSG00000033030	5.80194	4.89255	-0.24491	5.61597	4.00531	0.0453571	0.0640237	ZCCHC8	protein_coding	invariant
ENSG00000033050	7.54335	12.4849	0.72358	5.67971	37.0181	1.17036e-09	3.92428e-09	ABCF2	protein_coding	invariant
ENSG00000033100	12.1417	32.9265	1.43798	6.55306	83.1948	7.43526e-20	5.16844e-19	CHPF2	protein_coding	enr
ENSG00000033170	6.66442	4.43584	-0.574001	5.29471	14.4797	0.000141678	0.000292488	FUT8	protein_coding	invariant
ENSG00000033178	7.73795	6.41025	-0.265723	6.34153	2.93037	0.0869275	0.116151	UBA6	protein_coding	invariant
ENSG00000033327	20.0203	50.6515	1.33809	7.89832	108.607	1.9787e-25	1.95466e-24	GAB2	protein_coding	enr
ENSG00000033627	9.36339	11.7986	0.330435	6.85412	6.44945	0.0110987	0.0175572	ATP6V0A1	protein_coding	invariant
ENSG00000033800	7.84631	7.18965	-0.119379	6.34587	0.67583	0.411026	0.468341	PIAS1	protein_coding	invariant
ENSG00000033867	5.30081	10.8327	1.0301	6.26743	62.2875	2.96801e-15	1.51727e-14	SLC4A7	protein_coding	enr
ENSG00000034053	15.5143	29.2263	0.911941	7.25824	53.7948	2.22557e-13	9.95799e-13	APBA2	protein_coding	invariant
ENSG00000034152	6.26293	8.26657	0.395794	4.76844	8.3651	0.00382495	0.00651597	MAP2K3	protein_coding	invariant
ENSG00000034510	246.537	31.3231	-2.96352	6.03335	254.506	2.70461e-57	2.28165e-55	TMSB10	protein_coding	dep
ENSG00000034533	4.29366	3.8052	-0.153869	3.8206	0.938953	0.332547	0.388073	ASTE1	protein_coding	invariant
ENSG00000034677	4.86579	8.87766	0.874458	5.32057	29.7391	4.94273e-08	1.44793e-07	RNF19A	protein_coding	invariant
ENSG00000034693	4.91354	2.55825	-0.90094	3.4791	20.4836	6.01436e-06	1.44713e-05	PEX3	protein_coding	invariant
ENSG00000034713	20.0382	5.818	-1.77807	5.31951	162.525	3.17639e-37	6.37727e-36	GABARAPL2	protein_coding	dep
ENSG00000035141	9.5361	3.02393	-1.61457	4.34577	63.7893	1.38461e-15	7.24311e-15	FAM136A	protein_coding	dep
ENSG00000035403	9.36324	22.2376	1.24702	7.29614	113.484	1.6902e-26	1.79605e-25	VCL	protein_coding	enr
ENSG00000035499	9.05775	13.4606	0.578872	5.41722	16.7591	4.24379e-05	9.32803e-05	DEPDC1B	protein_coding	invariant
ENSG00000035681	7.53863	9.01707	0.26357	5.67505	3.94442	0.0470269	0.066178	NSMAF	protein_coding	invariant
ENSG00000035687	21.6325	19.8968	-0.118105	6.16319	0.820771	0.364955	0.421837	ADSS2	protein_coding	invariant
ENSG00000035862	30.8304	58.4592	0.922277	7.97103	40.5524	1.91418e-10	6.87641e-10	TIMP2	protein_coding	invariant
ENSG00000035928	13.4486	26.4556	0.978034	7.06258	55.4777	9.45255e-14	4.34628e-13	RFC1	protein_coding	invariant
ENSG00000036054	9.68165	4.99059	-0.945438	5.27247	44.9521	2.01917e-11	7.81444e-11	TBC1D23	protein_coding	invariant
ENSG00000036257	11.9682	13.2297	0.146506	7.18023	1.19032	0.275264	0.328311	CUL3	protein_coding	invariant
ENSG00000036549	4.86652	8.49817	0.810112	5.90587	36.7548	1.33963e-09	4.46766e-09	AC118549.1	protein_coding	invariant
ENSG00000036565	20.629	13.3661	-0.626435	6.06462	23.9694	9.78812e-07	2.54386e-06	SLC18A1	protein_coding	invariant
ENSG00000036672	2.98299	4.83016	0.692475	4.12053	17.0749	3.59341e-05	7.96766e-05	USP2	protein_coding	invariant
ENSG00000037042	8.93157	5.97631	-0.564096	4.4103	16.0943	6.02641e-05	0.000129967	TUBG2	protein_coding	invariant
ENSG00000037241	11.722	1.12053	-3.25899	3.08778	184.774	4.39588e-42	1.21523e-40	RPL26L1	protein_coding	dep
ENSG00000037474	20.1063	37.0742	0.88301	7.2944	48.4677	3.35782e-12	1.38419e-11	NSUN2	protein_coding	invariant
ENSG00000037637	3.91564	9.31617	1.24869	5.88099	105.927	7.64859e-25	7.29112e-24	FBXO42	protein_coding	enr
ENSG00000037749	5.51848	10.3901	0.915027	5.9453	53.5523	2.51797e-13	1.1216e-12	MFAP3	protein_coding	invariant
ENSG00000037757	14.5452	6.95389	-1.07295	5.24409	50.999	9.2412e-13	3.94524e-12	MRI1	protein_coding	dep
ENSG00000037897	12.4773	4.94574	-1.32208	4.14592	72.3683	1.78555e-17	1.05645e-16	METTL1	protein_coding	dep
ENSG00000037965	17.9333	32.297	0.848961	5.91396	50.1616	1.41591e-12	5.96262e-12	HOXC8	protein_coding	invariant
ENSG00000038002	4.59043	1.28715	-1.80722	3.0709	71.4715	2.81288e-17	1.64855e-16	AGA	protein_coding	dep
ENSG00000038210	12.4416	6.96497	-0.822327	5.18815	16.153	5.84245e-05	0.000126212	PI4K2B	protein_coding	invariant
ENSG00000038219	1.8816	7.64633	2.02582	6.22468	186.883	1.52331e-42	4.35173e-41	BOD1L1	protein_coding	enr
ENSG00000038274	10.4902	7.28533	-0.516874	5.52785	10.5861	0.00113943	0.00209671	MAT2B	protein_coding	invariant
ENSG00000038358	12.9613	30.6589	1.23962	7.05598	73.3519	1.0848e-17	6.52369e-17	EDC4	protein_coding	enr
ENSG00000038382	12.6474	49.2144	1.9599	9.10656	181.03	2.88751e-41	7.65274e-40	TRIO	protein_coding	enr
ENSG00000038532	4.16074	13.0717	1.64881	6.73919	112.609	2.62774e-26	2.75644e-25	CLEC16A	protein_coding	enr
ENSG00000039123	24.2002	13.9769	-0.787605	6.92879	24.7817	6.42056e-07	1.69938e-06	MTREX	protein_coding	invariant
ENSG00000039319	9.75257	16.7399	0.781019	7.67932	24.1706	8.817e-07	2.3018e-06	ZFYVE16	protein_coding	invariant
ENSG00000039523	15.1852	17.5017	0.202236	6.77923	1.75068	0.185791	0.230989	RIPOR1	protein_coding	invariant
ENSG00000039650	10.5316	8.0804	-0.390712	5.41107	9.21019	0.00240672	0.00422163	PNKP	protein_coding	invariant
ENSG00000040199	2.37912	6.65883	1.48586	5.79999	113.665	1.5431e-26	1.6446e-25	PHLPP2	protein_coding	enr
ENSG00000040275	10.4878	5.11242	-1.02111	5.24865	30.5977	3.17462e-08	9.46174e-08	SPDL1	protein_coding	dep
ENSG00000040341	4.83806	2.17856	-1.13291	5.01023	59.7129	1.09756e-14	5.39295e-14	STAU2	protein_coding	dep
ENSG00000040487	5.21851	5.93606	0.172098	3.89831	1.26197	0.261278	0.313203	SLC66A1	protein_coding	invariant
ENSG00000040531	2.00923	1.62238	-0.27949	2.68004	2.17384	0.140375	0.179549	CTNS	protein_coding	invariant
ENSG00000040608	3.76356	4.28296	0.18366	3.65289	0.872586	0.35024	0.406581	RTN4R	protein_coding	invariant
ENSG00000040633	14.9074	16.3955	0.138555	5.41945	1.24337	0.264822	0.31707	PHF23	protein_coding	invariant
ENSG00000040731	3.41802	2.50686	-0.417329	3.49874	2.16175	0.141483	0.180857	CDH10	protein_coding	invariant
ENSG00000040933	2.39994	6.54713	1.44654	5.86379	131.086	2.37121e-30	3.18209e-29	INPP4A	protein_coding	enr
ENSG00000041353	5.86306	2.72613	-1.08601	4.97932	27.322	1.72236e-07	4.79683e-07	RAB27B	protein_coding	dep
ENSG00000041357	22.0242	4.86201	-2.16596	6.57463	158.363	2.57804e-36	4.9177e-35	PSMA4	protein_coding	dep
ENSG00000041802	16.8266	26.275	0.643595	6.68908	29.7268	4.97413e-08	1.45665e-07	LSG1	protein_coding	invariant
ENSG00000041880	1.66278	1.48622	-0.179728	2.24567	0.812	0.36753	0.424594	PARP3	protein_coding	invariant
ENSG00000041988	2.7552	2.33658	-0.219184	3.40774	2.12517	0.144897	0.184722	THAP3	protein_coding	invariant
ENSG00000042088	6.2108	5.82355	-0.0889567	5.23407	0.385937	0.534443	0.588119	TDP1	protein_coding	invariant
ENSG00000042286	2.59607	3.33345	0.35699	3.91723	6.11038	0.013439	0.0209769	AIFM2	protein_coding	invariant
ENSG00000042317	1.29456	0.496908	-1.32848	2.75752	41.3146	1.29597e-10	4.70925e-10	AL049834.1	protein_coding	dep
ENSG00000042445	6.0578	6.35249	0.0657108	4.65327	0.253937	0.614316	0.663819	RETSAT	protein_coding	invariant
ENSG00000042753	45.4613	8.75975	-2.35377	5.5691	175.582	4.46716e-40	1.08768e-38	AP2S1	protein_coding	dep
ENSG00000043093	13.251	7.52602	-0.808854	6.44298	25.0413	5.6116e-07	1.49274e-06	DCUN1D1	protein_coding	invariant
ENSG00000043143	1.89645	5.17636	1.44262	5.09206	101.606	6.7732e-24	6.07323e-23	JADE2	protein_coding	enr
ENSG00000043514	3.35957	2.25022	-0.554173	4.23287	12.811	0.000344596	0.00068037	TRIT1	protein_coding	invariant
ENSG00000044090	3.39652	10.61	1.6387	5.38678	170.697	5.21189e-39	1.18848e-37	CUL7	protein_coding	enr
ENSG00000044115	10.8415	20.4847	0.917824	7.10691	52.079	5.33125e-13	2.31842e-12	CTNNA1	protein_coding	invariant
ENSG00000044446	1.22413	3.0975	1.32052	4.14295	59.7889	1.05597e-14	5.19711e-14	PHKA2	protein_coding	enr
ENSG00000044459	2.79033	1.24932	-1.14484	4.52807	56.2192	6.48252e-14	3.02008e-13	CNTLN	protein_coding	dep
ENSG00000044574	153.401	141.331	-0.118609	9.17478	0.854351	0.355324	0.411818	HSPA5	protein_coding	invariant
ENSG00000046647	2.66723	1.20551	-1.13707	2.36451	34.8879	3.49239e-09	1.12504e-08	GEMIN8	protein_coding	dep
ENSG00000046651	3.71401	2.54562	-0.514174	4.06189	7.27803	0.00698032	0.011384	OFD1	protein_coding	invariant
ENSG00000046653	23.9532	10.2282	-1.22071	6.63632	49.3093	2.18626e-12	9.10636e-12	GPM6B	protein_coding	dep
ENSG00000047056	3.25313	11.2125	1.78022	5.47861	181.8	1.96117e-41	5.22853e-40	WDR37	protein_coding	enr
ENSG00000047188	6.63171	12.993	0.972434	6.72277	57.7361	2.99747e-14	1.43325e-13	YTHDC2	protein_coding	invariant
ENSG00000047230	7.17982	6.94393	-0.0419513	5.29458	0.0953924	0.757431	0.793602	CTPS2	protein_coding	invariant
ENSG00000047249	7.37928	7.42553	0.00521407	5.24146	0.00149636	0.969143	0.974567	ATP6V1H	protein_coding	invariant
ENSG00000047315	33.1719	48.7261	0.555006	7.91285	19.8429	8.40722e-06	1.9959e-05	POLR2B	protein_coding	invariant
ENSG00000047346	3.07769	3.67994	0.261774	5.05309	3.634	0.0566106	0.0784601	FAM214A	protein_coding	invariant
ENSG00000047410	15.2798	18.8013	0.301294	7.71828	3.23201	0.0722118	0.0980559	TPR	protein_coding	invariant
ENSG00000047578	1.48017	4.70077	1.65719	4.86865	87.9325	6.77268e-21	4.99378e-20	KIAA0556	protein_coding	enr
ENSG00000047579	1.7615	1.41848	-0.329262	2.33094	3.08365	0.0790827	0.106572	DTNBP1	protein_coding	invariant
ENSG00000047621	11.7736	4.8104	-1.27544	5.38488	47.6594	5.07084e-12	2.06336e-11	C12orf4	protein_coding	dep
ENSG00000047634	3.83935	4.12586	0.11396	4.46056	0.382171	0.536444	0.589996	SCML1	protein_coding	invariant
ENSG00000047849	14.2135	35.0504	1.30174	8.52092	123.311	1.19234e-28	1.43121e-27	MAP4	protein_coding	enr
ENSG00000047932	11.1235	20.1567	0.861359	6.17161	41.7312	1.04725e-10	3.83856e-10	GOPC	protein_coding	invariant
ENSG00000048028	10.6653	13.4667	0.33659	6.10671	6.39127	0.0114683	0.0181004	USP28	protein_coding	invariant
ENSG00000048052	4.22906	2.9631	-0.506557	5.93093	11.2426	0.000799393	0.00150743	HDAC9	protein_coding	invariant
ENSG00000048140	6.1795	8.83304	0.511787	5.28159	17.317	3.16346e-05	7.06841e-05	TSPAN17	protein_coding	invariant
ENSG00000048162	11.3939	5.98842	-0.901896	4.67798	21.552	3.44361e-06	8.48693e-06	NOP16	protein_coding	invariant
ENSG00000048342	2.10959	2.19874	0.0730041	4.37518	0.168198	0.681718	0.726215	CC2D2A	protein_coding	invariant
ENSG00000048392	3.65552	4.03481	0.152751	4.38041	0.771073	0.379885	0.43707	RRM2B	protein_coding	invariant
ENSG00000048405	9.45344	10.3192	0.134172	5.84355	0.921055	0.337198	0.392964	ZNF800	protein_coding	invariant
ENSG00000048471	1.77429	7.44628	2.06347	5.66909	198.542	4.34426e-45	1.48125e-43	SNX29	protein_coding	enr
ENSG00000048544	34.8149	9.99676	-1.7844	5.58895	128.11	1.06193e-29	1.3669e-28	MRPS10	protein_coding	dep
ENSG00000048649	8.86842	13.4779	0.606144	7.45763	16.7858	4.18446e-05	9.21002e-05	RSF1	protein_coding	invariant
ENSG00000048707	1.69314	9.47003	2.48119	6.84026	375.119	1.43797e-83	8.07464e-81	VPS13D	protein_coding	enr
ENSG00000048828	40.4004	105.17	1.37977	9.04033	103.377	2.7709e-24	2.54943e-23	FAM120A	protein_coding	enr
ENSG00000048991	9.32338	5.05461	-0.870377	5.84548	35.3695	2.72726e-09	8.87471e-09	R3HDM1	protein_coding	invariant
ENSG00000049167	5.76735	2.8967	-0.989447	4.5983	44.6491	2.35701e-11	9.07696e-11	ERCC8	protein_coding	invariant
ENSG00000049239	1.81806	7.01615	1.94324	5.32406	110.899	6.22644e-26	6.36783e-25	H6PD	protein_coding	enr
ENSG00000049245	32.5981	10.7083	-1.59613	5.91147	102.543	4.22001e-24	3.83558e-23	VAMP3	protein_coding	dep
ENSG00000049246	0.848902	1.72306	1.01814	3.32647	45.3457	1.65153e-11	6.45279e-11	PER3	protein_coding	enr
ENSG00000049449	2.89188	2.12616	-0.4279	3.59328	8.21005	0.00416591	0.00705268	RCN1	protein_coding	invariant
ENSG00000049541	40.0726	17.4454	-1.19421	6.00894	78.2879	8.90636e-19	5.74232e-18	RFC2	protein_coding	dep
ENSG00000049618	2.8046	11.5287	2.03855	8.31714	192.262	1.01996e-43	3.15995e-42	ARID1B	protein_coding	enr
ENSG00000049656	18.9155	19.7446	0.0594458	6.98379	0.231673	0.630286	0.678586	CLPTM1L	protein_coding	invariant
ENSG00000049759	1.108	1.604	0.545712	4.57069	14.3715	0.000150054	0.000308715	NEDD4L	protein_coding	invariant
ENSG00000049769	1.94004	3.57453	0.857023	3.53912	30.3182	3.66678e-08	1.08645e-07	PPP1R3F	protein_coding	invariant
ENSG00000049860	7.02973	5.18596	-0.426731	4.95638	8.73019	0.00312984	0.00540095	HEXB	protein_coding	invariant
ENSG00000049883	1.92909	1.60153	-0.267375	4.43513	3.8725	0.0490833	0.0688597	PTCD2	protein_coding	invariant
ENSG00000050130	15.0667	6.83586	-1.12969	5.59808	46.3474	9.90369e-12	3.94064e-11	JKAMP	protein_coding	dep
ENSG00000050165	1.82507	2.50871	0.448494	4.68028	7.24239	0.00712022	0.0115943	DKK3	protein_coding	invariant
ENSG00000050393	6.80889	3.43983	-0.980771	4.98542	47.9544	4.36246e-12	1.78481e-11	MCUR1	protein_coding	invariant
ENSG00000050405	22.8916	21.5142	-0.0853802	7.13542	0.308751	0.578447	0.629565	LIMA1	protein_coding	invariant
ENSG00000050426	9.49313	4.37912	-1.11915	5.41072	66.1253	4.23146e-16	2.28953e-15	LETMD1	protein_coding	dep
ENSG00000050438	5.3209	13.855	1.38044	7.41808	78.3147	8.78651e-19	5.67115e-18	SLC4A8	protein_coding	enr
ENSG00000050628	2.03304	2.24821	0.152035	4.3731	0.857803	0.354354	0.410852	PTGER3	protein_coding	invariant
ENSG00000050748	7.2774	5.63479	-0.362262	5.86349	6.19929	0.0127801	0.0200182	MAPK9	protein_coding	invariant
ENSG00000050820	8.76137	19.1215	1.1242	6.99474	66.8733	2.89536e-16	1.58232e-15	BCAR1	protein_coding	enr
ENSG00000051009	2.3714	4.88719	1.02626	4.05327	39.2366	3.75436e-10	1.31582e-09	FAM160A2	protein_coding	enr
ENSG00000051108	23.1008	25.391	0.136679	6.93963	1.29716	0.254733	0.306154	HERPUD1	protein_coding	invariant
ENSG00000051180	9.59078	6.05924	-0.647999	4.62302	19.9721	7.85815e-06	1.86999e-05	RAD51	protein_coding	invariant
ENSG00000051341	4.76759	12.9206	1.43964	6.36286	136.306	1.71019e-31	2.47627e-30	POLQ	protein_coding	enr
ENSG00000051382	4.6469	6.64067	0.518123	5.46249	15.7888	7.08207e-05	0.000151533	PIK3CB	protein_coding	invariant
ENSG00000051523	16.5244	3.13062	-2.37495	5.05277	259.89	1.81355e-58	1.71804e-56	CYBA	protein_coding	dep
ENSG00000051596	9.06708	7.83066	-0.210651	4.87764	2.538	0.111135	0.145278	THOC3	protein_coding	invariant
ENSG00000051620	2.56854	1.01689	-1.3068	4.27497	58.4702	2.06389e-14	9.97474e-14	HEBP2	protein_coding	dep
ENSG00000051825	15.8234	14.5631	-0.11672	7.29319	0.728322	0.393428	0.450803	MPHOSPH9	protein_coding	invariant
ENSG00000052126	2.72622	4.433	0.707938	5.48758	12.3103	0.000450467	0.000876211	PLEKHA5	protein_coding	invariant
ENSG00000052723	17.9959	10.382	-0.785879	6.39808	22.8382	1.7623e-06	4.45885e-06	SIKE1	protein_coding	invariant
ENSG00000052749	8.31433	15.9916	0.941186	6.68722	48.4041	3.46845e-12	1.4275e-11	RRP12	protein_coding	invariant
ENSG00000052795	3.59577	9.96761	1.47025	6.20368	157.156	4.73134e-36	8.83758e-35	FNIP2	protein_coding	enr
ENSG00000052802	65.0185	20.6069	-1.65281	6.94453	132.448	1.19385e-30	1.6326e-29	MSMO1	protein_coding	dep
ENSG00000052841	4.15638	6.66949	0.684335	5.92766	29.4903	5.61962e-08	1.64007e-07	TTC17	protein_coding	invariant
ENSG00000053254	8.76923	20.0048	1.19003	7.3051	94.0926	3.01108e-22	2.41761e-21	FOXN3	protein_coding	enr
ENSG00000053371	17.9369	9.03695	-1.00192	4.61963	39.8104	2.79851e-10	9.89695e-10	AKR7A2	protein_coding	dep
ENSG00000053372	29.4386	17.535	-0.745737	5.92072	35.8892	2.0886e-09	6.87237e-09	MRTO4	protein_coding	invariant
ENSG00000053501	2.816	2.0554	-0.502826	2.61523	7.06727	0.0078505	0.0127052	USE1	protein_coding	invariant
ENSG00000053770	6.22062	2.67926	-1.20336	5.87761	63.6591	1.47923e-15	7.72234e-15	AP5M1	protein_coding	dep
ENSG00000053900	1.71319	1.75989	0.034869	3.70818	0.0388444	0.843757	0.868572	ANAPC4	protein_coding	invariant
ENSG00000054116	8.12055	4.37567	-0.901495	4.49608	33.1078	8.71872e-09	2.72727e-08	TRAPPC3	protein_coding	invariant
ENSG00000054118	31.9579	61.6677	0.948416	7.78453	64.2969	1.07015e-15	5.63257e-15	THRAP3	protein_coding	invariant
ENSG00000054148	33.5872	6.97391	-2.27721	5.08027	190.646	2.29739e-43	6.84608e-42	PHPT1	protein_coding	dep
ENSG00000054267	4.95997	11.3235	1.19312	6.48623	87.1607	1.0005e-20	7.33497e-20	ARID4B	protein_coding	enr
ENSG00000054282	2.69327	1.83978	-0.534498	3.63877	10.7587	0.00103792	0.00192609	SDCCAG8	protein_coding	invariant
ENSG00000054356	23.9698	28.8156	0.264205	7.76131	3.32986	0.0680327	0.0929218	PTPRN	protein_coding	invariant
ENSG00000054392	1.31376	1.53208	0.213476	3.23765	0.997724	0.317862	0.372605	HHAT	protein_coding	invariant
ENSG00000054523	7.71238	27.8005	1.8491	8.29269	224.71	8.4909e-51	4.47428e-49	KIF1B	protein_coding	enr
ENSG00000054598	8.34265	10.4839	0.321237	5.21957	3.93364	0.0473295	0.0665829	FOXC1	protein_coding	invariant
ENSG00000054611	5.59243	6.26903	0.150926	4.97064	0.839056	0.359667	0.41626	TBC1D22A	protein_coding	invariant
ENSG00000054654	4.34687	15.8491	1.86667	8.34912	191.105	1.82405e-43	5.51792e-42	SYNE2	protein_coding	enr
ENSG00000054690	0.419922	1.16915	1.44681	2.98371	57.4887	3.39927e-14	1.62192e-13	PLEKHH1	protein_coding	enr
ENSG00000054793	0.297645	1.0951	1.86641	2.32694	104.663	1.44746e-24	1.35748e-23	ATP9A	protein_coding	enr
ENSG00000054965	14.9853	38.5113	1.36075	7.71533	126.239	2.72612e-29	3.41126e-28	FAM168A	protein_coding	enr
ENSG00000054967	4.64928	5.55459	0.243241	4.97162	2.85355	0.0911724	0.121252	RELT	protein_coding	invariant
ENSG00000054983	4.50933	7.56562	0.753932	5.33884	25.1273	5.36672e-07	1.43014e-06	GALC	protein_coding	invariant
ENSG00000055044	39.7334	12.1842	-1.69472	6.42804	93.5565	3.94766e-22	3.1569e-21	NOP58	protein_coding	dep
ENSG00000055070	31.1148	32.099	0.0450817	7.22835	0.144858	0.703499	0.74522	SZRD1	protein_coding	invariant
ENSG00000055118	72.4408	94.2849	0.379446	8.91769	6.42623	0.0112447	0.0177757	KCNH2	protein_coding	invariant
ENSG00000055130	24.1354	34.3531	0.510872	6.922	17.2077	3.35073e-05	7.46179e-05	CUL1	protein_coding	invariant
ENSG00000055147	4.01251	2.22885	-0.823012	4.39193	19.787	8.65694e-06	2.05166e-05	FAM114A2	protein_coding	invariant
ENSG00000055163	2.05039	2.87437	0.477018	4.67157	4.95465	0.0260206	0.0384273	CYFIP2	protein_coding	invariant
ENSG00000055208	15.0201	22.0238	0.554525	6.77515	20.1532	7.14823e-06	1.70966e-05	TAB2	protein_coding	invariant
ENSG00000055211	13.3721	6.73609	-0.967656	4.54276	30.6578	3.07787e-08	9.18862e-08	GINM1	protein_coding	invariant
ENSG00000055332	14.9857	10.3654	-0.530869	7.0954	13.8399	0.000199062	0.00040454	EIF2AK2	protein_coding	invariant
ENSG00000055483	10.1809	27.3432	1.42391	7.42929	98.6622	2.99471e-23	2.57597e-22	AC022966.1	protein_coding	enr
ENSG00000055609	10.601	48.2051	2.18479	9.20521	341.876	2.49124e-76	8.28984e-74	KMT2C	protein_coding	enr
ENSG00000055917	31.8024	95.8388	1.59144	8.796	181.165	2.69828e-41	7.16181e-40	PUM2	protein_coding	enr
ENSG00000055950	13.4311	3.1734	-2.05667	4.94397	157.953	3.16885e-36	5.98749e-35	MRPL43	protein_coding	dep
ENSG00000056050	13.8774	3.9513	-1.75171	3.76416	80.3723	3.10106e-19	2.05771e-18	HPF1	protein_coding	dep
ENSG00000056097	28.2664	23.4264	-0.268512	7.45422	4.0729	0.0435763	0.0617769	ZFR	protein_coding	invariant
ENSG00000056277	8.48356	5.0429	-0.733166	4.99894	22.1647	2.50231e-06	6.24327e-06	ZNF280C	protein_coding	invariant
ENSG00000056487	11.7134	32.8538	1.48571	7.0527	56.4172	5.86163e-14	2.74077e-13	PHF21B	protein_coding	enr
ENSG00000056586	13.8941	35.4974	1.35323	8.154	121.422	3.08965e-28	3.60506e-27	RC3H2	protein_coding	enr
ENSG00000057019	13.8982	18.4519	0.410026	7.51062	10.1096	0.00147501	0.00266831	DCBLD2	protein_coding	invariant
ENSG00000057252	8.54884	9.16981	0.0991301	5.95575	0.652606	0.419182	0.476456	SOAT1	protein_coding	invariant
ENSG00000057608	92.1962	18.3949	-2.32046	7.76822	245.922	2.01194e-55	1.46962e-53	GDI2	protein_coding	dep
ENSG00000057657	0.560969	1.50829	1.42516	2.70575	67.4688	2.14044e-16	1.18017e-15	PRDM1	protein_coding	enr
ENSG00000057663	7.74477	2.5603	-1.57544	4.9113	82.3123	1.16196e-19	7.954e-19	ATG5	protein_coding	dep
ENSG00000057757	10.8804	6.39869	-0.754629	4.26913	30.1537	3.99121e-08	1.17938e-07	PITHD1	protein_coding	invariant
ENSG00000057935	5.25375	6.18192	0.228172	5.91523	3.15702	0.0756012	0.102203	MTA3	protein_coding	invariant
ENSG00000058056	12.2273	28.8914	1.24073	7.38393	116.759	3.2419e-27	3.58043e-26	USP13	protein_coding	enr
ENSG00000058063	7.03073	10.4375	0.572487	6.32294	21.1045	4.34895e-06	1.05961e-05	ATP11B	protein_coding	invariant
ENSG00000058262	73.6115	89.6134	0.282887	8.56409	4.8053	0.0283723	0.0415808	SEC61A1	protein_coding	invariant
ENSG00000058272	8.10349	13.4859	0.737311	6.99823	29.3894	5.92012e-08	1.72329e-07	PPP1R12A	protein_coding	invariant
ENSG00000058453	0.828237	3.0273	1.85476	4.00584	78.1896	9.36081e-19	6.02451e-18	CROCC	protein_coding	enr
ENSG00000058600	5.22694	7.40894	0.498927	5.89825	13.8946	0.000193352	0.000393336	POLR3E	protein_coding	invariant
ENSG00000058668	3.51169	11.5112	1.70884	6.16994	134.759	3.72834e-31	5.27102e-30	ATP2B4	protein_coding	enr
ENSG00000058729	4.88324	2.4086	-0.988665	4.37434	28.0802	1.16393e-07	3.29779e-07	RIOK2	protein_coding	invariant
ENSG00000058799	1.21875	0.283182	-1.94579	0.958089	41.4734	1.19485e-10	4.35679e-10	YIPF1	protein_coding	dep
ENSG00000058804	23.8439	22.6701	-0.0714659	6.78064	0.343613	0.557751	0.610541	NDC1	protein_coding	invariant
ENSG00000058866	3.46131	7.30287	1.07661	5.87043	67.8207	1.79064e-16	9.9186e-16	DGKG	protein_coding	enr
ENSG00000059122	5.53416	8.75307	0.654538	5.89833	18.723	1.51149e-05	3.49729e-05	FLYWCH1	protein_coding	invariant
ENSG00000059145	6.5561	17.7382	1.43221	6.49098	60.5747	7.08385e-15	3.53681e-14	UNKL	protein_coding	enr
ENSG00000059378	0.873072	1.02645	0.212334	2.37984	1.26164	0.261341	0.313257	PARP12	protein_coding	invariant
ENSG00000059573	52.048	47.3663	-0.137152	7.54683	1.3733	0.241246	0.292112	ALDH18A1	protein_coding	invariant
ENSG00000059588	5.4862	11.7212	1.09164	6.05821	81.5505	1.70843e-19	1.15626e-18	TARBP1	protein_coding	enr
ENSG00000059691	2.01564	2.21768	0.130878	4.63369	0.915585	0.338637	0.394385	GATB	protein_coding	invariant
ENSG00000059728	4.99537	6.75332	0.435472	5.21529	11.8395	0.00057986	0.00111177	MXD1	protein_coding	invariant
ENSG00000059758	5.16404	5.69995	0.15071	5.13803	1.25283	0.263013	0.315156	CDK17	protein_coding	invariant
ENSG00000059769	4.99098	4.89451	-0.0234208	3.70108	0.0179238	0.893497	0.91104	DNAJC25	protein_coding	invariant
ENSG00000059804	4.80738	5.3176	0.156	4.94919	0.778656	0.377552	0.434999	SLC2A3	protein_coding	invariant
ENSG00000059915	8.01159	12.1457	0.5945	5.90374	19.3837	1.06915e-05	2.51296e-05	PSD	protein_coding	invariant
ENSG00000060069	2.82844	8.67632	1.61254	5.38204	96.0108	1.14261e-22	9.48781e-22	CTDP1	protein_coding	enr
ENSG00000060237	15.6693	53.0352	1.75857	8.94561	159.705	1.31251e-36	2.54693e-35	WNK1	protein_coding	enr
ENSG00000060339	14.2365	14.4511	0.0274733	6.44577	0.0304065	0.861571	0.883449	CCAR1	protein_coding	invariant
ENSG00000060491	11.9526	22.4205	0.9039	6.32566	37.2686	1.0293e-09	3.46681e-09	OGFR	protein_coding	invariant
ENSG00000060642	1.18068	1.29864	0.152052	2.0937	0.648506	0.420647	0.477879	PIGV	protein_coding	invariant
ENSG00000060656	31.4306	82.151	1.38535	8.56387	53.0988	3.1719e-13	1.40349e-12	PTPRU	protein_coding	enr
ENSG00000060688	18.6782	7.27376	-1.34829	5.68192	87.6685	7.73966e-21	5.69275e-20	SNRNP40	protein_coding	dep
ENSG00000060709	8.46089	17.9102	1.08006	6.98446	67.3445	2.27974e-16	1.25543e-15	RIMBP2	protein_coding	enr
ENSG00000060749	14.1758	14.0596	-0.00869894	7.26805	0.00329272	0.954241	0.96261	QSER1	protein_coding	invariant
ENSG00000060762	25.151	2.83907	-3.13672	4.5188	287.311	1.91604e-64	2.66895e-62	MPC1	protein_coding	dep
ENSG00000060971	1.88646	1.97903	0.0544365	3.78015	0.13096	0.717439	0.757798	ACAA1	protein_coding	invariant
ENSG00000060982	96.2235	125.263	0.380681	10.3039	6.76076	0.00931842	0.0148984	BCAT1	protein_coding	invariant
ENSG00000061273	8.31013	16.4447	0.982345	6.93283	33.3352	7.75669e-09	2.44055e-08	HDAC7	protein_coding	invariant
ENSG00000061337	10.4265	44.1337	2.08144	7.27219	208.008	3.73677e-47	1.50215e-45	LZTS1	protein_coding	enr
ENSG00000061656	1.55536	0.996586	-0.669695	1.69763	10.2514	0.00136579	0.00248124	SPAG4	protein_coding	invariant
ENSG00000061676	7.3428	13.7459	0.904758	7.88879	50.9751	9.35475e-13	3.99182e-12	NCKAP1	protein_coding	invariant
ENSG00000061794	47.697	16.073	-1.55517	5.96765	82.5498	1.03041e-19	7.08586e-19	MRPS35	protein_coding	dep
ENSG00000061918	12.815	13.3964	0.0695814	5.68223	0.226677	0.633999	0.682175	GUCY1B1	protein_coding	invariant
ENSG00000061936	7.57025	14.2583	0.912418	6.78605	62.411	2.78759e-15	1.4287e-14	SFSWAP	protein_coding	invariant
ENSG00000061938	3.44105	9.40907	1.44784	6.18809	33.1976	8.32522e-09	2.61029e-08	TNK2	protein_coding	enr
ENSG00000061987	5.68683	12.702	1.15957	7.19616	90.5066	1.84361e-21	1.4085e-20	MON2	protein_coding	enr
ENSG00000062194	18.6986	17.0119	-0.133887	6.85552	1.08803	0.296907	0.350995	GPBP1	protein_coding	invariant
ENSG00000062370	2.00862	1.84271	-0.071804	2.94724	0.108316	0.742069	0.779689	ZNF112	protein_coding	invariant
ENSG00000062485	66.8105	30.4475	-1.13289	8.28579	87.5128	8.37358e-21	6.15398e-20	CS	protein_coding	dep
ENSG00000062524	3.94951	6.41179	0.703184	4.15639	14.0823	0.000174981	0.000357829	LTK	protein_coding	invariant
ENSG00000062598	5.11791	11.247	1.13485	5.73865	89.3772	3.26275e-21	2.45822e-20	ELMO2	protein_coding	enr
ENSG00000062650	13.9075	23.5024	0.759893	7.07239	27.5551	1.52679e-07	4.27335e-07	WAPL	protein_coding	invariant
ENSG00000062716	15.6495	4.28825	-1.85529	6.11826	139.775	2.98107e-32	4.49763e-31	VMP1	protein_coding	dep
ENSG00000062725	8.6132	4.87829	-0.813214	6.07393	35.1271	3.08878e-09	9.9968e-09	APPBP2	protein_coding	invariant
ENSG00000062822	23.8582	31.5511	0.399918	7.09058	5.50522	0.0189598	0.0287283	POLD1	protein_coding	invariant
ENSG00000063015	8.663	13.5254	0.637195	5.77147	19.5931	9.5815e-06	2.25974e-05	SEZ6	protein_coding	invariant
ENSG00000063046	114.154	91.3458	-0.32124	9.30343	5.97958	0.0144725	0.0224302	EIF4B	protein_coding	invariant
ENSG00000063169	4.53871	12.2884	1.43301	5.95754	46.6657	8.41916e-12	3.36635e-11	BICRA	protein_coding	enr
ENSG00000063176	10.4786	15.974	0.604128	6.30346	11.6132	0.000654857	0.00124744	SPHK2	protein_coding	invariant
ENSG00000063177	129.572	23.7151	-2.45015	8.21423	209.661	1.6287e-47	6.7903e-46	RPL18	protein_coding	dep
ENSG00000063180	4.44199	2.70135	-0.753993	2.86196	10.4962	0.00119623	0.0021936	CA11	protein_coding	invariant
ENSG00000063241	16.7856	4.44864	-1.89486	5.58283	152.947	3.9333e-35	6.98394e-34	ISOC2	protein_coding	dep
ENSG00000063244	66.4694	77.5283	0.221024	8.21014	2.99355	0.0835967	0.112084	U2AF2	protein_coding	invariant
ENSG00000063245	17.6331	23.1389	0.39107	8.48718	8.20837	0.00416977	0.00705856	EPN1	protein_coding	invariant
ENSG00000063322	21.3041	16.4888	-0.370743	6.18676	9.63697	0.00190699	0.00339611	MED29	protein_coding	invariant
ENSG00000063587	4.31476	11.3665	1.39395	5.97897	122.67	1.64709e-28	1.951e-27	ZNF275	protein_coding	enr
ENSG00000063601	5.01034	11.6477	1.21244	5.69982	81.6384	1.63405e-19	1.10759e-18	MTMR1	protein_coding	enr
ENSG00000063660	6.5725	10.2446	0.634056	5.76342	11.7946	0.000594014	0.00113803	GPC1	protein_coding	invariant
ENSG00000063761	2.41185	2.49077	0.0265831	3.69803	0.0283628	0.866259	0.887244	ADCK1	protein_coding	invariant
ENSG00000063854	8.32103	6.07664	-0.457468	5.40492	12.0399	0.000520739	0.00100399	HAGH	protein_coding	invariant
ENSG00000063978	14.6764	26.9403	0.876653	7.211	59.3596	1.31337e-14	6.42351e-14	RNF4	protein_coding	invariant
ENSG00000064042	26.663	42.7447	0.681463	8.55725	27.4713	1.59446e-07	4.45372e-07	LIMCH1	protein_coding	invariant
ENSG00000064102	17.3584	5.46947	-1.64997	5.16606	116.582	3.54499e-27	3.90797e-26	INTS13	protein_coding	dep
ENSG00000064115	17.5749	21.7101	0.304	6.75479	6.45024	0.0110938	0.0175509	TM7SF3	protein_coding	invariant
ENSG00000064199	1.76552	0.315622	-2.29367	2.64913	74.4066	6.35772e-18	3.89638e-17	SPA17	protein_coding	dep
ENSG00000064225	12.7206	9.41428	-0.428463	6.13032	7.42091	0.00644702	0.0105767	ST3GAL6	protein_coding	invariant
ENSG00000064300	0.446405	1.50934	1.73957	1.84246	70.3977	4.8476e-17	2.78562e-16	NGFR	protein_coding	enr
ENSG00000064309	18.3086	67.8919	1.89023	8.83214	237.014	1.76104e-53	1.10644e-51	CDON	protein_coding	enr
ENSG00000064313	11.7956	9.51685	-0.304174	6.12751	4.27832	0.0386015	0.0553059	TAF2	protein_coding	invariant
ENSG00000064393	3.38085	20.9114	2.62732	7.55604	197.135	8.81278e-45	2.93797e-43	HIPK2	protein_coding	enr
ENSG00000064419	35.4786	42.7697	0.270064	7.5148	5.4257	0.0198425	0.029937	TNPO3	protein_coding	invariant
ENSG00000064490	10.1616	2.87101	-1.80635	4.10622	119.673	7.46133e-28	8.48024e-27	RFXANK	protein_coding	dep
ENSG00000064545	15.2176	11.7138	-0.381638	5.47432	6.01246	0.0142052	0.0220559	TMEM161A	protein_coding	invariant
ENSG00000064601	15.0936	8.91335	-0.757502	6.14674	37.5821	8.76455e-10	2.97657e-09	CTSA	protein_coding	invariant
ENSG00000064607	16.4557	44.0492	1.4191	7.99567	104.936	1.26121e-24	1.18839e-23	SUGP2	protein_coding	enr
ENSG00000064651	4.55653	7.79874	0.773755	6.03127	36.7748	1.32592e-09	4.4244e-09	SLC12A2	protein_coding	invariant
ENSG00000064652	3.08102	1.19862	-1.29613	3.01764	36.7283	1.35791e-09	4.5261e-09	SNX24	protein_coding	dep
ENSG00000064666	2.90815	1.53871	-0.856153	3.11115	18.0294	2.17522e-05	4.94891e-05	CNN2	protein_coding	invariant
ENSG00000064687	1.13665	1.6003	0.468552	3.67086	3.8942	0.0484531	0.0680518	ABCA7	protein_coding	invariant
ENSG00000064703	11.8038	11.1833	-0.0722638	6.00963	0.265138	0.606612	0.656362	DDX20	protein_coding	invariant
ENSG00000064726	34.9031	23.4707	-0.567383	6.89796	13.3125	0.000263649	0.000527855	BTBD1	protein_coding	invariant
ENSG00000064763	18.6998	5.20944	-1.8429	6.03935	204.215	2.51261e-46	9.34763e-45	FAR2	protein_coding	dep
ENSG00000064932	12.2242	24.6893	1.01125	6.92164	37.2015	1.06534e-09	3.58151e-09	SBNO2	protein_coding	enr
ENSG00000064933	11.8701	3.63794	-1.68424	5.43834	93.019	5.17958e-22	4.1237e-21	PMS1	protein_coding	dep
ENSG00000064961	11.9419	7.99594	-0.57783	5.28128	14.1691	0.000167093	0.000342359	HMG20B	protein_coding	invariant
ENSG00000064995	13.7408	7.66027	-0.815638	4.45391	24.3163	8.17434e-07	2.14263e-06	TAF11	protein_coding	invariant
ENSG00000064999	2.10806	8.92657	2.07534	5.51036	137.228	1.07493e-31	1.57035e-30	ANKS1A	protein_coding	enr
ENSG00000065000	28.4704	73.9498	1.37637	8.78155	65.9843	4.54538e-16	2.45199e-15	AP3D1	protein_coding	enr
ENSG00000065029	2.47458	2.81703	0.184965	4.16406	1.73371	0.187938	0.233302	ZNF76	protein_coding	invariant
ENSG00000065054	4.9987	4.70128	-0.0932375	4.10255	0.355491	0.551021	0.603957	SLC9A3R2	protein_coding	invariant
ENSG00000065057	24.0473	8.86699	-1.44184	5.35217	104.546	1.53586e-24	1.43664e-23	NTHL1	protein_coding	dep
ENSG00000065060	8.10923	37.0644	2.1911	7.79771	223.786	1.35065e-50	6.97408e-49	UHRF1BP1	protein_coding	enr
ENSG00000065135	23.3055	12.8311	-0.859752	7.35807	41.8338	9.93719e-11	3.65007e-10	GNAI3	protein_coding	invariant
ENSG00000065150	42.9602	51.7232	0.267741	8.83739	4.49374	0.0340192	0.0492381	IPO5	protein_coding	invariant
ENSG00000065154	19.5603	12.9528	-0.589109	5.79631	20.8926	4.85765e-06	1.17955e-05	OAT	protein_coding	invariant
ENSG00000065183	11.2255	28.1368	1.32598	7.65518	121.789	2.56731e-28	3.00143e-27	WDR3	protein_coding	enr
ENSG00000065243	7.28672	8.74982	0.271874	5.79186	3.20753	0.0733002	0.0993687	PKN2	protein_coding	invariant
ENSG00000065268	43.2895	17.6448	-1.29421	6.1828	82.0993	1.2942e-19	8.84236e-19	WDR18	protein_coding	dep
ENSG00000065308	4.39735	13.2719	1.59011	5.93849	118.948	1.07505e-27	1.21418e-26	TRAM2	protein_coding	enr
ENSG00000065328	16.2696	27.8084	0.774344	6.90519	41.6947	1.067e-10	3.90725e-10	MCM10	protein_coding	invariant
ENSG00000065413	2.93804	9.49397	1.68897	6.29957	173.558	1.23603e-39	2.92239e-38	ANKRD44	protein_coding	enr
ENSG00000065427	50.976	24.8975	-1.03241	7.27574	61.6042	4.19919e-15	2.1261e-14	KARS1	protein_coding	dep
ENSG00000065457	9.92868	15.6286	0.654101	5.8333	31.0642	2.49633e-08	7.51869e-08	ADAT1	protein_coding	invariant
ENSG00000065485	8.8584	10.8186	0.292941	5.32174	4.93104	0.0263785	0.0389062	PDIA5	protein_coding	invariant
ENSG00000065491	4.61629	8.25785	0.833327	4.45195	43.0945	5.21584e-11	1.95542e-10	TBC1D22B	protein_coding	invariant
ENSG00000065518	46.2821	4.5364	-3.33397	5.61981	483.815	3.1602e-107	6.30952e-104	NDUFB4	protein_coding	dep
ENSG00000065526	6.14738	35.9083	2.54564	8.22936	305.003	2.67853e-68	4.86167e-66	SPEN	protein_coding	enr
ENSG00000065534	0.479646	1.94618	2.01402	4.69289	157.544	3.89245e-36	7.30862e-35	MYLK	protein_coding	enr
ENSG00000065548	23.3986	10.1075	-1.19768	5.68798	58.5321	2e-14	9.67375e-14	ZC3H15	protein_coding	dep
ENSG00000065559	4.78356	7.84417	0.716577	5.16063	25.028	5.65033e-07	1.50216e-06	MAP2K4	protein_coding	invariant
ENSG00000065600	12.2844	8.92772	-0.449834	4.96894	10.9004	0.000961453	0.00179345	PACC1	protein_coding	invariant
ENSG00000065609	11.7908	25.4679	1.10943	6.94562	79.5831	4.62361e-19	3.03883e-18	SNAP91	protein_coding	enr
ENSG00000065613	9.24253	16.9177	0.875656	6.72546	30.9183	2.69124e-08	8.07326e-08	SLK	protein_coding	invariant
ENSG00000065615	3.67839	2.96878	-0.297084	5.01535	3.60131	0.0577341	0.0799125	CYB5R4	protein_coding	invariant
ENSG00000065665	3.93214	1.78751	-1.11044	3.5639	45.3935	1.61169e-11	6.30811e-11	SEC61A2	protein_coding	dep
ENSG00000065717	2.43822	3.0084	0.278342	3.47343	1.67202	0.195988	0.242266	TLE2	protein_coding	invariant
ENSG00000065802	5.32541	17.8594	1.74259	6.40626	162.159	3.81962e-37	7.64307e-36	ASB1	protein_coding	enr
ENSG00000065809	14.6819	20.2728	0.467389	6.93738	13.7847	0.000204994	0.000415937	FAM107B	protein_coding	invariant
ENSG00000065833	23.4023	9.26315	-1.32505	5.79266	66.7771	3.04014e-16	1.65806e-15	ME1	protein_coding	dep
ENSG00000065882	3.85725	4.84253	0.328992	5.29368	5.84056	0.0156608	0.0241367	TBC1D1	protein_coding	invariant
ENSG00000065883	3.16123	7.67887	1.2786	7.05138	95.167	1.74985e-22	1.43379e-21	CDK13	protein_coding	enr
ENSG00000065911	48.2134	33.3651	-0.530889	7.62298	17.6193	2.69837e-05	6.0837e-05	MTHFD2	protein_coding	invariant
ENSG00000065970	5.70252	13.1698	1.20545	5.87671	78.2974	8.86364e-19	5.71683e-18	FOXJ2	protein_coding	enr
ENSG00000065978	110.049	16.9937	-2.68662	7.76266	177.101	2.08138e-40	5.20171e-39	YBX1	protein_coding	dep
ENSG00000065989	4.58188	9.20318	1.00202	5.5245	50.333	1.2975e-12	5.48454e-12	PDE4A	protein_coding	enr
ENSG00000066027	12.9966	21.6114	0.733423	6.0844	38.6249	5.13601e-10	1.77821e-09	PPP2R5A	protein_coding	invariant
ENSG00000066032	11.1744	19.5367	0.806304	6.84949	40.109	2.40176e-10	8.55275e-10	CTNNA2	protein_coding	invariant
ENSG00000066044	39.3066	38.4897	-0.0313911	8.08142	0.0702801	0.790929	0.823037	ELAVL1	protein_coding	invariant
ENSG00000066084	10.1805	50.6725	2.31461	8.29299	324.577	1.45869e-72	3.91212e-70	DIP2B	protein_coding	enr
ENSG00000066117	31.3328	35.3658	0.173082	7.35248	1.86407	0.172156	0.215603	SMARCD1	protein_coding	invariant
ENSG00000066135	2.89079	8.35794	1.52134	4.8213	91.0617	1.39259e-21	1.07443e-20	KDM4A	protein_coding	enr
ENSG00000066136	7.01524	3.3406	-1.04763	4.98978	48.2468	3.75803e-12	1.54279e-11	NFYC	protein_coding	dep
ENSG00000066279	37.6512	21.8691	-0.78194	8.34314	23.7603	1.09113e-06	2.81905e-06	ASPM	protein_coding	invariant
ENSG00000066322	17.9232	9.42001	-0.918624	5.12519	50.747	1.05076e-12	4.46571e-12	ELOVL1	protein_coding	invariant
ENSG00000066379	5.12458	0.895236	-2.44196	3.59406	197.505	7.31743e-45	2.4577e-43	ZNRD1	protein_coding	dep
ENSG00000066422	14.0463	12.1446	-0.204076	6.53489	2.03031	0.154189	0.195555	ZBTB11	protein_coding	invariant
ENSG00000066427	2.93581	1.24915	-1.21651	4.3894	59.2596	1.38183e-14	6.74916e-14	ATXN3	protein_coding	dep
ENSG00000066455	14.014	8.96121	-0.629576	5.22674	10.799	0.00101555	0.0018879	GOLGA5	protein_coding	invariant
ENSG00000066468	0.587258	1.68615	1.50146	2.98617	37.9574	7.23062e-10	2.47386e-09	FGFR2	protein_coding	enr
ENSG00000066557	16.7441	3.25671	-2.35094	4.88768	187.586	1.06981e-42	3.07575e-41	LRRC40	protein_coding	dep
ENSG00000066583	50.7317	21.0879	-1.25604	6.14268	53.5583	2.51036e-13	1.11849e-12	ISOC1	protein_coding	dep
ENSG00000066629	4.34532	9.40948	1.11053	5.92594	76.0782	2.72655e-18	1.70709e-17	EML1	protein_coding	enr
ENSG00000066651	2.82372	1.89736	-0.551027	3.80198	8.35122	0.00385428	0.00656283	TRMT11	protein_coding	invariant
ENSG00000066654	10.09	9.48376	-0.0814742	5.99823	0.29637	0.586167	0.636848	THUMPD1	protein_coding	invariant
ENSG00000066697	12.6438	9.80865	-0.354509	5.20734	4.2772	0.0386269	0.0553322	MSANTD3	protein_coding	invariant
ENSG00000066735	46.8537	159.678	1.76851	9.44381	99.9583	1.55636e-23	1.36421e-22	KIF26A	protein_coding	enr
ENSG00000066739	5.04192	17.5683	1.8004	7.32386	231.479	2.83652e-52	1.63889e-50	ATG2B	protein_coding	enr
ENSG00000066777	5.75538	15.2865	1.40974	6.85362	134.422	4.41799e-31	6.2021e-30	ARFGEF1	protein_coding	enr
ENSG00000066827	1.11694	2.00299	0.824987	3.74971	27.5713	1.51413e-07	4.24054e-07	ZFAT	protein_coding	invariant
ENSG00000066855	10.2162	3.98267	-1.35408	5.07419	89.5383	3.00766e-21	2.27078e-20	MTFR1	protein_coding	dep
ENSG00000066926	3.05771	3.37252	0.144466	4.82001	1.13968	0.285721	0.339333	FECH	protein_coding	invariant
ENSG00000066933	3.45125	12.1543	1.81753	7.30173	137.536	9.20471e-32	1.3513e-30	MYO9A	protein_coding	enr
ENSG00000067057	17.0158	16.3993	-0.052615	6.53803	0.175773	0.675031	0.720116	PFKP	protein_coding	invariant
ENSG00000067064	25.0381	14.5924	-0.771314	6.43928	24.5247	7.33635e-07	1.9304e-06	IDI1	protein_coding	invariant
ENSG00000067082	29.0079	51.9396	0.841121	7.95479	51.6143	6.75491e-13	2.91636e-12	KLF6	protein_coding	invariant
ENSG00000067113	3.94784	2.57281	-0.596054	2.73532	12.3298	0.000445778	0.00086756	PLPP1	protein_coding	invariant
ENSG00000067141	0.497318	1.23703	1.28229	2.69387	33.0296	9.07661e-09	2.83405e-08	NEO1	protein_coding	enr
ENSG00000067167	26.3679	6.04457	-2.11076	6.09128	170.513	5.7171e-39	1.29547e-37	TRAM1	protein_coding	dep
ENSG00000067177	5.49267	18.8515	1.77609	6.25353	201.047	1.23437e-45	4.3491e-44	PHKA1	protein_coding	enr
ENSG00000067182	12.3567	10.4738	-0.238435	5.52225	3.17007	0.0749995	0.101435	TNFRSF1A	protein_coding	invariant
ENSG00000067191	2.76184	3.40338	0.288327	4.43841	2.56603	0.109182	0.142995	CACNB1	protein_coding	invariant
ENSG00000067208	2.50149	3.8551	0.632294	4.70856	19.4292	1.04396e-05	2.45633e-05	EVI5	protein_coding	invariant
ENSG00000067221	1.54971	2.02133	0.386731	4.21576	8.01292	0.00464447	0.00779602	STOML1	protein_coding	invariant
ENSG00000067225	200.639	211.082	0.0729832	10.7849	0.213752	0.643842	0.691508	PKM	protein_coding	invariant
ENSG00000067248	15.8434	10.5635	-0.576308	6.02733	12.093	0.000506101	0.000977864	DHX29	protein_coding	invariant
ENSG00000067334	6.24861	1.64095	-1.89869	4.94297	90.9089	1.50438e-21	1.15522e-20	DNTTIP2	protein_coding	dep
ENSG00000067365	2.97019	1.90247	-0.645449	4.35932	20.8015	5.09436e-06	1.2342e-05	METTL22	protein_coding	invariant
ENSG00000067369	11.1988	42.8648	1.93562	8.45137	241.338	2.00852e-54	1.35173e-52	TP53BP1	protein_coding	enr
ENSG00000067445	4.50911	7.66483	0.757947	5.33686	30.3473	3.61218e-08	1.07159e-07	TRO	protein_coding	invariant
ENSG00000067533	10.361	8.47357	-0.283872	6.22134	2.59376	0.107285	0.140788	RRP15	protein_coding	invariant
ENSG00000067560	146	31.2464	-2.218	7.79911	192.763	7.92981e-44	2.48242e-42	RHOA	protein_coding	dep
ENSG00000067596	8.37742	24.8092	1.56452	7.42839	158.567	2.32718e-36	4.46287e-35	DHX8	protein_coding	enr
ENSG00000067601	3.3804	1.93345	-0.822676	1.32262	12.1939	0.000479457	0.000929682	PMS2P4	transcribed_unprocessed_pseudogene	invariant
ENSG00000067606	1.82999	2.32506	0.333548	3.98595	3.86562	0.049285	0.0691067	PRKCZ	protein_coding	invariant
ENSG00000067704	30.4655	62.4623	1.03562	7.58181	69.5977	7.27199e-17	4.13645e-16	IARS2	protein_coding	enr
ENSG00000067715	50.1896	118.739	1.24269	9.0744	65.7377	5.15098e-16	2.76788e-15	SYT1	protein_coding	enr
ENSG00000067829	28.8725	6.5686	-2.11969	5.6245	230.617	4.37285e-52	2.48658e-50	IDH3G	protein_coding	dep
ENSG00000067836	2.04643	1.14779	-0.81065	2.65525	20.2942	6.64022e-06	1.59282e-05	ROGDI	protein_coding	invariant
ENSG00000067840	13.0674	38.6339	1.56149	6.79752	113.756	1.47339e-26	1.57311e-25	PDZD4	protein_coding	enr
ENSG00000067900	5.46702	9.23107	0.760351	6.34337	29.1484	6.70403e-08	1.94173e-07	ROCK1	protein_coding	invariant
ENSG00000067955	36.2208	28.2926	-0.354025	7.23332	5.16621	0.0230304	0.0343629	CBFB	protein_coding	invariant
ENSG00000067992	3.17654	6.84649	1.10659	6.07356	83.1317	7.67645e-20	5.33403e-19	PDK3	protein_coding	enr
ENSG00000068001	6.78741	7.54017	0.143917	4.98237	1.15526	0.28245	0.335804	HYAL2	protein_coding	invariant
ENSG00000068024	3.66912	13.4813	1.8748	6.82582	150.096	1.65184e-34	2.84037e-33	HDAC4	protein_coding	enr
ENSG00000068028	4.28299	4.43163	0.0353005	4.00477	0.0611439	0.804697	0.834898	RASSF1	protein_coding	invariant
ENSG00000068097	5.23935	8.98394	0.779708	5.63704	41.4118	1.23311e-10	4.49083e-10	HEATR6	protein_coding	invariant
ENSG00000068120	34.9194	40.7033	0.219539	7.25114	2.87526	0.0899505	0.119772	COASY	protein_coding	invariant
ENSG00000068137	18.953	26.532	0.482508	6.76654	9.31235	0.00227615	0.00400392	PLEKHH3	protein_coding	invariant
ENSG00000068305	9.25314	21.9124	1.24574	6.74622	101.852	5.98355e-24	5.38939e-23	MEF2A	protein_coding	enr
ENSG00000068308	15.1228	25.334	0.741	6.17375	25.7738	3.83864e-07	1.03708e-06	OTUD5	protein_coding	invariant
ENSG00000068323	11.3389	15.0372	0.404869	5.789	9.4593	0.00210081	0.00371659	TFE3	protein_coding	invariant
ENSG00000068354	5.51311	8.93859	0.694611	4.82428	27.5262	1.54983e-07	4.33581e-07	TBC1D25	protein_coding	invariant
ENSG00000068366	19.8323	28.5496	0.527771	7.30627	12.5138	0.000403958	0.00079028	ACSL4	protein_coding	invariant
ENSG00000068383	8.36873	9.30616	0.147435	5.04398	1.22971	0.267463	0.319785	INPP5A	protein_coding	invariant
ENSG00000068394	12.2899	10.4523	-0.224962	4.25628	2.49779	0.114006	0.148782	GPKOW	protein_coding	invariant
ENSG00000068400	2.91247	7.00854	1.25984	5.05463	80.3746	3.09753e-19	2.05613e-18	GRIPAP1	protein_coding	enr
ENSG00000068438	22.1566	8.2329	-1.41528	5.47725	100.184	1.3886e-23	1.22192e-22	FTSJ1	protein_coding	dep
ENSG00000068489	27.7736	30.4723	0.131401	6.89135	0.668266	0.413657	0.47092	PRR11	protein_coding	invariant
ENSG00000068615	0.76248	1.11165	0.582207	2.44633	10.4486	0.00122743	0.00224555	REEP1	protein_coding	invariant
ENSG00000068650	4.08639	16.1278	1.97897	7.10464	207.819	4.10955e-47	1.64832e-45	ATP11A	protein_coding	enr
ENSG00000068654	9.30613	28.9282	1.63484	8.00731	108.677	1.91027e-25	1.89122e-24	POLR1A	protein_coding	enr
ENSG00000068697	91.6659	33.2303	-1.46142	6.60725	117.427	2.31497e-27	2.57731e-26	LAPTM4A	protein_coding	dep
ENSG00000068724	2.86512	6.98161	1.27479	5.10537	47.3308	5.99624e-12	2.42617e-11	TTC7A	protein_coding	enr
ENSG00000068745	8.23691	3.83353	-1.08626	5.11646	66.2645	3.94289e-16	2.13596e-15	IP6K2	protein_coding	dep
ENSG00000068784	8.08205	8.94898	0.152838	5.42798	1.14178	0.285276	0.338828	SRBD1	protein_coding	invariant
ENSG00000068796	21.6852	28.1252	0.377675	6.90952	8.81477	0.00298802	0.00517665	KIF2A	protein_coding	invariant
ENSG00000068878	12.4901	26.4738	1.08443	7.65785	65.8791	4.7944e-16	2.58168e-15	PSME4	protein_coding	enr
ENSG00000068885	3.00128	1.96974	-0.590306	4.17502	14.9572	0.000109976	0.000229865	IFT80	protein_coding	invariant
ENSG00000068903	6.59416	2.82365	-1.20936	4.91123	70.6484	4.26906e-17	2.46817e-16	SIRT2	protein_coding	dep
ENSG00000068912	7.70404	11.7786	0.626371	4.65222	18.5024	1.69687e-05	3.9041e-05	ERLEC1	protein_coding	invariant
ENSG00000068971	2.84531	4.82944	0.750218	3.64854	23.4899	1.25571e-06	3.22295e-06	PPP2R5B	protein_coding	invariant
ENSG00000069020	2.03983	7.23986	1.82939	6.07183	126.959	1.89696e-29	2.39539e-28	MAST4	protein_coding	enr
ENSG00000069188	0.825689	1.24379	0.576276	3.59633	8.70523	0.00317299	0.00547016	SDK2	protein_coding	invariant
ENSG00000069248	21.4429	35.5685	0.729367	7.43417	36.2991	1.69244e-09	5.60684e-09	NUP133	protein_coding	invariant
ENSG00000069275	175.587	98.6617	-0.831174	9.78954	33.6592	6.56634e-09	2.07511e-08	NUCKS1	protein_coding	invariant
ENSG00000069329	14.806	8.83726	-0.740278	6.85411	28.4112	9.80964e-08	2.79926e-07	VPS35	protein_coding	invariant
ENSG00000069345	28.3498	9.79223	-1.52486	6.57683	92.596	6.41373e-22	5.06141e-21	DNAJA2	protein_coding	dep
ENSG00000069399	3.70999	3.5382	-0.0818837	3.49911	0.255601	0.613158	0.662648	BCL3	protein_coding	invariant
ENSG00000069424	1.55921	3.16276	1.01375	5.32997	30.1925	3.91223e-08	1.15699e-07	KCNAB2	protein_coding	enr
ENSG00000069431	2.94679	0.84595	-1.78893	4.52251	112.23	3.18174e-26	3.31821e-25	ABCC9	protein_coding	dep
ENSG00000069482	112.347	33.8385	-1.72405	6.58776	42.273	7.93803e-11	2.93736e-10	GAL	protein_coding	dep
ENSG00000069509	15.8051	5.67014	-1.44321	3.83841	44.3735	2.7134e-11	1.04182e-10	FUNDC1	protein_coding	dep
ENSG00000069667	0.835316	1.36656	0.719293	4.21234	21.1189	4.31639e-06	1.05211e-05	RORA	protein_coding	invariant
ENSG00000069696	0.432084	2.4346	2.43245	0.66939	43.7653	3.70215e-11	1.40581e-10	DRD4	protein_coding	enr
ENSG00000069849	68.5658	46.8962	-0.548649	7.24322	19.3934	1.06373e-05	2.50119e-05	ATP1B3	protein_coding	invariant
ENSG00000069869	7.12878	10.9262	0.619973	6.36187	13.4211	0.000248807	0.000500203	NEDD4	protein_coding	invariant
ENSG00000069943	1.84423	0.677982	-1.45553	2.65376	56.6269	5.26867e-14	2.47252e-13	PIGB	protein_coding	dep
ENSG00000069956	26.9117	33.5038	0.317414	7.58862	5.57565	0.018212	0.0276745	MAPK6	protein_coding	invariant
ENSG00000069974	2.26809	2.33791	0.0659775	3.70845	0.15319	0.695505	0.738581	RAB27A	protein_coding	invariant
ENSG00000069998	17.6442	16.2514	-0.118652	6.38921	0.766508	0.381299	0.438472	HDHD5	protein_coding	invariant
ENSG00000070010	8.63836	1.4526	-2.55433	5.50184	211.985	5.06764e-48	2.20485e-46	UFD1	protein_coding	dep
ENSG00000070018	9.41346	30.1095	1.67621	7.67189	170.721	5.14974e-39	1.1758e-37	LRP6	protein_coding	enr
ENSG00000070047	7.87293	34.3425	2.12284	6.91559	124.925	5.2847e-29	6.47312e-28	PHRF1	protein_coding	enr
ENSG00000070061	16.1879	57.0237	1.81605	7.78575	213.895	1.94126e-48	8.78654e-47	ELP1	protein_coding	enr
ENSG00000070081	1.81218	0.371814	-2.24555	3.4323	135.369	2.74205e-31	3.90118e-30	NUCB2	protein_coding	dep
ENSG00000070087	65.5355	19.5487	-1.74362	7.31183	185.894	2.50415e-42	7.03079e-41	PFN2	protein_coding	dep
ENSG00000070182	0.79026	1.29518	0.698279	3.90527	9.38546	0.00218713	0.00385829	SPTB	protein_coding	invariant
ENSG00000070214	2.0733	1.78718	-0.203662	4.57022	2.14373	0.143154	0.182707	SLC44A1	protein_coding	invariant
ENSG00000070269	1.41728	1.90807	0.436343	3.73768	9.77616	0.00176789	0.00316313	TMEM260	protein_coding	invariant
ENSG00000070366	1.71234	7.53566	2.13328	5.57523	197.268	8.24002e-45	2.75726e-43	SMG6	protein_coding	enr
ENSG00000070367	13.2894	9.52404	-0.477266	7.1577	8.96984	0.00274472	0.00477999	EXOC5	protein_coding	invariant
ENSG00000070371	0.546635	1.38606	1.31794	3.18766	60.3002	8.144e-15	4.047e-14	CLTCL1	protein_coding	enr
ENSG00000070404	1.55106	1.91234	0.305275	2.39131	2.65326	0.103338	0.136095	FSTL3	protein_coding	invariant
ENSG00000070413	24.0406	64.0988	1.41372	7.94258	66.9612	2.7691e-16	1.51655e-15	DGCR2	protein_coding	enr
ENSG00000070423	25.7985	17.3643	-0.568917	6.22802	21.7574	3.09398e-06	7.65677e-06	RNF126	protein_coding	invariant
ENSG00000070444	4.45745	12.5287	1.48671	6.18588	55.7664	8.16149e-14	3.77196e-13	MNT	protein_coding	enr
ENSG00000070476	4.39152	14.0618	1.67563	6.05787	133.661	6.48125e-31	9.00012e-30	ZXDC	protein_coding	enr
ENSG00000070495	8.66062	7.92709	-0.127737	5.63431	1.0811	0.298452	0.352682	JMJD6	protein_coding	invariant
ENSG00000070501	5.99624	0.980968	-2.55056	3.94893	175.854	3.89732e-40	9.53217e-39	POLB	protein_coding	dep
ENSG00000070540	1.55711	1.47014	-0.0680133	2.40537	0.149736	0.698788	0.741235	WIPI1	protein_coding	invariant
ENSG00000070610	7.81465	19.7786	1.33695	6.03282	94.35	2.64389e-22	2.13327e-21	GBA2	protein_coding	enr
ENSG00000070614	12.869	42.1811	1.71158	8.02556	96.4621	9.09703e-23	7.59947e-22	NDST1	protein_coding	enr
ENSG00000070718	6.67966	5.67825	-0.228281	5.2877	3.06712	0.079891	0.107599	AP3M2	protein_coding	invariant
ENSG00000070729	0.802063	2.206	1.45602	3.37229	33.23	8.18787e-09	2.56902e-08	CNGB1	protein_coding	enr
ENSG00000070748	0.8699	1.71035	0.991736	2.21122	21.7941	3.03531e-06	7.52401e-06	CHAT	protein_coding	invariant
ENSG00000070756	240.872	266.474	0.145421	10.0387	1.07133	0.300644	0.354923	PABPC1	protein_coding	invariant
ENSG00000070761	30.4663	13.332	-1.19192	5.67734	86.7328	1.24222e-20	9.06274e-20	CFAP20	protein_coding	dep
ENSG00000070770	20.2103	30.3892	0.587704	7.48454	25.6555	4.08136e-07	1.09936e-06	CSNK2A2	protein_coding	invariant
ENSG00000070778	0.416046	1.36064	1.73067	2.66747	85.9771	1.82033e-20	1.31048e-19	PTPN21	protein_coding	enr
ENSG00000070785	9.91037	4.75025	-1.0553	4.68189	54.3591	1.66999e-13	7.54162e-13	EIF2B3	protein_coding	dep
ENSG00000070814	6.82987	25.3609	1.89093	7.51479	141.988	9.7835e-33	1.51732e-31	TCOF1	protein_coding	enr
ENSG00000070831	13.9499	2.43094	-2.51203	7.07383	285.411	4.97074e-64	6.61624e-62	CDC42	protein_coding	dep
ENSG00000070882	11.2065	14.7247	0.397053	6.7125	6.21029	0.012701	0.0199044	OSBPL3	protein_coding	invariant
ENSG00000070886	1.3733	1.09158	-0.355902	2.77248	1.31351	0.251761	0.303027	EPHA8	protein_coding	invariant
ENSG00000070950	6.56867	3.60286	-0.850066	5.1786	22.6403	1.95346e-06	4.91966e-06	RAD18	protein_coding	invariant
ENSG00000070961	9.93683	26.4079	1.41102	7.42497	119.139	9.76546e-28	1.10571e-26	ATP2B1	protein_coding	enr
ENSG00000071051	6.71063	9.24801	0.447332	4.54887	7.00959	0.00810743	0.0130833	NCK2	protein_coding	invariant
ENSG00000071054	8.65216	27.1805	1.65025	7.73694	185.189	3.56956e-42	9.88311e-41	MAP4K4	protein_coding	enr
ENSG00000071082	20.1588	2.55145	-2.96867	5.93957	205.957	1.0469e-46	3.98555e-45	RPL31	protein_coding	dep
ENSG00000071127	10.0491	10.6342	0.0834972	6.34005	0.468065	0.493879	0.549243	WDR1	protein_coding	invariant
ENSG00000071189	3.61112	6.41572	0.831874	6.35731	41.501	1.17811e-10	4.29751e-10	SNX13	protein_coding	invariant
ENSG00000071205	2.10952	2.99955	0.509126	4.77021	13.1648	0.000285262	0.000569478	ARHGAP10	protein_coding	invariant
ENSG00000071242	6.51934	15.1585	1.21388	6.469	54.44	1.60267e-13	7.2467e-13	RPS6KA2	protein_coding	enr
ENSG00000071243	4.0798	3.00399	-0.416884	4.23706	5.23133	0.0221836	0.0331738	ING3	protein_coding	invariant
ENSG00000071246	4.08926	16.0737	1.97269	6.16316	75.2277	4.19443e-18	2.59627e-17	VASH1	protein_coding	enr
ENSG00000071462	10.8557	5.40823	-0.999608	6.02937	63.1316	1.93347e-15	1.00122e-14	BUD23	protein_coding	invariant
ENSG00000071537	7.22214	16.9091	1.22748	6.84107	104.599	1.49543e-24	1.40101e-23	SEL1L	protein_coding	enr
ENSG00000071539	26.8008	15.3029	-0.801421	6.13996	30.2787	3.74219e-08	1.1078e-07	TRIP13	protein_coding	invariant
ENSG00000071553	35.9516	22.1542	-0.699963	7.14985	31.1444	2.39524e-08	7.22391e-08	ATP6AP1	protein_coding	invariant
ENSG00000071564	37.5373	75.2226	1.00181	8.42013	31.4784	2.0167e-08	6.12439e-08	TCF3	protein_coding	enr
ENSG00000071575	71.255	188.587	1.40419	9.21752	122.704	1.61862e-28	1.91871e-27	TRIB2	protein_coding	enr
ENSG00000071626	23.1259	23.0491	-0.00651599	7.73092	0.00264663	0.958971	0.966501	DAZAP1	protein_coding	invariant
ENSG00000071655	14.1536	30.6668	1.11368	7.46209	32.9027	9.68872e-09	3.01466e-08	MBD3	protein_coding	enr
ENSG00000071794	27.1472	25.1002	-0.110121	7.30073	0.635608	0.425306	0.482135	HLTF	protein_coding	invariant
ENSG00000071859	13.6567	10.476	-0.384123	4.95837	5.48342	0.0191976	0.0290543	FAM50A	protein_coding	invariant
ENSG00000071889	5.29733	3.25089	-0.699377	4.47708	24.5641	7.18803e-07	1.89248e-06	FAM3A	protein_coding	invariant
ENSG00000071894	11.1412	17.5844	0.653985	6.43406	14.6115	0.000132103	0.000273759	CPSF1	protein_coding	invariant
ENSG00000071994	11.2369	5.35925	-1.05947	5.76797	60.4096	7.70357e-15	3.83769e-14	PDCD2	protein_coding	dep
ENSG00000072041	10.9967	12.6738	0.205333	6.69031	3.13704	0.0765324	0.103399	SLC6A15	protein_coding	invariant
ENSG00000072042	19.5209	10.259	-0.921611	6.36768	48.0051	4.25109e-12	1.74044e-11	RDH11	protein_coding	invariant
ENSG00000072062	13.669	8.31026	-0.715899	6.0931	29.9373	4.46234e-08	1.31427e-07	PRKACA	protein_coding	invariant
ENSG00000072071	34.32	109.665	1.67552	9.25196	61.3486	4.78133e-15	2.40863e-14	ADGRL1	protein_coding	enr
ENSG00000072110	36.4207	49.8415	0.452212	8.83938	13.6079	0.000225236	0.000454852	ACTN1	protein_coding	invariant
ENSG00000072121	1.99851	8.32191	2.05501	6.3193	228.029	1.60384e-51	8.86751e-50	ZFYVE26	protein_coding	enr
ENSG00000072133	11.525	23.1492	1.00485	7.24656	42.739	6.25526e-11	2.33293e-10	RPS6KA6	protein_coding	enr
ENSG00000072134	4.18012	8.16449	0.961925	5.70094	52.7109	3.86433e-13	1.6961e-12	EPN2	protein_coding	invariant
ENSG00000072135	2.11424	1.7111	-0.315186	3.48305	3.42094	0.0643743	0.0882832	PTPN18	protein_coding	invariant
ENSG00000072182	7.88957	11.3817	0.522429	5.64632	5.73645	0.0166164	0.025476	ASIC4	protein_coding	invariant
ENSG00000072195	7.15143	15.983	1.15864	7.61914	61.7451	3.90925e-15	1.98433e-14	SPEG	protein_coding	enr
ENSG00000072210	1.9228	2.13663	0.158664	4.96263	1.494	0.221598	0.270756	ALDH3A2	protein_coding	invariant
ENSG00000072274	54.8771	70.5911	0.363698	8.93338	4.92761	0.0264309	0.0389739	TFRC	protein_coding	invariant
ENSG00000072310	14.6389	21.8178	0.573296	7.22723	15.4764	8.35436e-05	0.000177151	SREBF1	protein_coding	invariant
ENSG00000072364	14.5623	41.092	1.49743	8.29121	130.688	2.89788e-30	3.86291e-29	AFF4	protein_coding	enr
ENSG00000072401	6.03881	2.6253	-1.15703	3.98581	34.0348	5.41344e-09	1.72319e-08	UBE2D1	protein_coding	dep
ENSG00000072415	4.61873	7.26669	0.656885	5.69407	27.8725	1.29581e-07	3.65475e-07	MPP5	protein_coding	invariant
ENSG00000072422	3.10734	5.71986	0.885641	4.37805	33.7495	6.26835e-09	1.98548e-08	RHOBTB1	protein_coding	invariant
ENSG00000072501	14.051	55.0035	1.9686	8.49568	257.791	5.19972e-58	4.76703e-56	SMC1A	protein_coding	enr
ENSG00000072506	111.082	34.8126	-1.66961	6.36039	120.07	6.10749e-28	6.97239e-27	HSD17B10	protein_coding	dep
ENSG00000072518	11.176	21.6591	0.952322	6.6496	35.475	2.58345e-09	8.42505e-09	MARK2	protein_coding	invariant
ENSG00000072571	18.0243	4.37223	-2.0226	5.49832	165.115	8.63424e-38	1.80196e-36	HMMR	protein_coding	dep
ENSG00000072609	2.60446	3.48524	0.413293	5.69656	8.99241	0.00271103	0.00472452	CHFR	protein_coding	invariant
ENSG00000072682	1.70544	2.75366	0.687085	4.22259	21.7747	3.06614e-06	7.59413e-06	P4HA2	protein_coding	invariant
ENSG00000072736	11.8788	20.8864	0.813165	7.1681	51.5123	7.115e-13	3.063e-12	NFATC3	protein_coding	invariant
ENSG00000072756	4.47109	2.48999	-0.820731	4.37895	24.0916	9.18619e-07	2.39296e-06	TRNT1	protein_coding	invariant
ENSG00000072778	10.1272	13.7657	0.436269	5.83975	9.44554	0.00211663	0.0037431	ACADVL	protein_coding	invariant
ENSG00000072786	2.32452	6.72455	1.52874	5.3037	108.955	1.66016e-25	1.65271e-24	STK10	protein_coding	enr
ENSG00000072803	19.7737	39.4165	0.995273	7.36227	68.4319	1.31335e-16	7.3496e-16	FBXW11	protein_coding	invariant
ENSG00000072832	67.4951	80.2612	0.249039	8.75505	2.87214	0.0901252	0.119987	CRMP1	protein_coding	invariant
ENSG00000072849	3.06977	1.15515	-1.3969	3.82965	63.7687	1.39922e-15	7.31742e-15	DERL2	protein_coding	dep
ENSG00000072864	9.84555	8.73711	-0.17197	5.67948	1.99551	0.157766	0.199613	NDE1	protein_coding	invariant
ENSG00000072954	2.31905	1.0885	-1.08986	2.46907	27.6899	1.42407e-07	3.99767e-07	TMEM38A	protein_coding	dep
ENSG00000072958	6.46341	5.01418	-0.370759	6.37023	8.64268	0.00328377	0.00564436	AP1M1	protein_coding	invariant
ENSG00000073008	11.8053	19.7992	0.745053	6.58445	40.3924	2.07746e-10	7.44215e-10	PVR	protein_coding	invariant
ENSG00000073050	7.20343	7.97854	0.144628	4.71465	1.002	0.316826	0.371561	XRCC1	protein_coding	invariant
ENSG00000073060	30.5026	37.966	0.314581	8.04872	5.63046	0.017651	0.0268925	SCARB1	protein_coding	invariant
ENSG00000073111	69.9885	107.136	0.613394	8.70425	17.1643	3.42819e-05	7.62485e-05	MCM2	protein_coding	invariant
ENSG00000073150	0.629037	1.67565	1.35342	1.6349	26.2393	3.01626e-07	8.2207e-07	PANX2	protein_coding	enr
ENSG00000073169	13.6016	13.4517	-0.0291416	4.99705	0.0340835	0.853529	0.876955	SELENOO	protein_coding	invariant
ENSG00000073417	3.81025	5.23879	0.45338	5.16917	12.7295	0.000359928	0.000708771	PDE8A	protein_coding	invariant
ENSG00000073536	12.8593	16.1609	0.324359	6.30687	4.8407	0.0277956	0.0408022	NLE1	protein_coding	invariant
ENSG00000073578	1.05675	1.3446	0.319234	3.369	3.20246	0.0735276	0.0996394	SDHA	protein_coding	invariant
ENSG00000073614	6.66827	23.6759	1.82751	7.50407	246.46	1.53513e-55	1.12591e-53	KDM5A	protein_coding	enr
ENSG00000073670	2.7558	4.50159	0.694202	4.08877	10.7484	0.00104367	0.00193517	ADAM11	protein_coding	invariant
ENSG00000073712	38.0515	42.1222	0.147314	8.40651	1.30028	0.254162	0.30557	FERMT2	protein_coding	invariant
ENSG00000073803	3.95969	5.04222	0.353138	5.82502	7.62824	0.00574614	0.00949603	MAP3K13	protein_coding	invariant
ENSG00000073849	12.3085	25.5776	1.05635	7.43116	57.1985	3.93977e-14	1.86939e-13	ST6GAL1	protein_coding	enr
ENSG00000073910	3.03041	11.5546	1.92941	7.09201	231.485	2.8287e-52	1.63889e-50	FRY	protein_coding	enr
ENSG00000073921	33.0273	19.3745	-0.76596	7.38224	29.4847	5.63612e-08	1.64383e-07	PICALM	protein_coding	invariant
ENSG00000073969	14.6834	19.1383	0.382939	6.4011	7.90092	0.00494096	0.00825284	NSF	protein_coding	invariant
ENSG00000074047	4.17745	20.1665	2.269	6.45951	133.067	8.74102e-31	1.20543e-29	GLI2	protein_coding	enr
ENSG00000074054	11.1208	33.8034	1.60307	7.95023	166.986	3.36858e-38	7.24673e-37	CLASP1	protein_coding	enr
ENSG00000074071	103.696	45.5962	-1.17946	6.37019	76.6781	2.01224e-18	1.27182e-17	MRPS34	protein_coding	dep
ENSG00000074201	27.4728	11.7765	-1.21352	6.50472	59.8252	1.0367e-14	5.11067e-14	CLNS1A	protein_coding	dep
ENSG00000074211	0.494355	1.06873	1.09032	2.78532	30.8517	2.7852e-08	8.34399e-08	PPP2R2C	protein_coding	enr
ENSG00000074219	2.53757	2.6982	0.0790405	2.96979	0.130589	0.717822	0.758114	TEAD2	protein_coding	invariant
ENSG00000074266	4.33022	2.91911	-0.564054	4.64927	15.5626	7.98193e-05	0.000169857	EED	protein_coding	invariant
ENSG00000074317	2.18094	0.861591	-1.33234	1.80436	18.0772	2.1213e-05	4.83543e-05	SNCB	protein_coding	dep
ENSG00000074319	10.925	3.7279	-1.5376	4.7527	98.717	2.91297e-23	2.50926e-22	TSG101	protein_coding	dep
ENSG00000074356	2.57929	4.52859	0.812845	5.6988	45.2744	1.7127e-11	6.67726e-11	NCBP3	protein_coding	invariant
ENSG00000074416	1.07653	1.56915	0.531346	3.93612	3.82899	0.0503733	0.0705722	MGLL	protein_coding	invariant
ENSG00000074582	16.5079	7.51397	-1.13846	5.36787	80.7076	2.61709e-19	1.7495e-18	BCS1L	protein_coding	dep
ENSG00000074603	11.8262	22.9382	0.957018	7.4684	50.1033	1.45861e-12	6.1338e-12	DPP8	protein_coding	invariant
ENSG00000074621	0.922115	2.6528	1.51736	3.95854	108.258	2.35984e-25	2.3197e-24	SLC24A1	protein_coding	enr
ENSG00000074657	8.07894	21.1643	1.38829	7.44244	144.039	3.48345e-33	5.54912e-32	ZNF532	protein_coding	enr
ENSG00000074695	26.9422	17.8296	-0.592888	7.09192	16.9358	3.8666e-05	8.54285e-05	LMAN1	protein_coding	invariant
ENSG00000074696	38.8112	15.8213	-1.29048	7.60534	79.7085	4.33926e-19	2.85717e-18	HACD3	protein_coding	dep
ENSG00000074755	2.70118	14	2.37183	7.03648	233.167	1.21539e-52	7.20768e-51	ZZEF1	protein_coding	enr
ENSG00000074771	1.28534	0.30158	-2.07553	0.979841	44.0318	3.23088e-11	1.23234e-10	NOX3	protein_coding	dep
ENSG00000074800	215.323	122.252	-0.816854	9.78296	31.3553	2.14877e-08	6.5002e-08	ENO1	protein_coding	invariant
ENSG00000074842	28.3421	14.7039	-0.942345	5.19312	48.3777	3.51538e-12	1.44615e-11	MYDGF	protein_coding	invariant
ENSG00000074855	4.6996	9.76271	1.04499	5.14728	32.9969	9.23069e-09	2.87812e-08	ANO8	protein_coding	enr
ENSG00000074935	3.29776	2.06269	-0.666053	4.28442	17.8108	2.43999e-05	5.52124e-05	TUBE1	protein_coding	invariant
ENSG00000074964	0.655335	1.54028	1.20055	3.02492	39.861	2.72696e-10	9.65912e-10	ARHGEF10L	protein_coding	enr
ENSG00000075035	1.82449	3.82731	1.05778	4.20768	46.5069	9.12985e-12	3.64403e-11	WSCD2	protein_coding	enr
ENSG00000075043	2.31267	1.86792	-0.317275	4.7493	2.77592	0.0956919	0.126815	KCNQ2	protein_coding	invariant
ENSG00000075089	8.17379	2.09793	-1.96096	4.3615	146.589	9.65292e-34	1.58986e-32	ACTR6	protein_coding	dep
ENSG00000075131	10.304	8.50057	-0.272366	4.70196	3.56216	0.0591109	0.0817049	TIPIN	protein_coding	invariant
ENSG00000075142	14.112	3.67135	-1.91788	5.2784	108.358	2.24314e-25	2.21103e-24	SRI	protein_coding	dep
ENSG00000075151	7.77709	18.0122	1.21405	6.94579	77.8056	1.13699e-18	7.27843e-18	EIF4G3	protein_coding	enr
ENSG00000075188	10.3365	2.5312	-1.9971	4.5549	149.962	1.76733e-34	3.03316e-33	NUP37	protein_coding	dep
ENSG00000075213	5.33498	5.64204	0.0857248	5.67156	0.257428	0.611893	0.661399	SEMA3A	protein_coding	invariant
ENSG00000075218	27.2413	49.4372	0.859805	7.29688	54.9334	1.24685e-13	5.68212e-13	GTSE1	protein_coding	invariant
ENSG00000075223	4.03627	3.84091	-0.0595388	4.60059	0.120818	0.728149	0.767101	SEMA3C	protein_coding	invariant
ENSG00000075234	8.5344	10.9129	0.347389	5.11238	5.85469	0.0155356	0.02396	TTC38	protein_coding	invariant
ENSG00000075239	21.128	7.51977	-1.4796	6.41115	77.3523	1.43025e-18	9.11998e-18	ACAT1	protein_coding	dep
ENSG00000075240	15.891	44.0217	1.46779	7.18788	89.1938	3.57972e-21	2.68688e-20	GRAMD4	protein_coding	enr
ENSG00000075292	7.69726	7.96105	0.0533123	6.61267	0.150068	0.69847	0.740942	ZNF638	protein_coding	invariant
ENSG00000075303	4.56351	3.57043	-0.341267	4.39351	5.70129	0.0169524	0.0259426	SLC25A40	protein_coding	invariant
ENSG00000075336	3.50397	0.945668	-1.82205	3.64035	83.4885	6.40871e-20	4.48086e-19	TIMM21	protein_coding	dep
ENSG00000075340	7.56432	23.007	1.6033	7.5903	142.631	7.07861e-33	1.10509e-31	ADD2	protein_coding	enr
ENSG00000075399	2.47659	4.84165	0.947219	3.54855	24.1979	8.69264e-07	2.27131e-06	VPS9D1	protein_coding	invariant
ENSG00000075407	2.19044	4.96574	1.18798	5.55064	50.8195	1.01265e-12	4.30986e-12	ZNF37A	protein_coding	enr
ENSG00000075413	15.7081	12.7275	-0.299961	6.98625	5.32124	0.021067	0.0316333	MARK3	protein_coding	invariant
ENSG00000075415	53.5104	30.7657	-0.799103	8.55237	38.473	5.55171e-10	1.91733e-09	SLC25A3	protein_coding	invariant
ENSG00000075420	11.3995	18.1521	0.671807	7.619	29.8297	4.71708e-08	1.38566e-07	FNDC3B	protein_coding	invariant
ENSG00000075426	11.3838	52.1882	2.19656	7.82316	212.526	3.86267e-48	1.69702e-46	FOSL2	protein_coding	enr
ENSG00000075461	10.8569	19.3509	0.83054	5.74201	11.8558	0.000574833	0.00110295	CACNG4	protein_coding	invariant
ENSG00000075539	4.57522	14.2463	1.63932	7.41068	179.526	6.15165e-41	1.58106e-39	FRYL	protein_coding	enr
ENSG00000075568	4.05532	3.26025	-0.307982	5.58664	5.00842	0.0252243	0.0373481	TMEM131	protein_coding	invariant
ENSG00000075618	222.522	237.674	0.0946033	9.73311	0.506749	0.47655	0.532466	FSCN1	protein_coding	invariant
ENSG00000075624	698.979	325.491	-1.10263	10.7723	74.1166	7.36377e-18	4.49303e-17	ACTB	protein_coding	dep
ENSG00000075702	10.3232	18.1028	0.807663	7.11763	27.6953	1.42004e-07	3.9876e-07	WDR62	protein_coding	invariant
ENSG00000075711	6.92891	7.76372	0.166414	6.92672	1.66142	0.197412	0.243784	DLG1	protein_coding	invariant
ENSG00000075785	84.4329	84.0116	-0.00529415	7.80785	0.00156923	0.968401	0.973984	RAB7A	protein_coding	invariant
ENSG00000075856	11.4563	24.274	1.08164	7.08531	86.8469	1.17256e-20	8.56493e-20	SART3	protein_coding	enr
ENSG00000075914	2.88246	1.41517	-0.975583	3.33829	30.9151	2.69562e-08	8.08372e-08	EXOSC7	protein_coding	invariant
ENSG00000075945	4.56953	6.22996	0.451984	4.74257	10.143	0.0014485	0.00262275	KIFAP3	protein_coding	invariant
ENSG00000075975	11.0352	8.18993	-0.426442	4.75637	9.97488	0.0015869	0.00285923	MKRN2	protein_coding	invariant
ENSG00000076003	33.0925	51.4241	0.635904	7.44652	27.3436	1.70331e-07	4.74743e-07	MCM6	protein_coding	invariant
ENSG00000076043	9.76785	2.57421	-1.88109	4.57764	119.501	8.13426e-28	9.23339e-27	REXO2	protein_coding	dep
ENSG00000076053	2.51446	1.27623	-0.950423	3.96086	26.303	2.91838e-07	7.96846e-07	RBM7	protein_coding	invariant
ENSG00000076067	4.58416	8.26628	0.848794	5.82874	38.0785	6.79542e-10	2.3294e-09	RBMS2	protein_coding	invariant
ENSG00000076108	21.6626	79.8063	1.88076	9.11019	115.328	6.67146e-27	7.2391e-26	BAZ2A	protein_coding	enr
ENSG00000076201	6.67323	14.0457	1.0681	5.93403	42.3562	7.60753e-11	2.82005e-10	PTPN23	protein_coding	enr
ENSG00000076242	5.70804	4.16417	-0.448845	5.31268	9.94723	0.00161092	0.00290075	MLH1	protein_coding	invariant
ENSG00000076248	42.4724	35.9482	-0.238149	6.65732	4.20552	0.0402925	0.057521	UNG	protein_coding	invariant
ENSG00000076321	8.20024	11.4202	0.479967	5.37441	11.5988	0.000659945	0.0012566	KLHL20	protein_coding	invariant
ENSG00000076344	0.643125	1.21388	0.879172	2.05512	11.6716	0.000634608	0.00121067	RGS11	protein_coding	invariant
ENSG00000076351	1.19998	3.45139	1.51181	4.14202	70.3932	4.85877e-17	2.79115e-16	SLC46A1	protein_coding	enr
ENSG00000076356	10.1715	39.655	1.96254	8.42508	133.474	7.1221e-31	9.88108e-30	PLXNA2	protein_coding	enr
ENSG00000076382	10.855	21.0345	0.952807	6.36944	65.6198	5.46859e-16	2.93241e-15	SPAG5	protein_coding	invariant
ENSG00000076513	4.37292	4.29445	-0.0198011	5.00021	0.0241602	0.876478	0.896063	ANKRD13A	protein_coding	invariant
ENSG00000076554	8.83315	2.04829	-2.08604	5.51771	114.157	1.20419e-26	1.29337e-25	TPD52	protein_coding	dep
ENSG00000076555	0.574979	1.51997	1.38852	3.85517	58.0784	2.51878e-14	1.21016e-13	ACACB	protein_coding	enr
ENSG00000076604	11.6555	14.0111	0.260985	5.8712	3.52243	0.0605437	0.0835183	TRAF4	protein_coding	invariant
ENSG00000076641	1.85813	4.19374	1.18387	5.04425	51.5349	7.03349e-13	3.03081e-12	PAG1	protein_coding	enr
ENSG00000076650	4.09642	6.09923	0.584527	4.50146	18.7895	1.45967e-05	3.38219e-05	GPATCH1	protein_coding	invariant
ENSG00000076662	3.51856	0.867822	-2.0374	2.77314	106.959	4.54564e-25	4.39873e-24	ICAM3	protein_coding	dep
ENSG00000076685	8.72317	6.37203	-0.449389	5.29663	11.7243	0.000616902	0.00117864	NT5C2	protein_coding	invariant
ENSG00000076706	2.03209	4.54215	1.15212	4.56985	45.5163	1.51375e-11	5.9403e-11	MCAM	protein_coding	enr
ENSG00000076770	30.2548	22.2457	-0.442581	8.32523	4.98495	0.0255688	0.0378176	MBNL3	protein_coding	invariant
ENSG00000076826	2.91976	5.89255	1.00136	4.36572	17.448	2.95283e-05	6.62579e-05	CAMSAP3	protein_coding	enr
ENSG00000076864	2.09153	3.44769	0.704967	3.95767	15.4009	8.6948e-05	0.000183938	RAP1GAP	protein_coding	invariant
ENSG00000076924	22.7573	17.932	-0.347922	6.56784	5.18917	0.0227281	0.0339429	XAB2	protein_coding	invariant
ENSG00000076928	6.28867	13.2858	1.07555	6.3892	54.521	1.53799e-13	6.96477e-13	ARHGEF1	protein_coding	enr
ENSG00000076984	12.7561	22.2404	0.798462	6.48334	28.1179	1.14146e-07	3.2372e-07	MAP2K7	protein_coding	invariant
ENSG00000077044	7.2917	31.2325	2.09707	7.54595	174.875	6.37392e-40	1.52915e-38	DGKD	protein_coding	enr
ENSG00000077080	9.54425	5.69353	-0.743355	4.21583	15.9875	6.37616e-05	0.000137131	ACTL6B	protein_coding	invariant
ENSG00000077097	21.2698	55.1324	1.37469	7.84704	118.305	1.48687e-27	1.66673e-26	TOP2B	protein_coding	enr
ENSG00000077147	32.2785	41.2164	0.353046	8.10482	7.04569	0.00794564	0.0128464	TM9SF3	protein_coding	invariant
ENSG00000077150	2.32233	3.78421	0.689624	3.81009	15.5257	8.139e-05	0.000172933	NFKB2	protein_coding	invariant
ENSG00000077152	32.2808	8.07829	-1.97115	5.1072	103.047	3.27252e-24	3.0002e-23	UBE2T	protein_coding	dep
ENSG00000077157	1.37162	4.05606	1.56032	5.815	146.767	8.8233e-34	1.45589e-32	PPP1R12B	protein_coding	enr
ENSG00000077232	2.84078	2.12927	-0.407138	5.77652	6.80655	0.00908242	0.0145443	DNAJC10	protein_coding	invariant
ENSG00000077235	22.8319	82.9733	1.86114	9.25379	156.137	7.90228e-36	1.46237e-34	GTF3C1	protein_coding	enr
ENSG00000077254	7.75601	5.63507	-0.454709	5.54669	10.8999	0.0009617	0.00179373	USP33	protein_coding	invariant
ENSG00000077279	13.8882	16.8423	0.277191	7.29128	2.80567	0.0939313	0.124675	DCX	protein_coding	invariant
ENSG00000077312	52.3672	10.3804	-2.32043	6.2315	191.412	1.5633e-43	4.77737e-42	SNRPA	protein_coding	dep
ENSG00000077348	46.2232	11.1854	-2.02934	5.33673	161.193	6.2077e-37	1.2259e-35	EXOSC5	protein_coding	dep
ENSG00000077380	10.1055	5.67893	-0.818714	5.23611	31.4659	2.02973e-08	6.1598e-08	DYNC1I2	protein_coding	invariant
ENSG00000077454	2.2042	2.93094	0.393089	4.17211	5.68743	0.0170868	0.0261283	LRCH4	protein_coding	invariant
ENSG00000077458	6.67506	5.82687	-0.185589	5.24807	1.67883	0.19508	0.241286	FAM76B	protein_coding	invariant
ENSG00000077463	12.0061	6.62804	-0.851694	4.71021	35.9727	2.00097e-09	6.59129e-09	SIRT6	protein_coding	invariant
ENSG00000077514	8.78629	12.2602	0.48537	5.85252	13.9181	0.000190954	0.000388678	POLD3	protein_coding	invariant
ENSG00000077549	37.4539	17.4457	-1.10006	6.48663	60.2406	8.39421e-15	4.16788e-14	CAPZB	protein_coding	dep
ENSG00000077616	2.7352	1.38377	-0.957811	3.94153	35.8231	2.16073e-09	7.09673e-09	NAALAD2	protein_coding	invariant
ENSG00000077684	6.34425	20.7002	1.70534	6.92483	201.406	1.03019e-45	3.65839e-44	JADE1	protein_coding	enr
ENSG00000077713	2.93633	1.96154	-0.583856	2.8628	10.9195	0.000951574	0.00177632	SLC25A43	protein_coding	invariant
ENSG00000077721	13.938	3.74687	-1.87537	5.55959	134.047	5.33615e-31	7.45608e-30	UBE2A	protein_coding	dep
ENSG00000077782	6.60682	17.8797	1.43452	7.3971	109.033	1.59637e-25	1.59009e-24	FGFR1	protein_coding	enr
ENSG00000077942	5.91771	4.9429	-0.267064	5.31041	1.61135	0.204302	0.251583	FBLN1	protein_coding	invariant
ENSG00000078018	51.6295	61.3101	0.248451	9.38055	2.43515	0.118643	0.154251	MAP2	protein_coding	invariant
ENSG00000078043	2.43401	1.79208	-0.434656	5.22693	8.53804	0.003478	0.00595883	PIAS2	protein_coding	invariant
ENSG00000078061	19.581	17.2777	-0.180231	6.03013	2.12708	0.144716	0.184504	ARAF	protein_coding	invariant
ENSG00000078070	8.00538	6.20071	-0.364727	4.95185	7.09436	0.00773267	0.012528	MCCC1	protein_coding	invariant
ENSG00000078124	6.19279	3.27783	-0.909168	5.34523	23.7724	1.08428e-06	2.80217e-06	ACER3	protein_coding	invariant
ENSG00000078140	32.2755	25.2674	-0.350051	7.22363	5.93945	0.0148057	0.0228992	UBE2K	protein_coding	invariant
ENSG00000078142	1.47137	1.50145	0.0399773	4.50397	0.0738891	0.785756	0.818318	PIK3C3	protein_coding	invariant
ENSG00000078177	5.45556	10.8467	0.9945	6.31481	42.3933	7.46466e-11	2.76962e-10	N4BP2	protein_coding	invariant
ENSG00000078237	1.70513	2.68487	0.650695	4.35265	17.3495	3.10979e-05	6.95715e-05	TIGAR	protein_coding	invariant
ENSG00000078246	13.9834	16.5457	0.24936	5.60206	3.61679	0.057199	0.0792207	TULP3	protein_coding	invariant
ENSG00000078269	2.04648	4.79586	1.22884	5.39929	63.0437	2.02171e-15	1.04511e-14	SYNJ2	protein_coding	enr
ENSG00000078304	19.7214	10.7072	-0.879192	7.76886	36.2165	1.76567e-09	5.8419e-09	PPP2R5C	protein_coding	invariant
ENSG00000078319	11.1072	6.05845	-0.856727	3.46529	31.2575	2.25974e-08	6.82443e-08	PMS2P1	unprocessed_pseudogene	invariant
ENSG00000078328	0.870205	1.0332	0.255047	3.27862	2.00982	0.156284	0.197956	RBFOX1	protein_coding	invariant
ENSG00000078369	81.8071	66.0354	-0.308581	8.8908	7.29545	0.00691294	0.0112844	GNB1	protein_coding	invariant
ENSG00000078403	7.6318	13.9444	0.870489	6.61621	51.1597	8.51469e-13	3.64808e-12	MLLT10	protein_coding	invariant
ENSG00000078549	11.4644	41.3271	1.8484	7.48402	86.2575	1.57966e-20	1.14317e-19	ADCYAP1R1	protein_coding	enr
ENSG00000078579	1.56622	1.28899	-0.209183	1.51399	0.408125	0.522923	0.576997	FGF20	protein_coding	invariant
ENSG00000078618	17.155	23.266	0.440323	7.09529	12.218	0.000473312	0.000918262	NRDC	protein_coding	invariant
ENSG00000078668	29.7798	5.98602	-2.29826	5.86196	180.526	3.71961e-41	9.73051e-40	VDAC3	protein_coding	dep
ENSG00000078674	17.6807	29.3877	0.734156	8.40851	22.8515	1.75009e-06	4.42982e-06	PCM1	protein_coding	invariant
ENSG00000078687	4.8347	26.3446	2.44489	7.42493	237.803	1.18521e-53	7.60607e-52	TNRC6C	protein_coding	enr
ENSG00000078699	6.93039	17.2615	1.31397	6.82468	38.2941	6.0846e-10	2.09453e-09	CBFA2T2	protein_coding	enr
ENSG00000078725	0.681484	1.01616	0.642439	1.73707	6.03018	0.0140633	0.0218576	BRINP1	protein_coding	invariant
ENSG00000078747	12.85	16.2111	0.336827	7.21946	6.1388	0.0132247	0.0206674	ITCH	protein_coding	invariant
ENSG00000078804	6.4694	6.76022	0.0741785	4.79663	0.241112	0.623404	0.672225	TP53INP2	protein_coding	invariant
ENSG00000078808	28.662	35.8451	0.320422	7.25559	5.20433	0.0225307	0.0336649	SDF4	protein_coding	invariant
ENSG00000078900	0.99133	1.43261	0.514124	2.99738	5.505	0.0189622	0.0287294	TP73	protein_coding	invariant
ENSG00000078902	3.08685	4.28853	0.461886	4.44369	7.52318	0.00609102	0.0100247	TOLLIP	protein_coding	invariant
ENSG00000078967	8.55878	6.15399	-0.459899	5.1366	8.94205	0.0027868	0.00484857	UBE2D4	protein_coding	invariant
ENSG00000079102	3.82033	4.69957	0.302047	5.84881	5.75665	0.0164263	0.0252019	RUNX1T1	protein_coding	invariant
ENSG00000079134	2.92443	1.37402	-1.06052	4.18019	30.6192	3.13974e-08	9.36554e-08	THOC1	protein_coding	dep
ENSG00000079150	10.6482	2.06831	-2.33007	4.37233	180.977	2.96516e-41	7.83543e-40	FKBP7	protein_coding	dep
ENSG00000079156	1.84224	2.4397	0.409875	4.61594	7.5	0.00616991	0.0101443	OSBPL6	protein_coding	invariant
ENSG00000079246	121.183	93.5677	-0.372637	9.19717	7.71299	0.0054825	0.00908643	XRCC5	protein_coding	invariant
ENSG00000079308	10.526	56.9541	2.43549	9.09772	197.956	5.83305e-45	1.97019e-43	TNS1	protein_coding	enr
ENSG00000079313	27.3687	72.0458	1.39526	8.10998	63.0316	2.03415e-15	1.05124e-14	REXO1	protein_coding	enr
ENSG00000079332	18.8142	6.44592	-1.53565	6.46526	112.218	3.2012e-26	3.33578e-25	SAR1A	protein_coding	dep
ENSG00000079335	8.24355	8.07565	-0.0222384	5.73766	0.0204151	0.886384	0.904676	CDC14A	protein_coding	invariant
ENSG00000079387	10.3914	11.768	0.184038	6.08336	1.97798	0.159604	0.201668	SENP1	protein_coding	invariant
ENSG00000079432	18.2867	65.1829	1.83296	8.62567	111.485	4.6328e-26	4.78705e-25	CIC	protein_coding	enr
ENSG00000079435	3.24168	4.1181	0.328952	4.22923	3.21245	0.0730798	0.0991073	LIPE	protein_coding	invariant
ENSG00000079459	37.5055	17.2974	-1.11617	7.16167	77.614	1.25279e-18	8.01114e-18	FDFT1	protein_coding	dep
ENSG00000079462	80.3559	28.6424	-1.48653	6.29047	116.229	4.23535e-27	4.64905e-26	PAFAH1B3	protein_coding	dep
ENSG00000079616	32.1201	32.8862	0.0320802	7.13093	0.0620736	0.803248	0.833491	KIF22	protein_coding	invariant
ENSG00000079689	1.83489	1.07626	-0.86189	1.24346	8.68881	0.0032017	0.00551437	SCGN	protein_coding	invariant
ENSG00000079691	3.74073	7.03571	0.916434	5.1939	32.4918	1.19699e-08	3.69628e-08	CARMIL1	protein_coding	invariant
ENSG00000079739	4.543	2.63465	-0.800182	3.91377	18.8059	1.44717e-05	3.35539e-05	PGM1	protein_coding	invariant
ENSG00000079785	79.0975	39.9048	-0.98407	7.8385	35.8259	2.15755e-09	7.08887e-09	DDX1	protein_coding	invariant
ENSG00000079805	19.4827	20.6922	0.0854638	8.0764	0.292333	0.588729	0.639284	DNM2	protein_coding	invariant
ENSG00000079950	1.70857	0.720293	-1.24155	4.36582	72.7514	1.47051e-17	8.75245e-17	STX7	protein_coding	dep
ENSG00000079974	1.77904	0.88493	-0.98272	3.06058	27.0012	2.03332e-07	5.62277e-07	RABL2B	protein_coding	invariant
ENSG00000079999	23.3022	35.6249	0.609607	6.7122	18.6136	1.60074e-05	3.69096e-05	KEAP1	protein_coding	invariant
ENSG00000080031	3.93303	6.46924	0.711972	4.47649	29.1697	6.63069e-08	1.92141e-07	PTPRH	protein_coding	invariant
ENSG00000080189	6.19501	4.57755	-0.438954	5.38713	11.2661	0.000789345	0.00148879	SLC35C2	protein_coding	invariant
ENSG00000080200	13.9902	22.8009	0.706678	7.6575	16.1898	5.73029e-05	0.000123878	CRYBG3	protein_coding	invariant
ENSG00000080298	4.09422	4.0341	-0.0152277	5.51022	0.0121664	0.91217	0.926766	RFX3	protein_coding	invariant
ENSG00000080345	11.3231	25.278	1.15947	8.37498	69.0924	9.39591e-17	5.31429e-16	RIF1	protein_coding	enr
ENSG00000080371	9.04396	14.9318	0.72395	7.58542	29.4869	5.62963e-08	1.64246e-07	RAB21	protein_coding	invariant
ENSG00000080546	2.38928	3.87604	0.693651	3.97872	26.4252	2.73943e-07	7.50117e-07	SESN1	protein_coding	invariant
ENSG00000080603	0.570763	1.52688	1.40403	3.76069	60.5899	7.02953e-15	3.51164e-14	SRCAP	protein_coding	enr
ENSG00000080608	38.0402	33.2704	-0.18849	6.52449	1.89378	0.168776	0.211827	PUM3	protein_coding	invariant
ENSG00000080644	121.65	162.013	0.413335	9.39889	11.082	0.000871713	0.00163745	CHRNA3	protein_coding	invariant
ENSG00000080802	10.1668	6.75177	-0.580279	5.90112	17.3923	3.04058e-05	6.81079e-05	CNOT4	protein_coding	invariant
ENSG00000080815	4.87686	5.07783	0.0568436	5.63103	0.214228	0.643473	0.691246	PSEN1	protein_coding	invariant
ENSG00000080819	5.2614	12.7155	1.26431	4.79043	78.4979	8.00819e-19	5.19117e-18	CPOX	protein_coding	enr
ENSG00000080822	18.2661	4.74826	-1.93774	5.93261	189.345	4.41805e-43	1.29296e-41	CLDND1	protein_coding	dep
ENSG00000080823	3.78371	1.9167	-0.966756	5.00014	42.2068	8.21143e-11	3.03416e-10	MOK	protein_coding	invariant
ENSG00000080824	237.885	201.063	-0.242462	10.17	3.6492	0.0560961	0.0778071	HSP90AA1	protein_coding	invariant
ENSG00000080839	8.58849	12.5246	0.550389	5.97227	16.0746	6.08938e-05	0.000131278	RBL1	protein_coding	invariant
ENSG00000080845	8.73718	7.00509	-0.312783	6.11988	6.0816	0.0136597	0.0212917	DLGAP4	protein_coding	invariant
ENSG00000080854	12.1686	52.816	2.11733	9.17872	127.294	1.60214e-29	2.03599e-28	IGSF9B	protein_coding	enr
ENSG00000080986	9.51527	2.77573	-1.74603	4.51219	109.709	1.13485e-25	1.13923e-24	NDC80	protein_coding	dep
ENSG00000081014	5.70735	12.9392	1.18253	6.08791	70.0892	5.66821e-17	3.24576e-16	AP4E1	protein_coding	enr
ENSG00000081019	8.20992	12.2992	0.583433	6.12255	23.276	1.40338e-06	3.58303e-06	RSBN1	protein_coding	invariant
ENSG00000081026	11.7991	29.939	1.34458	7.45108	109.348	1.36132e-25	1.36124e-24	MAGI3	protein_coding	enr
ENSG00000081059	0.990632	1.17044	0.244333	3.44422	2.11111	0.146233	0.18628	TCF7	protein_coding	invariant
ENSG00000081087	6.0555	5.39927	-0.153993	4.94536	0.749106	0.386759	0.444097	OSTM1	protein_coding	invariant
ENSG00000081138	0.917308	1.21327	0.392069	3.93501	4.07865	0.0434284	0.0615722	CDH7	protein_coding	invariant
ENSG00000081154	58.6107	8.40227	-2.7928	6.69332	282.76	1.87953e-63	2.44733e-61	PCNP	protein_coding	dep
ENSG00000081177	6.45905	10.0838	0.641249	5.68629	28.3805	9.9665e-08	2.84267e-07	EXD2	protein_coding	invariant
ENSG00000081181	1.87587	0.870737	-1.13351	1.81489	21.8263	2.98478e-06	7.40182e-06	ARG2	protein_coding	dep
ENSG00000081307	14.2478	11.6947	-0.279965	6.47461	3.75013	0.0528035	0.073661	UBA5	protein_coding	invariant
ENSG00000081320	23.1613	17.3712	-0.411257	7.06202	4.3763	0.0364419	0.0524616	STK17B	protein_coding	invariant
ENSG00000081377	0.990165	2.34433	1.23334	4.07511	74.4327	6.27407e-18	3.84774e-17	CDC14B	protein_coding	enr
ENSG00000081386	5.24162	4.24615	-0.292139	4.82921	3.92785	0.0474926	0.0667871	ZNF510	protein_coding	invariant
ENSG00000081665	4.57778	5.03926	0.145224	5.52197	1.13857	0.285955	0.339567	ZNF506	protein_coding	invariant
ENSG00000081692	11.3903	10.442	-0.133083	5.55932	0.729066	0.393186	0.450556	JMJD4	protein_coding	invariant
ENSG00000081721	19.858	13.4925	-0.539366	4.90154	12.9101	0.00032682	0.000647336	DUSP12	protein_coding	invariant
ENSG00000081760	3.64035	4.57092	0.322639	6.03471	3.7382	0.0531816	0.0741653	AACS	protein_coding	invariant
ENSG00000081791	7.83699	6.36837	-0.294781	5.42356	5.77318	0.0162726	0.0250001	DELE1	protein_coding	invariant
ENSG00000081818	2.18879	1.59753	-0.491864	2.89253	6.77038	0.00926831	0.0148222	PCDHB4	protein_coding	invariant
ENSG00000081870	1.59947	0.322477	-2.13559	1.90777	45.3024	1.68841e-11	6.5883e-11	HSPB11	protein_coding	dep
ENSG00000082014	1.05218	0.330649	-1.63339	2.04917	52.4995	4.30349e-13	1.88379e-12	SMARCD3	protein_coding	dep
ENSG00000082068	3.2916	2.83985	-0.199885	4.43502	1.81837	0.177508	0.221564	WDR70	protein_coding	invariant
ENSG00000082146	8.86943	3.56031	-1.28664	4.36077	64.1737	1.13921e-15	5.98903e-15	STRADB	protein_coding	dep
ENSG00000082153	40.4561	16.5534	-1.28603	7.85442	57.2095	3.91777e-14	1.85944e-13	BZW1	protein_coding	dep
ENSG00000082212	6.51635	3.26325	-0.991542	6.29423	48.695	2.99027e-12	1.23636e-11	ME2	protein_coding	invariant
ENSG00000082213	15.2135	5.6927	-1.40652	5.46757	86.5099	1.3904e-20	1.00946e-19	C5orf22	protein_coding	dep
ENSG00000082258	5.61013	10.5625	0.916009	6.1913	45.5501	1.48785e-11	5.84504e-11	CCNT2	protein_coding	invariant
ENSG00000082269	4.69335	6.76162	0.531723	5.91978	16.0606	6.13468e-05	0.000132191	FAM135A	protein_coding	invariant
ENSG00000082497	4.61059	8.32171	0.848218	5.12674	27.2187	1.81689e-07	5.04991e-07	SERTAD4	protein_coding	invariant
ENSG00000082512	3.91041	5.05445	0.377128	5.33653	8.35582	0.00384454	0.0065481	TRAF5	protein_coding	invariant
ENSG00000082515	5.14993	0.855872	-2.5354	4.08221	163.363	2.08433e-37	4.22247e-36	MRPL22	protein_coding	dep
ENSG00000082516	17.9888	60.9784	1.75978	7.79296	189.013	5.22118e-43	1.51811e-41	GEMIN5	protein_coding	enr
ENSG00000082641	56.3442	158.979	1.49596	9.30455	96.9793	7.00567e-23	5.90455e-22	NFE2L1	protein_coding	enr
ENSG00000082684	1.46233	2.77042	0.9088	4.12634	17.9076	2.31897e-05	5.25733e-05	SEMA5B	protein_coding	invariant
ENSG00000082701	25.451	52.0873	1.03307	8.30216	78.7116	7.18707e-19	4.67069e-18	GSK3B	protein_coding	enr
ENSG00000082781	10.4669	25.018	1.25528	6.84261	45.2414	1.74184e-11	6.78352e-11	ITGB5	protein_coding	enr
ENSG00000082805	4.49144	20.5501	2.19273	7.3893	285.393	5.0165e-64	6.62805e-62	ERC1	protein_coding	enr
ENSG00000082898	30.4539	31.3296	0.0417668	8.50814	0.109712	0.740472	0.778284	XPO1	protein_coding	invariant
ENSG00000082996	16.189	5.47794	-1.54572	5.33454	96.7924	7.69916e-23	6.45874e-22	RNF13	protein_coding	dep
ENSG00000083093	9.15512	13.1781	0.531494	5.72527	15.6506	7.61889e-05	0.000162478	PALB2	protein_coding	invariant
ENSG00000083097	2.49792	9.21402	1.88474	5.85681	196.392	1.27995e-44	4.20465e-43	DOP1A	protein_coding	enr
ENSG00000083099	6.00137	4.76073	-0.324789	5.55718	4.40092	0.0359195	0.0517717	LYRM2	protein_coding	invariant
ENSG00000083123	6.44297	5.22549	-0.297204	4.58737	4.00718	0.0453068	0.0639628	BCKDHB	protein_coding	invariant
ENSG00000083168	4.33675	18.8479	2.11939	8.12295	316.249	9.50647e-71	2.08319e-68	KAT6A	protein_coding	enr
ENSG00000083223	5.16267	5.80175	0.178246	5.20518	1.46994	0.225354	0.274927	TUT7	protein_coding	invariant
ENSG00000083290	0.868471	1.9517	1.14722	3.73433	55.0029	1.2035e-13	5.48734e-13	ULK2	protein_coding	enr
ENSG00000083312	20.4165	47.5779	1.22077	8.66737	83.4542	6.52101e-20	4.55761e-19	TNPO1	protein_coding	enr
ENSG00000083444	14.0681	13.5378	-0.0587087	6.19921	0.12297	0.725835	0.765272	PLOD1	protein_coding	invariant
ENSG00000083454	2.8636	6.19406	1.10337	4.14166	45.5211	1.51004e-11	5.92703e-11	P2RX5	protein_coding	enr
ENSG00000083457	1.64917	0.20596	-2.98934	2.81282	174.906	6.27548e-40	1.50754e-38	ITGAE	protein_coding	dep
ENSG00000083520	7.06485	8.01154	0.186584	6.3544	1.43368	0.231164	0.281384	DIS3	protein_coding	invariant
ENSG00000083535	6.39627	1.60124	-1.97014	4.14574	114.046	1.27298e-26	1.364e-25	PIBF1	protein_coding	dep
ENSG00000083544	5.08808	2.70731	-0.888872	4.9637	26.3498	2.84844e-07	7.78933e-07	TDRD3	protein_coding	invariant
ENSG00000083635	9.60058	3.62573	-1.39366	4.57439	79.5628	4.67134e-19	3.06795e-18	NUFIP1	protein_coding	dep
ENSG00000083642	7.45697	14.6173	0.97213	7.18104	60.2243	8.46423e-15	4.19917e-14	PDS5B	protein_coding	invariant
ENSG00000083720	12.4204	18.1741	0.552455	5.96703	18.4114	1.77989e-05	4.08623e-05	OXCT1	protein_coding	invariant
ENSG00000083750	5.14336	4.995	-0.0365595	3.80116	0.0623131	0.802877	0.833202	RRAGB	protein_coding	invariant
ENSG00000083799	2.32462	6.04741	1.37984	5.74295	130.225	3.65905e-30	4.83452e-29	CYLD	protein_coding	enr
ENSG00000083807	1.17373	0.612723	-0.990211	2.92087	33.0158	9.1414e-09	2.85276e-08	SLC27A5	protein_coding	invariant
ENSG00000083812	3.75233	10.5831	1.48935	5.30927	75.1866	4.28268e-18	2.64907e-17	ZNF324	protein_coding	enr
ENSG00000083814	2.50452	2.52383	0.014483	3.16602	0.00934056	0.923007	0.93603	ZNF671	protein_coding	invariant
ENSG00000083817	6.95959	4.63933	-0.549275	3.93087	10.4397	0.00123336	0.00225524	ZNF416	protein_coding	invariant
ENSG00000083828	4.05712	3.02176	-0.429261	4.29974	9.92023	0.00163472	0.00294125	ZNF586	protein_coding	invariant
ENSG00000083838	2.07106	3.95348	0.910383	3.78749	26.7976	2.2592e-07	6.22249e-07	ZNF446	protein_coding	invariant
ENSG00000083844	4.72591	10.2807	1.12064	6.54549	62.0214	3.3974e-15	1.72989e-14	ZNF264	protein_coding	enr
ENSG00000083845	153.685	26.9566	-2.51161	8.35789	163.074	2.41056e-37	4.86143e-36	RPS5	protein_coding	dep
ENSG00000083896	11.1206	11.3283	0.0303594	6.30517	0.0610773	0.804801	0.834958	YTHDC1	protein_coding	invariant
ENSG00000083937	5.86718	2.32905	-1.2771	3.76001	40.4926	1.97366e-10	7.08162e-10	CHMP2B	protein_coding	dep
ENSG00000084070	19.1365	20.5595	0.107221	6.16117	0.824816	0.363776	0.420663	SMAP2	protein_coding	invariant
ENSG00000084072	2.83736	1.49329	-0.924612	4.62511	38.5754	5.26794e-10	1.82248e-09	PPIE	protein_coding	invariant
ENSG00000084073	26.4702	8.55211	-1.61739	5.93701	98.2159	3.75172e-23	3.21328e-22	ZMPSTE24	protein_coding	dep
ENSG00000084090	39.7537	66.6804	0.74492	7.87296	38.2832	6.11876e-10	2.10468e-09	STARD7	protein_coding	invariant
ENSG00000084092	19.954	9.92515	-1.01368	5.07691	50.9059	9.69008e-13	4.13099e-12	NOA1	protein_coding	dep
ENSG00000084112	3.94975	12.721	1.68483	6.90853	153.335	3.23644e-35	5.78088e-34	SSH1	protein_coding	enr
ENSG00000084207	188.479	27.538	-2.76906	7.58511	217.134	3.8149e-49	1.78052e-47	GSTP1	protein_coding	dep
ENSG00000084234	35.4764	72.4458	1.02978	8.65151	75.7599	3.20333e-18	1.99794e-17	APLP2	protein_coding	enr
ENSG00000084444	4.18586	6.81434	0.695212	5.18992	30.2713	3.75652e-08	1.11186e-07	FAM234B	protein_coding	invariant
ENSG00000084463	34.4987	25.5394	-0.429697	7.30687	9.68608	0.00185669	0.00331113	WBP11	protein_coding	invariant
ENSG00000084623	93.9677	17.0452	-2.45532	6.60143	237.991	1.07847e-53	6.94588e-52	EIF3I	protein_coding	dep
ENSG00000084628	13.5315	10.1483	-0.421499	5.30652	5.92679	0.0149124	0.0230504	NKAIN1	protein_coding	invariant
ENSG00000084652	13.5289	53.7871	1.98987	7.41748	190.847	2.07739e-43	6.23184e-42	TXLNA	protein_coding	enr
ENSG00000084676	3.38188	6.68952	0.98617	5.42743	60.7053	6.62914e-15	3.319e-14	NCOA1	protein_coding	invariant
ENSG00000084693	12.0652	6.31512	-0.940719	5.61896	45.437	1.57624e-11	6.17801e-11	AGBL5	protein_coding	invariant
ENSG00000084710	1.8063	6.23079	1.78029	5.37981	86.9685	1.10266e-20	8.06419e-20	EFR3B	protein_coding	enr
ENSG00000084731	8.50312	18.1054	1.08693	6.39933	43.3951	4.47308e-11	1.68753e-10	KIF3C	protein_coding	enr
ENSG00000084733	77.0446	28.1539	-1.44979	7.59384	112.051	3.48273e-26	3.61115e-25	RAB10	protein_coding	dep
ENSG00000084754	88.8005	61.7712	-0.523306	8.35099	16.4019	5.12338e-05	0.000111334	HADHA	protein_coding	invariant
ENSG00000084764	13.4276	7.86849	-0.781921	5.28948	35.7568	2.23552e-09	7.33297e-09	MAPRE3	protein_coding	invariant
ENSG00000084774	27.292	99.4596	1.86509	9.06043	162.17	3.79714e-37	7.60655e-36	CAD	protein_coding	enr
ENSG00000085063	1.1718	1.13303	-0.05581	3.61798	0.140645	0.70764	0.748901	CD59	protein_coding	invariant
ENSG00000085185	3.0137	9.78668	1.69533	5.64536	53.5313	2.54505e-13	1.13198e-12	BCORL1	protein_coding	enr
ENSG00000085224	6.25044	12.3787	0.987917	7.48494	48.593	3.14997e-12	1.3e-11	ATRX	protein_coding	invariant
ENSG00000085231	7.10977	1.83358	-1.87027	3.38708	65.6134	5.48658e-16	2.94118e-15	AK6	protein_coding	dep
ENSG00000085274	9.38839	5.7486	-0.697397	5.45762	22.3542	2.26719e-06	5.68031e-06	MYNN	protein_coding	invariant
ENSG00000085276	1.13975	1.62192	0.503767	3.65741	7.0298	0.00801645	0.0129493	MECOM	protein_coding	invariant
ENSG00000085365	17.2116	13.6799	-0.328706	6.70815	6.16585	0.013024	0.0203751	SCAMP1	protein_coding	invariant
ENSG00000085377	8.38476	12.681	0.597239	6.54931	25.0669	5.53759e-07	1.4748e-06	PREP	protein_coding	invariant
ENSG00000085382	3.04328	4.6967	0.631226	5.15152	24.305	8.22269e-07	2.15415e-06	HACE1	protein_coding	invariant
ENSG00000085415	8.11301	2.92212	-1.46191	5.87817	60.8485	6.16397e-15	3.09128e-14	SEH1L	protein_coding	dep
ENSG00000085433	11.8324	20.2523	0.776987	6.14205	34.9824	3.32697e-09	1.07464e-08	WDR47	protein_coding	invariant
ENSG00000085449	7.32364	12.0686	0.727152	5.72811	25.4141	4.62533e-07	1.23974e-06	WDFY1	protein_coding	invariant
ENSG00000085511	4.99448	15.4743	1.62874	6.24948	170.734	5.11574e-39	1.16953e-37	MAP3K4	protein_coding	enr
ENSG00000085552	1.73423	3.76348	1.1052	4.13851	37.7241	8.14908e-10	2.77541e-09	IGSF9	protein_coding	enr
ENSG00000085563	34.1792	41.1384	0.26737	7.91752	4.27286	0.0387258	0.0554561	ABCB1	protein_coding	invariant
ENSG00000085644	3.78605	3.57439	-0.0918068	4.57294	0.360467	0.548247	0.601358	ZNF213	protein_coding	invariant
ENSG00000085662	45.1875	18.2088	-1.30916	6.86683	91.4883	1.12253e-21	8.69805e-21	AKR1B1	protein_coding	dep
ENSG00000085719	24.7074	16.1846	-0.609226	7.11111	19.294	1.1206e-05	2.62736e-05	CPNE3	protein_coding	invariant
ENSG00000085721	25.3245	51.3822	1.02107	7.31186	63.6129	1.51435e-15	7.90107e-15	RRN3	protein_coding	enr
ENSG00000085733	16.9527	30.8306	0.861057	7.37051	51.7206	6.39864e-13	2.7672e-12	CTTN	protein_coding	invariant
ENSG00000085760	8.11872	3.47354	-1.20118	4.3446	44.6035	2.41257e-11	9.28695e-11	MTIF2	protein_coding	dep
ENSG00000085788	4.50362	10.2768	1.1914	6.27419	81.1282	2.11538e-19	1.42098e-18	DDHD2	protein_coding	enr
ENSG00000085832	9.37258	7.09531	-0.395559	5.93449	8.73104	0.00312839	0.00539948	EPS15	protein_coding	invariant
ENSG00000085840	9.474	9.17258	-0.0403266	4.87054	0.0930834	0.760293	0.795998	ORC1	protein_coding	invariant
ENSG00000085871	1.94729	0.269463	-2.86719	2.07244	123.556	1.05385e-28	1.26836e-27	MGST2	protein_coding	dep
ENSG00000085872	19.1602	52.4003	1.45012	7.74265	66.2774	3.91716e-16	2.1233e-15	CHERP	protein_coding	enr
ENSG00000085978	8.29465	16.0458	0.949557	6.19044	54.8366	1.3098e-13	5.95843e-13	ATG16L1	protein_coding	invariant
ENSG00000085982	2.11329	5.31939	1.33133	5.09252	104.278	1.75809e-24	1.6411e-23	USP40	protein_coding	enr
ENSG00000085998	4.71491	5.07567	0.0984493	4.91989	0.531924	0.465799	0.522045	POMGNT1	protein_coding	invariant
ENSG00000085999	6.33668	9.57438	0.590714	5.00594	12.7197	0.000361831	0.000712442	RAD54L	protein_coding	invariant
ENSG00000086015	6.21814	18.2543	1.5507	6.60892	83.8396	5.36582e-20	3.76929e-19	MAST2	protein_coding	enr
ENSG00000086061	55.2742	37.0755	-0.571976	6.95123	14.8995	0.000113396	0.000236656	DNAJA1	protein_coding	invariant
ENSG00000086062	6.06336	5.5271	-0.12644	4.83838	0.985431	0.320862	0.375729	B4GALT1	protein_coding	invariant
ENSG00000086065	13.4462	2.30335	-2.50246	4.32149	189.304	4.51022e-43	1.31565e-41	CHMP5	protein_coding	dep
ENSG00000086102	7.91692	12.2946	0.634574	6.16825	27.6169	1.47879e-07	4.14415e-07	NFX1	protein_coding	invariant
ENSG00000086189	8.49026	2.5036	-1.73988	5.12531	98.8256	2.75743e-23	2.37984e-22	DIMT1	protein_coding	dep
ENSG00000086200	10.411	9.60734	-0.111028	6.24292	0.583863	0.444802	0.501452	IPO11	protein_coding	invariant
ENSG00000086232	41.5235	32.6091	-0.346679	7.67212	8.06494	0.00451301	0.00758883	EIF2AK1	protein_coding	invariant
ENSG00000086289	13.4527	14.7136	0.138738	5.29552	0.951829	0.329254	0.384604	EPDR1	protein_coding	invariant
ENSG00000086475	30.6868	53.0637	0.790469	7.34223	45.333	1.66227e-11	6.48911e-11	SEPHS1	protein_coding	invariant
ENSG00000086504	24.5703	8.19575	-1.57241	5.67257	116.624	3.47045e-27	3.82815e-26	MRPL28	protein_coding	dep
ENSG00000086506	4.0873	0.645392	-2.75813	0.722189	43.6993	3.82904e-11	1.45187e-10	HBQ1	protein_coding	dep
ENSG00000086544	3.47168	8.40936	1.26413	4.27269	51.7103	6.43252e-13	2.78118e-12	ITPKC	protein_coding	enr
ENSG00000086589	16.13	12.2654	-0.385	5.68273	7.02843	0.00802257	0.0129568	RBM22	protein_coding	invariant
ENSG00000086598	78.2678	17.2521	-2.17623	7.52643	215.693	7.86936e-49	3.63508e-47	TMED2	protein_coding	dep
ENSG00000086666	12.0093	4.24744	-1.4791	5.42153	88.9555	4.03789e-21	3.01566e-20	ZFAND6	protein_coding	dep
ENSG00000086712	20.6375	20.1334	-0.0321664	6.50794	0.0628698	0.802016	0.832453	TXLNG	protein_coding	invariant
ENSG00000086717	4.68004	1.6118	-1.53373	3.55788	65.9817	4.55132e-16	2.45446e-15	PPEF1	protein_coding	dep
ENSG00000086730	0.720748	1.06614	0.581355	1.9992	7.96918	0.00475806	0.00796957	LAT2	protein_coding	invariant
ENSG00000086758	28.3243	169.281	2.57911	10.7444	261.619	7.61485e-59	7.47711e-57	HUWE1	protein_coding	enr
ENSG00000086827	18.3048	10.0273	-0.859933	5.39038	34.8709	3.52301e-09	1.1345e-08	ZW10	protein_coding	invariant
ENSG00000086848	1.85868	2.17991	0.235595	4.02721	2.48856	0.114677	0.149494	ALG9	protein_coding	invariant
ENSG00000087008	2.21545	2.47187	0.153952	3.17398	1.00116	0.317031	0.371752	ACOX3	protein_coding	invariant
ENSG00000087053	32.3495	17.6453	-0.871081	7.26376	30.9758	2.61271e-08	7.85342e-08	MTMR2	protein_coding	invariant
ENSG00000087074	24.3475	24.9566	0.033793	6.24016	0.0484262	0.825825	0.853271	PPP1R15A	protein_coding	invariant
ENSG00000087076	2.46673	0.919586	-1.47211	1.1614	21.0155	4.55586e-06	1.10852e-05	HSD17B14	protein_coding	dep
ENSG00000087086	442.545	85.7489	-2.36138	7.85467	195.94	1.6067e-44	5.24923e-43	FTL	protein_coding	dep
ENSG00000087087	25.4206	43.4703	0.772176	7.38214	35.6712	2.33595e-09	7.6401e-09	SRRT	protein_coding	invariant
ENSG00000087088	22.9008	10.7186	-1.0819	5.4679	59.2779	1.36903e-14	6.68843e-14	BAX	protein_coding	dep
ENSG00000087095	3.21665	4.9436	0.621955	4.26499	20.937	4.74642e-06	1.15364e-05	NLK	protein_coding	invariant
ENSG00000087111	23.551	22.8207	-0.0477832	7.09698	0.120958	0.727998	0.767068	PIGS	protein_coding	invariant
ENSG00000087152	16.2599	41.0047	1.3325	7.23696	67.9245	1.69873e-16	9.42987e-16	ATXN7L3	protein_coding	enr
ENSG00000087157	5.06535	7.21212	0.504961	4.94427	11.2768	0.00078481	0.00148086	PGS1	protein_coding	invariant
ENSG00000087191	24.2082	17.0174	-0.503629	6.47089	11.273	0.000786439	0.00148378	PSMC5	protein_coding	invariant
ENSG00000087206	6.67174	6.26802	-0.0798019	4.95771	0.325237	0.568477	0.620631	UIMC1	protein_coding	invariant
ENSG00000087245	99.2581	157.11	0.662108	9.23557	26.25	2.99955e-07	8.17764e-07	MMP2	protein_coding	invariant
ENSG00000087253	23.9165	8.90043	-1.41952	6.9283	71.5955	2.64155e-17	1.54966e-16	LPCAT2	protein_coding	dep
ENSG00000087258	32.0837	93.5197	1.54308	9.73006	57.8277	2.8611e-14	1.36914e-13	GNAO1	protein_coding	enr
ENSG00000087263	22.5328	18.3507	-0.295064	6.88799	5.32223	0.021055	0.031623	OGFOD1	protein_coding	invariant
ENSG00000087266	2.1198	5.04897	1.24634	5.61573	43.0112	5.44285e-11	2.03687e-10	SH3BP2	protein_coding	enr
ENSG00000087269	21.0806	21.2569	0.0106701	6.23643	0.00761697	0.930453	0.942251	NOP14	protein_coding	invariant
ENSG00000087274	12.973	25.274	0.961567	7.9795	69.637	7.12886e-17	4.05889e-16	ADD1	protein_coding	invariant
ENSG00000087299	4.17827	6.93758	0.7358	5.17809	28.8682	7.74762e-08	2.23211e-07	L2HGDH	protein_coding	invariant
ENSG00000087301	17.5969	11.6203	-0.591319	6.12317	15.6394	7.6639e-05	0.00016336	TXNDC16	protein_coding	invariant
ENSG00000087302	12.7722	4.37907	-1.53211	6.172	86.2396	1.59406e-20	1.15313e-19	RTRAF	protein_coding	dep
ENSG00000087303	5.31575	8.34311	0.644818	5.43217	9.61793	0.00192687	0.00342913	NID2	protein_coding	invariant
ENSG00000087338	4.28402	5.75924	0.43035	4.61259	9.38885	0.00218309	0.00385267	GMCL1	protein_coding	invariant
ENSG00000087365	19.1062	30.2548	0.663943	7.9158	29.261	6.3256e-08	1.83508e-07	SF3B2	protein_coding	invariant
ENSG00000087448	15.0862	27.4132	0.862227	7.33055	48.673	3.02401e-12	1.24916e-11	KLHL42	protein_coding	invariant
ENSG00000087460	88.6687	50.0417	-0.825245	9.93906	46.7069	8.24395e-12	3.3007e-11	GNAS	protein_coding	invariant
ENSG00000087470	27.5114	22.1192	-0.312119	7.50098	3.66153	0.0556825	0.0772931	DNM1L	protein_coding	invariant
ENSG00000087502	11.3467	5.91885	-0.927031	5.67282	39.2368	3.75393e-10	1.31582e-09	ERGIC2	protein_coding	invariant
ENSG00000087586	43.0014	19.929	-1.10374	6.53816	64.7774	8.38539e-16	4.43298e-15	AURKA	protein_coding	dep
ENSG00000087842	8.66585	2.51702	-1.7627	3.89973	110.532	7.49091e-26	7.62198e-25	PIR	protein_coding	dep
ENSG00000087884	3.29042	0.854169	-1.89272	2.21805	54.2828	1.73619e-13	7.82091e-13	AAMDC	protein_coding	dep
ENSG00000087903	1.84104	2.68403	0.541133	4.34785	17.399	3.02985e-05	6.78762e-05	RFX2	protein_coding	invariant
ENSG00000087995	13.5167	9.94139	-0.445843	5.50494	13.1115	0.000293486	0.000584792	METTL2A	protein_coding	invariant
ENSG00000088035	1.58136	0.81814	-0.914925	2.81896	25.8285	3.73142e-07	1.00933e-06	ALG6	protein_coding	invariant
ENSG00000088038	15.8852	16.6523	0.0678224	6.79458	0.263044	0.608036	0.657745	CNOT3	protein_coding	invariant
ENSG00000088179	2.31476	3.32459	0.522737	5.21825	13.5455	0.000232847	0.000469325	PTPN4	protein_coding	invariant
ENSG00000088205	14.5904	10.8535	-0.422391	6.64076	8.80729	0.00300029	0.00519585	DDX18	protein_coding	invariant
ENSG00000088247	115.584	178.935	0.629869	9.39111	19.2257	1.16136e-05	2.71903e-05	KHSRP	protein_coding	invariant
ENSG00000088256	28.9625	52.8126	0.865385	8.0018	29.5266	5.51557e-08	1.61075e-07	GNA11	protein_coding	invariant
ENSG00000088280	1.97767	4.00043	0.997616	3.82927	17.7053	2.57909e-05	5.82573e-05	ASAP3	protein_coding	invariant
ENSG00000088298	10.8997	6.11321	-0.84563	4.04508	31.5898	1.90429e-08	5.79379e-08	EDEM2	protein_coding	invariant
ENSG00000088305	4.24247	6.16259	0.52783	4.57294	14.4082	0.000147162	0.000303077	DNMT3B	protein_coding	invariant
ENSG00000088325	98.5278	59.2696	-0.731248	8.15523	26.7126	2.36077e-07	6.49628e-07	TPX2	protein_coding	invariant
ENSG00000088356	16.5946	6.69335	-1.28975	4.55954	85.6735	2.12235e-20	1.5212e-19	PDRG1	protein_coding	dep
ENSG00000088367	9.18627	21.4111	1.22077	7.20342	111.433	4.7559e-26	4.91143e-25	EPB41L1	protein_coding	enr
ENSG00000088448	7.54149	8.62126	0.196302	5.20478	1.826	0.176601	0.22057	ANKRD10	protein_coding	invariant
ENSG00000088451	5.63032	3.00695	-0.855846	3.54776	22.646	1.94766e-06	4.90572e-06	TGDS	protein_coding	invariant
ENSG00000088543	1.77033	2.82132	0.663144	2.85356	8.72343	0.00314147	0.00541893	C3orf18	protein_coding	invariant
ENSG00000088682	13.9521	11.9902	-0.224558	5.81194	3.10065	0.0782609	0.105526	COQ9	protein_coding	invariant
ENSG00000088756	1.24117	1.15451	-0.0825105	3.8624	0.151554	0.697055	0.73988	ARHGAP28	protein_coding	invariant
ENSG00000088766	1.46585	0.580836	-1.27275	2.59924	48.4363	3.41201e-12	1.40491e-11	CRLS1	protein_coding	dep
ENSG00000088808	14.7246	33.2019	1.17301	7.83771	67.8069	1.8032e-16	9.98514e-16	PPP1R13B	protein_coding	enr
ENSG00000088812	8.19674	34.2373	2.06099	7.53073	255.314	1.8027e-57	1.54251e-55	ATRN	protein_coding	enr
ENSG00000088826	1.12984	1.27687	0.123354	1.81846	0.288055	0.59147	0.641872	SMOX	protein_coding	invariant
ENSG00000088832	45.7602	13.9444	-1.70546	6.28542	154.808	1.54257e-35	2.80834e-34	FKBP1A	protein_coding	dep
ENSG00000088833	6.26066	3.46869	-0.842301	5.01661	41.7309	1.04739e-10	3.83856e-10	NSFL1C	protein_coding	invariant
ENSG00000088854	2.7812	10.0127	1.84249	5.74329	178.791	8.90199e-41	2.27863e-39	C20orf194	protein_coding	enr
ENSG00000088876	1.9055	2.99597	0.676512	3.4939	19.9939	7.76877e-06	1.85068e-05	ZNF343	protein_coding	invariant
ENSG00000088888	16.6385	40.8576	1.29509	8.39805	43.718	3.79268e-11	1.43869e-10	MAVS	protein_coding	enr
ENSG00000088899	2.14855	5.98303	1.4666	4.39815	71.5781	2.66502e-17	1.56292e-16	LZTS3	protein_coding	enr
ENSG00000088930	59.2796	46.6202	-0.34413	7.4988	5.93764	0.0148209	0.0229208	XRN2	protein_coding	invariant
ENSG00000088970	9.34011	4.64414	-0.996035	5.21493	38.223	6.31049e-10	2.16854e-09	KIZ	protein_coding	invariant
ENSG00000088986	63.9386	10.3761	-2.61869	6.78529	322.815	3.52977e-72	8.9333e-70	DYNLL1	protein_coding	dep
ENSG00000089006	21.7002	16.1922	-0.420118	7.23933	11.4491	0.000715276	0.00135535	SNX5	protein_coding	invariant
ENSG00000089009	78.6031	14.9902	-2.38867	7.71056	172.456	2.15189e-39	5.02826e-38	RPL6	protein_coding	dep
ENSG00000089022	5.52434	10.5457	0.930757	6.77903	50.9043	9.69789e-13	4.13333e-12	MAPKAPK5	protein_coding	invariant
ENSG00000089041	2.96038	6.08063	1.03652	4.62056	48.1183	4.01265e-12	1.64544e-11	P2RX7	protein_coding	enr
ENSG00000089048	9.92099	6.93363	-0.49988	4.78892	6.22736	0.0125791	0.0197324	ESF1	protein_coding	invariant
ENSG00000089050	8.50024	2.12218	-1.97191	4.4225	87.2748	9.44421e-21	6.92665e-20	RBBP9	protein_coding	dep
ENSG00000089053	18.2264	15.6626	-0.218826	7.70009	3.38745	0.0656945	0.0899744	ANAPC5	protein_coding	invariant
ENSG00000089057	8.66882	31.8245	1.87445	7.2406	176.476	2.85049e-40	7.02612e-39	SLC23A2	protein_coding	enr
ENSG00000089063	47.5183	8.38305	-2.48357	6.43738	220.043	8.85015e-50	4.41746e-48	TMEM230	protein_coding	dep
ENSG00000089094	6.99925	16.0291	1.19352	7.28686	65.2723	6.52309e-16	3.47608e-15	KDM2B	protein_coding	enr
ENSG00000089123	4.2489	6.49518	0.605498	3.9362	17.5127	2.85392e-05	6.42068e-05	TASP1	protein_coding	invariant
ENSG00000089127	4.05328	2.58511	-0.634192	4.0752	17.3903	3.04381e-05	6.81707e-05	OAS1	protein_coding	invariant
ENSG00000089154	33.3166	110.451	1.72863	9.4371	107.152	4.12295e-25	4.00244e-24	GCN1	protein_coding	enr
ENSG00000089157	316.321	132.76	-1.25314	9.80771	40.4415	2.02588e-10	7.26606e-10	RPLP0	protein_coding	dep
ENSG00000089159	9.77379	19.7676	1.01758	6.77758	70.8655	3.82422e-17	2.21597e-16	PXN	protein_coding	enr
ENSG00000089163	2.55477	1.65651	-0.656001	1.49083	8.41197	0.00372759	0.00636219	SIRT4	protein_coding	invariant
ENSG00000089169	13.9705	15.2711	0.126718	7.23061	0.989273	0.31992	0.374822	RPH3A	protein_coding	invariant
ENSG00000089177	1.87725	4.62313	1.30535	4.62016	85.4595	2.36499e-20	1.69039e-19	KIF16B	protein_coding	enr
ENSG00000089195	15.7609	12.8169	-0.289454	5.76835	2.3078	0.128726	0.166062	TRMT6	protein_coding	invariant
ENSG00000089199	38.6527	58.2754	0.59435	7.75111	17.4783	2.90608e-05	6.52987e-05	CHGB	protein_coding	invariant
ENSG00000089220	196.228	93.4238	-1.06935	7.78164	81.6665	1.61103e-19	1.09364e-18	PEBP1	protein_coding	dep
ENSG00000089234	10.0921	4.77657	-1.06047	5.14448	53.694	2.34273e-13	1.04691e-12	BRAP	protein_coding	dep
ENSG00000089248	25.874	12.6096	-1.04075	5.89078	40.6614	1.81024e-10	6.51476e-10	ERP29	protein_coding	dep
ENSG00000089280	27.1722	32.1174	0.240324	8.25128	4.15018	0.04163	0.0592515	FUS	protein_coding	invariant
ENSG00000089289	17.9644	4.90079	-1.86851	4.47775	128.433	9.02281e-30	1.16809e-28	IGBP1	protein_coding	dep
ENSG00000089335	4.16809	3.41073	-0.263999	4.2828	2.29245	0.130005	0.167591	ZNF302	protein_coding	invariant
ENSG00000089351	23.5829	29.5555	0.323949	7.30062	4.98011	0.0256404	0.0379047	GRAMD1A	protein_coding	invariant
ENSG00000089486	2.65844	3.32997	0.312864	3.6622	2.80002	0.0942629	0.125097	CDIP1	protein_coding	invariant
ENSG00000089505	2.33185	2.02326	-0.208044	1.74058	1.12834	0.28813	0.341805	CMTM1	protein_coding	invariant
ENSG00000089558	11.886	15.5653	0.383633	5.69264	5.15062	0.0232381	0.0346481	KCNH4	protein_coding	invariant
ENSG00000089597	60.9947	69.9478	0.196413	8.36263	1.94405	0.163229	0.205627	GANAB	protein_coding	invariant
ENSG00000089639	2.94019	4.27428	0.518496	3.71455	6.98825	0.00820464	0.0132283	GMIP	protein_coding	invariant
ENSG00000089682	1.91672	2.8991	0.61352	3.86648	16.8333	4.08114e-05	8.99252e-05	RBM41	protein_coding	invariant
ENSG00000089685	47.2008	19.2498	-1.29102	6.9959	112.244	3.15977e-26	3.2972e-25	BIRC5	protein_coding	dep
ENSG00000089693	44.2671	27.9398	-0.663327	7.09832	25.0468	5.59569e-07	1.48917e-06	MLF2	protein_coding	invariant
ENSG00000089723	1.33674	2.38258	0.827416	2.92963	26.8637	2.18321e-07	6.02316e-07	OTUB2	protein_coding	invariant
ENSG00000089737	22.3178	31.319	0.489262	7.84947	15.3338	9.00904e-05	0.00019016	DDX24	protein_coding	invariant
ENSG00000089775	3.83063	5.34054	0.482969	5.80606	12.5678	0.000392452	0.000768858	ZBTB25	protein_coding	invariant
ENSG00000089818	7.0088	5.23907	-0.413907	5.76016	8.58855	0.00338283	0.00580518	NECAP1	protein_coding	invariant
ENSG00000089820	6.83019	10.4098	0.599346	5.5732	12.6952	0.000366605	0.000721525	ARHGAP4	protein_coding	invariant
ENSG00000089876	1.64121	2.09524	0.355559	2.8696	3.92226	0.0476508	0.0669884	DHX32	protein_coding	invariant
ENSG00000089902	19.4381	71.9417	1.88727	8.14041	244.607	3.8922e-55	2.77536e-53	RCOR1	protein_coding	enr
ENSG00000089916	3.2371	7.84016	1.27636	6.92021	112.742	2.45821e-26	2.58768e-25	GPATCH2L	protein_coding	enr
ENSG00000090006	2.93617	4.37778	0.567578	4.86936	7.4016	0.00651659	0.010683	LTBP4	protein_coding	invariant
ENSG00000090013	1.75057	0.522217	-1.83921	1.15421	32.4071	1.25027e-08	3.85684e-08	BLVRB	protein_coding	dep
ENSG00000090020	4.00374	5.25223	0.382709	4.82976	5.39943	0.0201433	0.0303705	SLC9A1	protein_coding	invariant
ENSG00000090054	8.94043	6.71954	-0.405956	5.68381	8.28439	0.00399873	0.00679258	SPTLC1	protein_coding	invariant
ENSG00000090060	41.481	15.8744	-1.38364	8.61188	77.5213	1.31299e-18	8.39017e-18	PAPOLA	protein_coding	dep
ENSG00000090061	8.02892	3.92943	-1.01401	5.64247	41.5355	1.15752e-10	4.2284e-10	CCNK	protein_coding	dep
ENSG00000090097	18.7483	10.6876	-0.810628	5.79653	40.7909	1.69417e-10	6.11418e-10	PCBP4	protein_coding	invariant
ENSG00000090238	1.34611	0.757339	-0.801679	1.8855	10.9404	0.000940908	0.00175805	YPEL3	protein_coding	invariant
ENSG00000090263	5.73115	1.22447	-2.18476	4.27201	129.039	6.64909e-30	8.65152e-29	MRPS33	protein_coding	dep
ENSG00000090266	12.4956	2.82565	-2.13511	5.13756	199.188	3.14058e-45	1.07697e-43	NDUFB2	protein_coding	dep
ENSG00000090273	16.4035	11.0657	-0.554277	5.30919	12.9272	0.000323845	0.000641867	NUDC	protein_coding	invariant
ENSG00000090316	7.68886	7.54219	-0.0277642	6.22687	0.0584898	0.808899	0.838725	MAEA	protein_coding	invariant
ENSG00000090372	22.8187	36.4329	0.673688	7.81885	23.8074	1.0647e-06	2.75472e-06	STRN4	protein_coding	invariant
ENSG00000090432	10.9662	13.5991	0.313364	4.89533	5.97319	0.014525	0.0225019	MUL1	protein_coding	invariant
ENSG00000090447	8.56882	5.93036	-0.536198	5.8429	15.316	9.09452e-05	0.000191919	TFAP4	protein_coding	invariant
ENSG00000090470	10.8083	17.3709	0.681401	5.4987	23.422	1.30085e-06	3.33261e-06	PDCD7	protein_coding	invariant
ENSG00000090487	19.4967	9.36136	-1.05264	5.86314	70.542	4.5057e-17	2.59663e-16	SPG21	protein_coding	dep
ENSG00000090520	7.74663	3.4899	-1.12648	5.04565	40.9353	1.5735e-10	5.69128e-10	DNAJB11	protein_coding	dep
ENSG00000090565	4.92624	16.3461	1.72591	6.03837	94.2282	2.81171e-22	2.26361e-21	RAB11FIP3	protein_coding	enr
ENSG00000090581	4.86266	3.75356	-0.36968	4.16451	6.23418	0.0125308	0.0196685	GNPTG	protein_coding	invariant
ENSG00000090612	2.10274	3.15098	0.593527	5.20807	13.2489	0.000272737	0.000545444	ZNF268	protein_coding	invariant
ENSG00000090615	8.37255	38.8064	2.21135	7.95955	139.375	3.6469e-32	5.46548e-31	GOLGA3	protein_coding	enr
ENSG00000090621	46.3529	50.9357	0.135135	8.36565	1.36906	0.241973	0.292796	PABPC4	protein_coding	invariant
ENSG00000090674	5.4459	3.12129	-0.790163	4.12711	27.8536	1.30849e-07	3.68879e-07	MCOLN1	protein_coding	invariant
ENSG00000090686	3.91113	5.30546	0.447257	5.45022	10.4422	0.00123165	0.00225257	USP48	protein_coding	invariant
ENSG00000090776	20.6336	50.4536	1.28819	6.865	52.1868	5.04639e-13	2.19934e-12	EFNB1	protein_coding	enr
ENSG00000090857	6.95304	28.3425	2.02595	7.50838	200.61	1.53684e-45	5.36223e-44	PDPR	protein_coding	enr
ENSG00000090861	69.7204	179.295	1.36205	9.12674	63.9017	1.30788e-15	6.85568e-15	AARS1	protein_coding	enr
ENSG00000090863	12.0003	48.093	2.00204	8.72365	199.636	2.50739e-45	8.66446e-44	GLG1	protein_coding	enr
ENSG00000090889	13.2838	34.7441	1.38765	6.76987	139.412	3.57918e-32	5.37295e-31	KIF4A	protein_coding	enr
ENSG00000090905	9.33815	34.4559	1.88346	8.14458	253.151	5.33905e-57	4.4008e-55	TNRC6A	protein_coding	enr
ENSG00000090924	7.44967	18.4683	1.30793	6.87408	71.1133	3.37283e-17	1.96201e-16	PLEKHG2	protein_coding	enr
ENSG00000090932	17.7124	13.3837	-0.413211	5.35376	4.47569	0.0343803	0.0497403	DLL3	protein_coding	invariant
ENSG00000090971	26.9632	18.9775	-0.50877	5.51843	14.7196	0.000124743	0.000259013	NAT14	protein_coding	invariant
ENSG00000090975	1.15518	4.49139	1.95302	4.63611	161.609	5.037e-37	1.00122e-35	PITPNM2	protein_coding	enr
ENSG00000090989	6.20303	4.68078	-0.391547	4.88983	5.45139	0.0195527	0.029537	EXOC1	protein_coding	invariant
ENSG00000091009	7.72127	7.9552	0.0493932	5.71157	0.119226	0.729876	0.768721	RBM27	protein_coding	invariant
ENSG00000091039	24.5905	21.4513	-0.194797	7.72871	1.5501	0.21312	0.261403	OSBPL8	protein_coding	invariant
ENSG00000091073	2.63579	2.64242	-0.00521756	3.74004	0.00105192	0.974126	0.978654	DTX2	protein_coding	invariant
ENSG00000091127	34.6091	23.0706	-0.581151	7.00447	17.6478	2.65828e-05	5.99556e-05	PUS7	protein_coding	invariant
ENSG00000091129	65.3467	109.746	0.748303	9.49268	25.8257	3.73683e-07	1.01064e-06	NRCAM	protein_coding	invariant
ENSG00000091136	23.0754	59.9105	1.37529	8.38363	97.1718	6.3566e-23	5.37008e-22	LAMB1	protein_coding	enr
ENSG00000091140	28.681	16.9736	-0.751341	6.87198	27.1329	1.8994e-07	5.2662e-07	DLD	protein_coding	invariant
ENSG00000091157	1.17688	3.35661	1.50717	5.11977	131.341	2.08554e-30	2.80292e-29	WDR7	protein_coding	enr
ENSG00000091164	5.63127	1.77702	-1.65445	5.42085	126.624	2.24546e-29	2.82553e-28	TXNL1	protein_coding	dep
ENSG00000091317	9.88243	9.6079	-0.0375206	5.23789	0.0711406	0.789683	0.821797	CMTM6	protein_coding	invariant
ENSG00000091409	3.42812	3.95502	0.215873	4.64771	0.470782	0.492628	0.548011	ITGA6	protein_coding	invariant
ENSG00000091428	1.11412	1.13185	0.0203414	3.01632	0.013614	0.907114	0.922151	RAPGEF4	protein_coding	invariant
ENSG00000091436	3.87407	4.95291	0.358724	5.92823	7.10678	0.00767927	0.0124471	MAP3K20	protein_coding	invariant
ENSG00000091483	42.3662	22.5214	-0.902298	6.134	33.6692	6.53265e-09	2.06519e-08	FH	protein_coding	invariant
ENSG00000091527	59.1303	72.684	0.298058	8.16866	6.24411	0.0124607	0.0195654	CDV3	protein_coding	invariant
ENSG00000091542	46.2349	46.7412	0.0144522	7.38747	0.014012	0.905773	0.921062	ALKBH5	protein_coding	invariant
ENSG00000091640	3.82716	2.0929	-0.870584	3.1166	18.3032	1.88388e-05	4.31173e-05	SPAG7	protein_coding	invariant
ENSG00000091651	13.684	9.27827	-0.554178	5.6423	17.2359	3.30145e-05	7.35754e-05	ORC6	protein_coding	invariant
ENSG00000091656	9.6606	19.6899	1.028	7.85884	75.4423	3.76235e-18	2.33606e-17	ZFHX4	protein_coding	enr
ENSG00000091732	16.5677	14.6296	-0.17763	5.55956	2.03365	0.153851	0.195167	ZC3HC1	protein_coding	invariant
ENSG00000091844	1.66789	1.97776	0.263723	3.86234	1.98655	0.158702	0.20067	RGS17	protein_coding	invariant
ENSG00000091947	12.9832	5.94906	-1.11622	4.87754	56.9654	4.43545e-14	2.09463e-13	TMEM101	protein_coding	dep
ENSG00000092010	26.4312	5.25013	-2.32898	4.8722	190.275	2.76951e-43	8.18509e-42	PSME1	protein_coding	dep
ENSG00000092020	13.5862	2.77482	-2.25898	5.03563	176.569	2.72e-40	6.72292e-39	PPP2R3C	protein_coding	dep
ENSG00000092036	2.77377	1.82589	-0.608924	2.62236	9.8966	0.00165584	0.00297568	HAUS4	protein_coding	invariant
ENSG00000092051	15.445	20.9314	0.435822	6.58306	3.01944	0.082272	0.110448	JPH4	protein_coding	invariant
ENSG00000092094	3.33407	1.84079	-0.850592	3.75664	33.9443	5.67121e-09	1.80205e-08	OSGEP	protein_coding	invariant
ENSG00000092096	6.85056	4.66203	-0.558652	4.64372	10.6902	0.00107704	0.00199314	SLC22A17	protein_coding	invariant
ENSG00000092108	11.2082	3.31423	-1.74014	5.5736	96.9864	6.98051e-23	5.8861e-22	SCFD1	protein_coding	dep
ENSG00000092140	12.9965	7.77111	-0.737885	6.60538	33.5338	7.00364e-09	2.20903e-08	G2E3	protein_coding	invariant
ENSG00000092148	15.9811	63.5133	1.99047	8.96009	266.175	7.73521e-60	7.89738e-58	HECTD1	protein_coding	enr
ENSG00000092199	97.8187	48.1473	-1.02178	9.06127	65.0409	7.33602e-16	3.89657e-15	HNRNPC	protein_coding	dep
ENSG00000092201	45.056	100.052	1.15123	8.96597	90.1176	2.24416e-21	1.7087e-20	SUPT16H	protein_coding	enr
ENSG00000092203	13.4995	8.82436	-0.608992	6.31582	25.9214	3.55598e-07	9.63906e-07	TOX4	protein_coding	invariant
ENSG00000092208	6.93715	1.51993	-2.11428	3.66153	85.9552	1.84062e-20	1.32349e-19	GEMIN2	protein_coding	dep
ENSG00000092330	11.5836	9.75633	-0.245052	4.86697	3.65419	0.0559282	0.0775862	TINF2	protein_coding	invariant
ENSG00000092421	8.35265	19.016	1.18544	7.2209	51.6522	6.62554e-13	2.86257e-12	SEMA6A	protein_coding	enr
ENSG00000092439	13.1664	15.2464	0.212693	7.4585	2.86665	0.0904327	0.120369	TRPM7	protein_coding	invariant
ENSG00000092445	10.5341	13.1679	0.319188	6.99296	4.40775	0.035776	0.0515773	TYRO3	protein_coding	invariant
ENSG00000092470	18.581	20.1851	0.121964	6.29741	0.901522	0.342374	0.398144	WDR76	protein_coding	invariant
ENSG00000092531	8.51661	3.7888	-1.152	5.20161	67.4412	2.17066e-16	1.19609e-15	SNAP23	protein_coding	dep
ENSG00000092621	34.1238	21.4935	-0.668426	8.00408	14.7842	0.000120541	0.000250724	PHGDH	protein_coding	invariant
ENSG00000092758	0.801173	1.10832	0.432877	2.16598	2.74307	0.0976767	0.129217	COL9A3	protein_coding	invariant
ENSG00000092820	38.948	52.3411	0.428678	7.23331	10.8798	0.000972211	0.00181127	EZR	protein_coding	invariant
ENSG00000092841	26.0459	5.50995	-2.23955	6.20859	167.924	2.1022e-38	4.6179e-37	MYL6	protein_coding	dep
ENSG00000092847	4.75978	15.3818	1.69037	7.11724	136.096	1.90091e-31	2.74137e-30	AGO1	protein_coding	enr
ENSG00000092853	3.57641	9.43485	1.3972	5.94564	113.797	1.44373e-26	1.54236e-25	CLSPN	protein_coding	enr
ENSG00000092871	2.23421	2.1645	-0.0305951	4.24187	0.0377719	0.845902	0.870512	RFFL	protein_coding	invariant
ENSG00000092931	3.73636	2.89978	-0.371438	4.46714	7.2548	0.00707116	0.0115228	MFSD11	protein_coding	invariant
ENSG00000092964	87.922	58.1478	-0.59671	9.05885	22.028	2.68698e-06	6.68915e-06	DPYSL2	protein_coding	invariant
ENSG00000092978	3.56704	3.2573	-0.116692	4.92937	0.509218	0.475478	0.531335	GPATCH2	protein_coding	invariant
ENSG00000093000	24.6129	47.3053	0.943596	8.20853	43.7544	3.72272e-11	1.41304e-10	NUP50	protein_coding	invariant
ENSG00000093009	22.7558	17.7542	-0.360727	5.92135	9.01239	0.00268155	0.00467451	CDC45	protein_coding	invariant
ENSG00000093010	11.8796	7.53964	-0.652705	5.63575	26.1136	3.21906e-07	8.75088e-07	COMT	protein_coding	invariant
ENSG00000093144	11.7113	1.79984	-2.68497	5.30975	222.316	2.82624e-50	1.43866e-48	ECHDC1	protein_coding	dep
ENSG00000093167	1.61017	0.993466	-0.665367	3.85015	13.7392	0.000210023	0.000425565	LRRFIP2	protein_coding	invariant
ENSG00000093183	5.15325	9.88814	0.940542	5.92864	58.264	2.29206e-14	1.10418e-13	SEC22C	protein_coding	invariant
ENSG00000093217	1.57553	2.21865	0.48951	3.56641	10.4313	0.00123899	0.00226485	XYLB	protein_coding	invariant
ENSG00000094631	2.15073	2.94362	0.442867	4.74103	8.15821	0.00428666	0.00723395	HDAC6	protein_coding	invariant
ENSG00000094804	21.6839	16.5505	-0.386035	6.6715	8.72052	0.00314648	0.00542651	CDC6	protein_coding	invariant
ENSG00000094841	3.40943	1.27833	-1.34311	3.22829	43.4277	4.39927e-11	1.66177e-10	UPRT	protein_coding	dep
ENSG00000094880	13.8001	13.7698	0.00197325	5.99566	0.000226386	0.987995	0.989812	CDC23	protein_coding	invariant
ENSG00000094914	23.8549	13.6488	-0.808349	6.47858	27.2855	1.75519e-07	4.88295e-07	AAAS	protein_coding	invariant
ENSG00000094916	61.0829	112.178	0.876849	10.3468	51.5651	6.92632e-13	2.98678e-12	CBX5	protein_coding	invariant
ENSG00000094975	12.2557	14.5269	0.248057	6.72491	2.27413	0.131549	0.169412	SUCO	protein_coding	invariant
ENSG00000095002	12.1107	16.108	0.411741	7.59083	10.9909	0.000915583	0.00171386	MSH2	protein_coding	invariant
ENSG00000095015	35.6976	96.846	1.44005	9.00081	130.655	2.94543e-30	3.92339e-29	MAP3K1	protein_coding	enr
ENSG00000095066	1.70202	3.35793	0.966667	3.86447	33.6581	6.56997e-09	2.07589e-08	HOOK2	protein_coding	invariant
ENSG00000095139	74.0938	45.5356	-0.700506	7.96841	25.7384	3.90974e-07	1.05518e-06	ARCN1	protein_coding	invariant
ENSG00000095209	5.81504	2.64477	-1.11596	4.31319	38.6456	5.08165e-10	1.76006e-09	TMEM38B	protein_coding	dep
ENSG00000095261	19.9457	14.7618	-0.431103	6.26192	10.568	0.00115061	0.0021149	PSMD5	protein_coding	invariant
ENSG00000095319	22.9936	82.9717	1.85066	8.73076	161.905	4.34019e-37	8.66543e-36	NUP188	protein_coding	enr
ENSG00000095321	5.29473	3.0286	-0.830339	4.02473	25.3583	4.76111e-07	1.27519e-06	CRAT	protein_coding	invariant
ENSG00000095370	4.06529	10.0186	1.29271	4.9879	46.4028	9.62782e-12	3.83512e-11	SH2D3C	protein_coding	enr
ENSG00000095380	8.07862	3.19871	-1.32079	4.84005	62.6597	2.45692e-15	1.26246e-14	NANS	protein_coding	dep
ENSG00000095485	11.2872	4.07705	-1.45416	4.9771	110.915	6.17555e-26	6.32299e-25	CWF19L1	protein_coding	dep
ENSG00000095539	2.00875	3.89252	0.94203	3.90233	18.4998	1.69918e-05	3.90892e-05	SEMA4G	protein_coding	invariant
ENSG00000095564	8.84481	21.7227	1.29604	6.84773	110.674	6.97408e-26	7.10415e-25	BTAF1	protein_coding	enr
ENSG00000095574	7.85502	3.38615	-1.19372	4.83391	67.5816	2.02141e-16	1.11659e-15	IKZF5	protein_coding	dep
ENSG00000095627	28.0679	38.42	0.452939	7.44741	13.0577	0.000302041	0.000600838	TDRD1	protein_coding	invariant
ENSG00000095739	15.6443	19.2747	0.306228	5.22201	5.03847	0.0247904	0.0367692	BAMBI	protein_coding	invariant
ENSG00000095752	1.00193	1.16586	0.258487	1.59723	0.41808	0.517897	0.57233	IL11	protein_coding	invariant
ENSG00000095787	16.3658	20.1424	0.300678	7.82026	6.18448	0.0128875	0.0201792	WAC	protein_coding	invariant
ENSG00000095794	2.04519	0.926964	-1.09905	3.18115	30.4773	3.37793e-08	1.00477e-07	CREM	protein_coding	dep
ENSG00000095906	19.7955	8.1901	-1.26997	6.13051	88.9976	3.95297e-21	2.95593e-20	NUBP2	protein_coding	dep
ENSG00000095951	3.09558	8.48165	1.45444	5.97704	128.485	8.79012e-30	1.13879e-28	HIVEP1	protein_coding	enr
ENSG00000096060	12.984	11.3246	-0.194148	7.01669	2.19828	0.138164	0.177008	FKBP5	protein_coding	invariant
ENSG00000096063	40.1634	25.7483	-0.638916	7.78883	20.4342	6.17178e-06	1.48402e-05	SRPK1	protein_coding	invariant
ENSG00000096070	5.87623	18.6967	1.66713	6.32568	108.723	1.86616e-25	1.84959e-24	BRPF3	protein_coding	enr
ENSG00000096080	24.8741	8.1655	-1.60105	4.46466	84.1806	4.51575e-20	3.18585e-19	MRPS18A	protein_coding	dep
ENSG00000096092	15.7732	2.7215	-2.47521	3.33617	123.27	1.21725e-28	1.45915e-27	TMEM14A	protein_coding	dep
ENSG00000096384	518.062	518.791	0.00197043	10.5934	0.00023519	0.987764	0.989692	HSP90AB1	protein_coding	invariant
ENSG00000096401	9.84961	7.3055	-0.420907	5.75514	7.77939	0.00528456	0.00878186	CDC5L	protein_coding	invariant
ENSG00000096654	4.89506	4.04068	-0.244077	3.83884	2.00897	0.156372	0.198044	ZNF184	protein_coding	invariant
ENSG00000096717	9.2435	19.7222	1.09406	6.03502	78.9433	6.39193e-19	4.16903e-18	SIRT1	protein_coding	enr
ENSG00000096746	24.5578	20.9471	-0.226527	6.93785	2.28777	0.130397	0.168061	HNRNPH3	protein_coding	invariant
ENSG00000096872	1.40116	0.408205	-1.71194	2.09211	42.8158	6.01447e-11	2.24593e-10	IFT74	protein_coding	dep
ENSG00000096968	0.600574	1.24407	1.08801	2.46976	25.8889	3.61639e-07	9.79987e-07	JAK2	protein_coding	enr
ENSG00000097007	23.509	89.5012	1.92802	8.62685	135.26	2.89706e-31	4.11195e-30	ABL1	protein_coding	enr
ENSG00000097021	32.1066	16.212	-0.98687	6.64821	50.0619	1.48975e-12	6.25745e-12	ACOT7	protein_coding	invariant
ENSG00000097033	11.4754	4.18097	-1.43921	5.7779	69.0248	9.72334e-17	5.49257e-16	SH3GLB1	protein_coding	dep
ENSG00000097046	14.6827	7.83206	-0.89174	5.36594	26.0337	3.35513e-07	9.11387e-07	CDC7	protein_coding	invariant
ENSG00000099194	186.149	398.005	1.09616	10.5805	72.1874	1.95702e-17	1.156e-16	SCD	protein_coding	enr
ENSG00000099203	10.8812	4.3398	-1.3252	3.9102	66.7997	3.00546e-16	1.64099e-15	TMED1	protein_coding	dep
ENSG00000099204	31.5412	47.4829	0.589911	8.658	24.1735	8.80331e-07	2.29856e-06	ABLIM1	protein_coding	invariant
ENSG00000099219	2.59615	5.16851	0.990652	4.63788	38.8041	4.68547e-10	1.6285e-09	ERMP1	protein_coding	invariant
ENSG00000099246	13.2066	9.69496	-0.440367	6.16423	8.14468	0.00431878	0.00728267	RAB18	protein_coding	invariant
ENSG00000099250	18.2847	31.4924	0.784541	8.16178	28.0306	1.19415e-07	3.38075e-07	NRP1	protein_coding	invariant
ENSG00000099251	1.82718	1.14618	-0.561732	1.33714	5.37223	0.0204597	0.0308036	HSD17B7P2	transcribed_unprocessed_pseudogene	invariant
ENSG00000099256	15.8252	3.3112	-2.23193	4.54505	157.45	4.08151e-36	7.6556e-35	PRTFDC1	protein_coding	dep
ENSG00000099260	2.85552	1.1957	-1.2195	4.0976	46.5218	9.06048e-12	3.61795e-11	PALMD	protein_coding	dep
ENSG00000099282	11.6043	6.00088	-0.960851	4.57879	31.4476	2.04894e-08	6.21497e-08	TSPAN15	protein_coding	invariant
ENSG00000099284	35.5856	21.5198	-0.717157	5.8011	27.4598	1.60393e-07	4.47878e-07	MACROH2A2	protein_coding	invariant
ENSG00000099290	3.71756	8.20923	1.14817	4.92294	66.1799	4.11588e-16	2.22833e-15	WASHC2A	protein_coding	enr
ENSG00000099308	4.91193	13.6931	1.47474	5.95402	60.6273	6.89695e-15	3.44924e-14	MAST3	protein_coding	enr
ENSG00000099326	1.62414	1.98487	0.282611	3.57683	3.22729	0.0724206	0.0983097	MZF1	protein_coding	invariant
ENSG00000099330	2.61346	1.13681	-1.21649	1.96384	31.2513	2.267e-08	6.84518e-08	OCEL1	protein_coding	dep
ENSG00000099331	6.49429	29.5764	2.18568	7.47655	180.552	3.67188e-41	9.63212e-40	MYO9B	protein_coding	enr
ENSG00000099341	74.3998	18.36	-2.0148	7.18216	180.613	3.56033e-41	9.35316e-40	PSMD8	protein_coding	dep
ENSG00000099364	12.2127	32.5127	1.40952	6.58481	50.3027	1.31767e-12	5.5672e-12	FBXL19	protein_coding	enr
ENSG00000099381	12.4392	48.9693	1.97584	7.6024	95.5569	1.43703e-22	1.18395e-21	SETD1A	protein_coding	enr
ENSG00000099385	8.28179	3.16559	-1.38088	4.6997	72.2395	1.90606e-17	1.12627e-16	BCL7C	protein_coding	dep
ENSG00000099399	4.44175	1.46182	-1.60368	2.41243	50.0733	1.48112e-12	6.22264e-12	MAGEB2	protein_coding	dep
ENSG00000099617	0.786222	1.16734	0.576619	1.22364	3.71439	0.0539454	0.0751314	EFNA2	protein_coding	invariant
ENSG00000099622	22.5629	11.7138	-0.946129	6.77871	53.0168	3.30711e-13	1.46188e-12	CIRBP	protein_coding	invariant
ENSG00000099624	83.2962	26.704	-1.64001	6.96257	156.657	6.08249e-36	1.13026e-34	ATP5F1D	protein_coding	dep
ENSG00000099625	4.31887	7.72888	0.828059	4.76014	23.5029	1.24724e-06	3.20258e-06	CBARP	protein_coding	invariant
ENSG00000099783	28.1955	35.9342	0.34913	7.49057	7.11915	0.00762649	0.0123652	HNRNPM	protein_coding	invariant
ENSG00000099785	5.83039	2.85889	-0.971831	3.35359	32.5227	1.17806e-08	3.63972e-08	MARCHF2	protein_coding	invariant
ENSG00000099795	122.817	36.6275	-1.72963	5.45048	66.8461	2.93549e-16	1.60377e-15	NDUFB7	protein_coding	dep
ENSG00000099797	22.4447	4.27015	-2.38351	6.32413	183.619	7.85777e-42	2.14911e-40	TECR	protein_coding	dep
ENSG00000099800	67.3032	24.6841	-1.43877	6.27644	70.5996	4.37604e-17	2.52758e-16	TIMM13	protein_coding	dep
ENSG00000099804	40.501	19.5492	-1.05564	5.8464	56.1124	6.84457e-14	3.18132e-13	CDC34	protein_coding	dep
ENSG00000099810	4.71351	7.91385	0.749315	6.5143	40.1292	2.37714e-10	8.46846e-10	MTAP	protein_coding	invariant
ENSG00000099812	1.10983	1.32841	0.212691	1.84316	0.806375	0.369194	0.426271	MISP	protein_coding	invariant
ENSG00000099814	1.41095	7.13123	2.32999	4.87946	123.721	9.69836e-29	1.17274e-27	CEP170B	protein_coding	enr
ENSG00000099817	46.1633	19.1516	-1.26859	7.32102	86.9422	1.1174e-20	8.16864e-20	POLR2E	protein_coding	dep
ENSG00000099821	30.4755	43.7925	0.521106	7.5507	12.853	0.000336945	0.000666363	POLRMT	protein_coding	invariant
ENSG00000099822	11.9719	21.232	0.82084	5.81116	20.896	4.84906e-06	1.17779e-05	HCN2	protein_coding	invariant
ENSG00000099849	1.33668	1.01973	-0.35281	1.67044	2.7155	0.0993778	0.131274	RASSF7	protein_coding	invariant
ENSG00000099860	3.65288	3.06353	-0.237493	2.8902	1.52492	0.216877	0.265558	GADD45B	protein_coding	invariant
ENSG00000099864	11.6536	11.8252	0.0166978	5.8472	0.00515524	0.942761	0.952836	PALM	protein_coding	invariant
ENSG00000099869	10.5727	21.7742	1.03773	5.51758	58.422	2.11512e-14	1.02113e-13	IGF2-AS	lncRNA	enr
ENSG00000099875	29.5949	64.0762	1.11342	7.92952	54.2552	1.76072e-13	7.92544e-13	MKNK2	protein_coding	enr
ENSG00000099889	18.0923	45.5157	1.32891	7.4771	50.72	1.06527e-12	4.52633e-12	ARVCF	protein_coding	enr
ENSG00000099899	16.7844	17.57	0.0623224	6.08527	0.202043	0.653077	0.699895	TRMT2A	protein_coding	invariant
ENSG00000099901	63.8836	17.5317	-1.85972	7.56441	122.195	2.09237e-28	2.46058e-27	RANBP1	protein_coding	dep
ENSG00000099904	13.9066	30.5588	1.1337	6.936	48.3212	3.61811e-12	1.48671e-11	ZDHHC8	protein_coding	enr
ENSG00000099910	5.42099	6.63908	0.279391	4.7835	2.5905	0.107507	0.141037	KLHL22	protein_coding	invariant
ENSG00000099917	6.35345	8.77886	0.463927	6.28967	12.6677	0.000372018	0.000731217	MED15	protein_coding	invariant
ENSG00000099940	9.08006	11.9442	0.399534	5.69189	10.0756	0.00150247	0.00271554	SNAP29	protein_coding	invariant
ENSG00000099942	51.7568	124.388	1.26465	8.87566	108.01	2.67402e-25	2.62135e-24	CRKL	protein_coding	enr
ENSG00000099949	2.00454	3.75349	0.891066	4.60514	23.7565	1.09328e-06	2.8242e-06	LZTR1	protein_coding	invariant
ENSG00000099953	1.49675	2.02708	0.412136	3.15172	4.42277	0.0354623	0.0511579	MMP11	protein_coding	invariant
ENSG00000099956	8.91197	3.78446	-1.23114	6.72465	101.842	6.01345e-24	5.41361e-23	SMARCB1	protein_coding	dep
ENSG00000099957	1.8324	3.0002	0.694214	3.47242	19.2818	1.12779e-05	2.64352e-05	P2RX6	protein_coding	invariant
ENSG00000099968	15.6908	23.6061	0.589785	7.23169	25.4145	4.62436e-07	1.23967e-06	BCL2L13	protein_coding	invariant
ENSG00000099974	2.10755	2.07195	-0.0629861	1.75409	0.0894102	0.764928	0.799918	DDTL	protein_coding	invariant
ENSG00000099991	10.9677	37.9234	1.78856	7.83477	108.558	2.02822e-25	2.00138e-24	CABIN1	protein_coding	enr
ENSG00000099995	27.9343	45.0465	0.688717	7.84259	34.9697	3.34881e-09	1.08111e-08	SF3A1	protein_coding	invariant
ENSG00000099999	1.02034	1.65539	0.678299	3.79262	16.9391	3.85984e-05	8.52895e-05	RNF215	protein_coding	invariant
ENSG00000100014	5.28192	20.9834	1.98717	6.5973	204.173	2.56592e-46	9.52623e-45	SPECC1L	protein_coding	enr
ENSG00000100023	9.90131	15.2499	0.619627	6.5851	18.8793	1.39258e-05	3.23423e-05	PPIL2	protein_coding	invariant
ENSG00000100024	0.627979	1.03297	0.689707	2.42148	6.2682	0.0122924	0.0193129	UPB1	protein_coding	invariant
ENSG00000100028	15.4884	8.73095	-0.827346	5.5838	35.3452	2.76151e-09	8.9813e-09	SNRPD3	protein_coding	invariant
ENSG00000100029	47.9139	63.3637	0.401743	7.97487	9.15276	0.00248343	0.00434727	PES1	protein_coding	invariant
ENSG00000100030	13.7492	35.1618	1.35428	8.11098	131.736	1.70919e-30	2.30921e-29	MAPK1	protein_coding	enr
ENSG00000100034	9.34512	20.2462	1.11304	7.21394	49.6683	1.82066e-12	7.62775e-12	PPM1F	protein_coding	enr
ENSG00000100036	3.56588	3.4086	-0.0658115	4.24496	0.221263	0.63808	0.686032	SLC35E4	protein_coding	invariant
ENSG00000100038	4.97242	9.08396	0.865538	5.52943	40.4316	2.03616e-10	7.29858e-10	TOP3B	protein_coding	invariant
ENSG00000100056	5.08364	9.25533	0.858113	5.40922	34.822	3.61259e-09	1.1623e-08	ESS2	protein_coding	invariant
ENSG00000100058	2.90053	3.29515	0.175971	4.31337	1.69153	0.193399	0.239388	CRYBB2P1	transcribed_unprocessed_pseudogene	invariant
ENSG00000100065	0.972328	1.81452	0.882381	2.92126	8.56763	0.00342192	0.00586683	CARD10	protein_coding	invariant
ENSG00000100068	2.87384	5.49547	0.917482	4.24156	18.8885	1.38586e-05	3.21988e-05	LRP5L	protein_coding	invariant
ENSG00000100075	47.7999	27.6941	-0.792069	6.24724	26.5848	2.52218e-07	6.92348e-07	SLC25A1	protein_coding	invariant
ENSG00000100077	31.7266	85.6834	1.43358	9.11807	92.8305	5.69692e-22	4.51358e-21	GRK3	protein_coding	enr
ENSG00000100083	7.13047	7.804	0.125582	6.08744	0.688965	0.406517	0.463996	GGA1	protein_coding	invariant
ENSG00000100084	3.83787	10.2222	1.40307	4.87529	75.9344	2.93243e-18	1.83152e-17	HIRA	protein_coding	enr
ENSG00000100092	2.41034	2.33463	-0.0620589	3.5448	0.117827	0.731403	0.770103	SH3BP1	protein_coding	invariant
ENSG00000100095	4.54583	10.1831	1.16095	5.70233	38.8223	4.64194e-10	1.6143e-09	SEZ6L	protein_coding	enr
ENSG00000100097	176.401	22.9795	-2.93239	6.75297	265.834	9.1796e-60	9.31911e-58	LGALS1	protein_coding	dep
ENSG00000100099	4.92626	13.0247	1.40175	6.58513	136.439	1.59983e-31	2.31833e-30	HPS4	protein_coding	enr
ENSG00000100100	1.75175	1.98232	0.171818	2.83189	1.08054	0.298577	0.352806	PIK3IP1	protein_coding	invariant
ENSG00000100104	10.9402	11.551	0.0752473	5.60251	0.387604	0.533562	0.587294	SRRD	protein_coding	invariant
ENSG00000100105	14.262	33.819	1.2433	7.11641	77.4548	1.35797e-18	8.66832e-18	PATZ1	protein_coding	enr
ENSG00000100106	2.94198	5.71446	0.95297	5.7051	40.2405	2.24545e-10	8.01838e-10	TRIOBP	protein_coding	invariant
ENSG00000100109	6.08799	11.6601	0.936685	5.57822	63.6444	1.49031e-15	7.77793e-15	TFIP11	protein_coding	invariant
ENSG00000100116	16.9786	5.99201	-1.51595	4.64221	98.2198	3.74419e-23	3.20836e-22	GCAT	protein_coding	dep
ENSG00000100124	11.2232	10.2041	-0.134105	5.5617	1.05898	0.303447	0.357996	ANKRD54	protein_coding	invariant
ENSG00000100129	39.56	19.8009	-0.999603	7.00206	44.6804	2.31962e-11	8.93682e-11	EIF3L	protein_coding	invariant
ENSG00000100138	90.5674	27.7249	-1.70646	7.44458	166.657	3.97543e-38	8.50411e-37	SNU13	protein_coding	dep
ENSG00000100139	7.76339	24.2423	1.64001	6.56179	120.537	4.82643e-28	5.5558e-27	MICALL1	protein_coding	enr
ENSG00000100142	4.00363	1.62312	-1.31234	4.35208	66.1216	4.23938e-16	2.29312e-15	POLR2F	protein_coding	dep
ENSG00000100147	14.3987	27.8477	0.941788	4.7154	41.9366	9.42814e-11	3.46876e-10	CCDC134	protein_coding	invariant
ENSG00000100150	0.600602	1.55548	1.35763	4.20969	61.2194	5.10552e-15	2.56762e-14	DEPDC5	protein_coding	enr
ENSG00000100151	2.7782	2.83797	0.00904367	3.61875	0.00329089	0.954253	0.96261	PICK1	protein_coding	invariant
ENSG00000100154	9.05517	37.9707	2.06722	8.20978	186.773	1.61008e-42	4.58504e-41	TTC28	protein_coding	enr
ENSG00000100162	24.3206	7.72523	-1.64418	4.85676	109.923	1.01891e-25	1.02801e-24	CENPM	protein_coding	dep
ENSG00000100167	7.18942	7.55137	0.0674518	5.72041	0.199244	0.655332	0.701986	SEPTIN3	protein_coding	invariant
ENSG00000100196	2.47053	0.684011	-1.75358	1.8317	40.3002	2.17788e-10	7.78639e-10	KDELR3	protein_coding	dep
ENSG00000100201	61.2763	69.2159	0.175491	9.34918	2.23491	0.134924	0.173361	DDX17	protein_coding	invariant
ENSG00000100207	13.393	72.8857	2.44325	8.34064	209.143	2.11261e-47	8.70678e-46	TCF20	protein_coding	enr
ENSG00000100209	11.0781	2.37814	-2.26588	3.41256	119.891	6.68257e-28	7.60958e-27	HSCB	protein_coding	dep
ENSG00000100211	6.06042	2.83396	-1.05232	3.47073	26.8513	2.19723e-07	6.0583e-07	CBY1	protein_coding	dep
ENSG00000100216	82.0711	19.4302	-2.07162	6.80696	207.631	4.5168e-47	1.79166e-45	TOMM22	protein_coding	dep
ENSG00000100219	66.2933	34.3177	-0.94518	7.25837	42.7645	6.17433e-11	2.30371e-10	XBP1	protein_coding	invariant
ENSG00000100220	27.731	24.1073	-0.201725	6.25644	2.31699	0.127967	0.165166	RTCB	protein_coding	invariant
ENSG00000100221	19.2719	24.1046	0.32327	6.55038	7.90195	0.00493816	0.00824894	JOSD1	protein_coding	invariant
ENSG00000100225	14.0193	10.4212	-0.4253	6.70775	12.5466	0.000396936	0.000777051	FBXO7	protein_coding	invariant
ENSG00000100226	24.8232	30.0552	0.274402	7.78046	3.04546	0.0809634	0.108862	GTPBP1	protein_coding	invariant
ENSG00000100227	39.152	61.8015	0.656683	7.52184	24.3102	8.20025e-07	2.14859e-06	POLDIP3	protein_coding	invariant
ENSG00000100228	6.31925	13.3107	1.07358	5.31372	66.9836	2.73773e-16	1.50029e-15	RAB36	protein_coding	enr
ENSG00000100234	3.05336	4.11896	0.426589	4.02991	5.67776	0.0171812	0.0262574	TIMP3	protein_coding	invariant
ENSG00000100239	14.475	27.8395	0.940262	6.81384	44.3907	2.68963e-11	1.03291e-10	PPP6R2	protein_coding	invariant
ENSG00000100241	17.734	44.6854	1.33203	8.1996	64.9055	7.85778e-16	4.15895e-15	SBF1	protein_coding	enr
ENSG00000100242	20.5378	33.4059	0.699408	7.44654	19.3742	1.0745e-05	2.52455e-05	SUN2	protein_coding	invariant
ENSG00000100243	33.0901	19.763	-0.743295	7.26454	29.7516	4.91092e-08	1.43884e-07	CYB5R3	protein_coding	invariant
ENSG00000100246	6.48743	4.53467	-0.524948	3.7777	10.7498	0.00104292	0.00193418	DNAL4	protein_coding	invariant
ENSG00000100258	26.1334	19.1804	-0.452064	6.12383	12.447	0.000418666	0.000818074	LMF2	protein_coding	invariant
ENSG00000100263	12.2908	21.769	0.816911	5.65502	23.0291	1.59566e-06	4.05609e-06	RHBDD3	protein_coding	invariant
ENSG00000100266	12.7602	27.5674	1.10865	6.5117	71.0434	3.49445e-17	2.03209e-16	PACSIN2	protein_coding	enr
ENSG00000100271	4.2241	3.98101	-0.078962	2.96648	0.200961	0.653946	0.700743	TTLL1	protein_coding	invariant
ENSG00000100280	34.094	52.3898	0.61868	8.18072	16.2761	5.47492e-05	0.000118572	AP1B1	protein_coding	invariant
ENSG00000100281	11.0578	19.2262	0.801718	6.50306	34.3433	4.61978e-09	1.47736e-08	HMGXB4	protein_coding	invariant
ENSG00000100284	4.80686	5.99625	0.308318	4.9774	4.72146	0.0297884	0.0435009	TOM1	protein_coding	invariant
ENSG00000100285	8.50793	15.1274	0.833291	5.47685	32.4548	1.21996e-08	3.76527e-08	NEFH	protein_coding	invariant
ENSG00000100292	8.81645	5.93647	-0.560718	4.1178	14.8722	0.000115043	0.0002399	HMOX1	protein_coding	invariant
ENSG00000100294	12.0402	13.3991	0.152201	4.92476	1.30984	0.252424	0.303744	MCAT	protein_coding	invariant
ENSG00000100296	15.5927	16.8442	0.108929	6.99684	0.859632	0.353842	0.410391	THOC5	protein_coding	invariant
ENSG00000100297	39.9155	35.8766	-0.155044	8.10607	1.22803	0.26779	0.320091	MCM5	protein_coding	invariant
ENSG00000100299	3.12234	2.86896	-0.115824	3.7715	0.627543	0.428258	0.484995	ARSA	protein_coding	invariant
ENSG00000100300	77.8725	18.1986	-2.08003	6.11987	178.051	1.29146e-40	3.2685e-39	TSPO	protein_coding	dep
ENSG00000100302	0.675575	2.00417	1.54506	2.04403	34.2865	4.7566e-09	1.51949e-08	RASD2	protein_coding	enr
ENSG00000100304	62.7596	109.387	0.80069	8.6341	25.9888	3.43404e-07	9.31836e-07	TTLL12	protein_coding	invariant
ENSG00000100316	147.629	109.419	-0.432507	9.24227	4.93433	0.0263283	0.0388418	RPL3	protein_coding	invariant
ENSG00000100319	8.72938	1.58784	-2.47841	4.13549	199.871	2.22856e-45	7.73069e-44	ZMAT5	protein_coding	dep
ENSG00000100320	37.2681	98.6597	1.40423	9.46532	135.601	2.43883e-31	3.48635e-30	RBFOX2	protein_coding	enr
ENSG00000100321	11.8153	18.5351	0.646075	6.71204	20.1855	7.02831e-06	1.68232e-05	SYNGR1	protein_coding	invariant
ENSG00000100324	15.4088	33.5534	1.11968	6.74699	56.3522	6.05851e-14	2.82914e-13	TAB1	protein_coding	enr
ENSG00000100325	13.1457	13.7321	0.0643645	6.18675	0.302219	0.582495	0.633433	ASCC2	protein_coding	invariant
ENSG00000100330	4.65749	20.0262	2.10177	6.91778	176.514	2.7963e-40	6.90201e-39	MTMR3	protein_coding	enr
ENSG00000100335	24.433	48.4924	0.98776	8.10237	60.3279	8.02994e-15	3.99585e-14	MIEF1	protein_coding	invariant
ENSG00000100344	0.690985	1.09656	0.622232	1.45134	6.38768	0.0114915	0.0181332	PNPLA3	protein_coding	invariant
ENSG00000100345	18.039	88.6445	2.29649	8.9052	270.532	8.68857e-61	9.29315e-59	MYH9	protein_coding	enr
ENSG00000100347	9.79686	3.33227	-1.54827	5.42698	90.9123	1.50187e-21	1.15379e-20	SAMM50	protein_coding	dep
ENSG00000100348	62.5722	26.5928	-1.22916	6.2172	81.0349	2.2177e-19	1.48749e-18	TXN2	protein_coding	dep
ENSG00000100350	27.6631	26.7112	-0.0530601	7.24452	0.145159	0.703205	0.744997	FOXRED2	protein_coding	invariant
ENSG00000100353	56.7819	36.9938	-0.619191	7.48561	15.1829	9.7585e-05	0.000205256	EIF3D	protein_coding	invariant
ENSG00000100354	11.4736	34.2227	1.57673	8.83319	173.102	1.55516e-39	3.65768e-38	TNRC6B	protein_coding	enr
ENSG00000100360	1.74309	0.95186	-0.899047	3.48838	25.0538	5.57514e-07	1.48436e-06	IFT27	protein_coding	invariant
ENSG00000100364	11.3658	23.7994	1.06413	7.45415	45.6368	1.42344e-11	5.60546e-11	KIAA0930	protein_coding	enr
ENSG00000100372	16.3404	5.58931	-1.53883	5.48187	108.313	2.29471e-25	2.25937e-24	SLC25A17	protein_coding	dep
ENSG00000100376	7.46015	9.10562	0.288273	5.73211	5.64311	0.0175241	0.0267287	FAM118A	protein_coding	invariant
ENSG00000100379	19.1525	19.1856	-0.00363839	5.73837	0.000557286	0.981166	0.984069	KCTD17	protein_coding	invariant
ENSG00000100380	71.2677	26.6389	-1.41504	7.53351	88.2466	5.77835e-21	4.28523e-20	ST13	protein_coding	dep
ENSG00000100385	0.950086	1.22613	0.353698	2.3137	2.34361	0.125798	0.162683	IL2RB	protein_coding	invariant
ENSG00000100387	27.1485	3.91492	-2.77547	5.62631	272.505	3.22782e-61	3.60253e-59	RBX1	protein_coding	dep
ENSG00000100393	15.0218	62.9079	2.06576	8.82781	238.826	7.09132e-54	4.60014e-52	EP300	protein_coding	enr
ENSG00000100395	10.1266	18.9673	0.90275	6.52595	43.8961	3.46278e-11	1.31856e-10	L3MBTL2	protein_coding	invariant
ENSG00000100401	42.1788	62.0408	0.555369	8.12012	12.8321	0.000340729	0.000673105	RANGAP1	protein_coding	invariant
ENSG00000100403	20.6099	63.0836	1.61324	8.77862	87.3853	8.93132e-21	6.55583e-20	ZC3H7B	protein_coding	enr
ENSG00000100410	40.193	14.8547	-1.41235	5.08884	59.4149	1.27699e-14	6.25238e-14	PHF5A	protein_coding	dep
ENSG00000100412	69.9625	62.5399	-0.162714	8.06816	1.51843	0.217857	0.266631	ACO2	protein_coding	invariant
ENSG00000100413	21.976	37.6638	0.775079	7.61575	24.108	9.10825e-07	2.37404e-06	POLR3H	protein_coding	invariant
ENSG00000100416	5.30914	8.01214	0.590783	5.93249	21.8853	2.89436e-06	7.18652e-06	TRMU	protein_coding	invariant
ENSG00000100417	5.32677	2.11025	-1.33804	4.28878	80.1913	3.39865e-19	2.25102e-18	PMM1	protein_coding	dep
ENSG00000100418	24.382	14.9653	-0.70689	6.60376	28.6861	8.5114e-08	2.44198e-07	DESI1	protein_coding	invariant
ENSG00000100422	25.5885	73.2811	1.51665	7.92302	108.322	2.28447e-25	2.25053e-24	CERK	protein_coding	enr
ENSG00000100425	10.6329	47.8976	2.1698	7.40809	179.712	5.60042e-41	1.44797e-39	BRD1	protein_coding	enr
ENSG00000100426	12.2373	49.5164	2.01527	7.72534	207.348	5.20493e-47	2.05104e-45	ZBED4	protein_coding	enr
ENSG00000100441	6.41805	28.0043	2.12341	7.0957	134.51	4.22565e-31	5.93673e-30	KHNYN	protein_coding	enr
ENSG00000100442	40.7048	7.11595	-2.48985	5.79332	205.738	1.16911e-46	4.44138e-45	FKBP3	protein_coding	dep
ENSG00000100445	8.55293	3.9316	-1.09438	4.32556	51.5418	7.0088e-13	3.02162e-12	SDR39U1	protein_coding	dep
ENSG00000100461	6.15814	10.3594	0.748134	6.84983	36.84	1.28235e-09	4.28379e-09	RBM23	protein_coding	invariant
ENSG00000100462	56.7536	32.587	-0.800263	7.19895	39.6179	3.08844e-10	1.08816e-09	PRMT5	protein_coding	invariant
ENSG00000100473	9.31858	7.80862	-0.254669	5.11994	3.9988	0.0455328	0.0642414	COCH	protein_coding	invariant
ENSG00000100479	13.566	3.39556	-1.96276	4.70895	92.2688	7.56685e-22	5.9375e-21	POLE2	protein_coding	dep
ENSG00000100483	8.1637	6.38927	-0.330718	3.93607	3.66016	0.0557283	0.0773446	VCPKMT	protein_coding	invariant
ENSG00000100485	6.5312	8.07005	0.311979	5.66568	4.73766	0.0295091	0.0431287	SOS2	protein_coding	invariant
ENSG00000100490	1.67014	1.18433	-0.469769	3.19112	6.56944	0.0103745	0.0164768	CDKL1	protein_coding	invariant
ENSG00000100503	2.92383	9.71385	1.73479	6.43234	160.029	1.11501e-36	2.17542e-35	NIN	protein_coding	enr
ENSG00000100505	5.73086	9.51212	0.729681	6.08331	38.2323	6.28051e-10	2.15865e-09	TRIM9	protein_coding	invariant
ENSG00000100519	12.0369	5.85356	-1.03242	6.08054	42.5825	6.77617e-11	2.52041e-10	PSMC6	protein_coding	dep
ENSG00000100522	46.6285	22.6492	-1.03767	7.12634	42.5661	6.83344e-11	2.54066e-10	GNPNAT1	protein_coding	dep
ENSG00000100523	4.06819	6.66798	0.716196	6.62085	33.2443	8.12766e-09	2.55058e-08	DDHD1	protein_coding	invariant
ENSG00000100526	23.8466	2.3155	-3.33226	4.6655	322.62	3.89197e-72	9.71317e-70	CDKN3	protein_coding	dep
ENSG00000100528	32.3369	18.1934	-0.82604	6.99421	30.4239	3.47228e-08	1.03147e-07	CNIH1	protein_coding	invariant
ENSG00000100532	3.66569	0.746676	-2.26968	3.45404	114.22	1.16609e-26	1.25395e-25	CGRRF1	protein_coding	dep
ENSG00000100554	9.36153	3.42852	-1.42503	4.81044	63.8945	1.31262e-15	6.87853e-15	ATP6V1D	protein_coding	dep
ENSG00000100564	5.5415	1.00932	-2.4353	3.38784	167.044	3.27283e-38	7.05149e-37	PIGH	protein_coding	dep
ENSG00000100567	43.092	7.31758	-2.53689	6.31659	241.675	1.69605e-54	1.14573e-52	PSMA3	protein_coding	dep
ENSG00000100568	8.13668	4.25311	-0.917113	5.18827	30.7291	2.96687e-08	8.86995e-08	VTI1B	protein_coding	invariant
ENSG00000100575	38.447	7.06876	-2.3998	5.06618	131.678	1.75981e-30	2.37581e-29	TIMM9	protein_coding	dep
ENSG00000100577	2.18162	0.602829	-1.87964	3.63921	92.9238	5.43476e-22	4.31348e-21	GSTZ1	protein_coding	dep
ENSG00000100578	5.77592	4.25301	-0.434236	6.31937	6.9648	0.00831285	0.0133871	KIAA0586	protein_coding	invariant
ENSG00000100580	17.2734	24.8638	0.526226	7.35156	16.9163	3.90638e-05	8.62544e-05	TMED8	protein_coding	invariant
ENSG00000100591	38.6577	35.9412	-0.101765	6.78203	0.656151	0.417922	0.475204	AHSA1	protein_coding	invariant
ENSG00000100592	0.789484	1.21405	0.646485	3.41683	12.3542	0.000439994	0.00085686	DAAM1	protein_coding	invariant
ENSG00000100596	7.25719	20.482	1.49501	6.97658	116.949	2.94574e-27	3.25936e-26	SPTLC2	protein_coding	enr
ENSG00000100600	13.5056	11.7724	-0.198618	5.62054	2.12773	0.144655	0.184453	LGMN	protein_coding	invariant
ENSG00000100601	10.9999	5.08747	-1.10669	4.55919	57.2345	3.86819e-14	1.8364e-13	ALKBH1	protein_coding	dep
ENSG00000100603	29.8867	13.4124	-1.14057	5.74276	36.9014	1.24259e-09	4.15483e-09	SNW1	protein_coding	dep
ENSG00000100604	439.095	824.808	0.909343	10.8996	27.0262	2.00719e-07	5.55307e-07	CHGA	protein_coding	invariant
ENSG00000100605	24.6216	28.5382	0.21136	7.49461	2.49623	0.114119	0.148908	ITPK1	protein_coding	invariant
ENSG00000100612	11.1698	3.18803	-1.77333	4.60487	118.783	1.16844e-27	1.31717e-26	DHRS7	protein_coding	dep
ENSG00000100614	9.81056	16.0208	0.707904	7.26178	29.8839	4.58706e-08	1.34902e-07	PPM1A	protein_coding	invariant
ENSG00000100629	1.70579	2.34892	0.477682	4.24249	9.92563	0.00162993	0.00293352	CEP128	protein_coding	invariant
ENSG00000100632	139.298	30.7045	-2.17527	6.58279	268.749	2.12561e-60	2.23364e-58	ERH	protein_coding	dep
ENSG00000100644	98.7764	83.0908	-0.248548	8.8728	2.39846	0.121455	0.157598	HIF1A	protein_coding	invariant
ENSG00000100647	3.65643	10.987	1.58283	5.38616	134.58	4.07991e-31	5.74545e-30	SUSD6	protein_coding	enr
ENSG00000100650	14.8789	7.68941	-0.940764	5.93538	41.3262	1.28828e-10	4.68416e-10	SRSF5	protein_coding	invariant
ENSG00000100664	52.3496	25.3744	-1.0431	8.34014	48.6015	3.13633e-12	1.29467e-11	EIF5	protein_coding	dep
ENSG00000100697	25.0015	63.1568	1.33701	9.08005	104.772	1.37031e-24	1.28782e-23	DICER1	protein_coding	enr
ENSG00000100711	2.40627	3.07936	0.354903	4.51783	7.56887	0.00593852	0.00979163	ZFYVE21	protein_coding	invariant
ENSG00000100714	23.1519	34.1142	0.559358	8.44834	21.4944	3.54866e-06	8.73504e-06	MTHFD1	protein_coding	invariant
ENSG00000100722	4.90235	3.99934	-0.287601	6.55282	3.67634	0.05519	0.0766686	ZC3H14	protein_coding	invariant
ENSG00000100726	17.7599	27.333	0.617683	6.57036	13.4432	0.000245897	0.00049463	TELO2	protein_coding	invariant
ENSG00000100731	12.9477	36.3251	1.48805	8.68287	143.932	3.67613e-33	5.84053e-32	PCNX1	protein_coding	enr
ENSG00000100744	5.55221	2.6632	-1.0543	4.2775	40.7284	1.74929e-10	6.3093e-10	GSKIP	protein_coding	dep
ENSG00000100749	14.8678	6.07795	-1.26744	4.84463	47.9243	4.43005e-12	1.81082e-11	VRK1	protein_coding	dep
ENSG00000100764	19.7918	7.08812	-1.4719	6.38164	85.8808	1.91117e-20	1.37258e-19	PSMC1	protein_coding	dep
ENSG00000100796	21.4652	39.1526	0.868405	7.48248	45.682	1.39095e-11	5.48474e-11	PPP4R3A	protein_coding	invariant
ENSG00000100802	3.5093	3.19649	-0.135379	3.85158	0.552079	0.457469	0.513991	C14orf93	protein_coding	invariant
ENSG00000100804	141.266	61.8622	-1.19054	7.30505	71.1492	3.31199e-17	1.92786e-16	PSMB5	protein_coding	dep
ENSG00000100811	15.0569	40.6268	1.43143	7.89129	132.166	1.37619e-30	1.86914e-29	YY1	protein_coding	enr
ENSG00000100813	25.6994	35.695	0.473577	8.12627	16.9884	3.76094e-05	8.32269e-05	ACIN1	protein_coding	invariant
ENSG00000100814	38.5962	8.23253	-2.22872	6.44976	262.025	6.21047e-59	6.16552e-57	CCNB1IP1	protein_coding	dep
ENSG00000100815	7.30481	6.19286	-0.231428	6.13757	1.85572	0.17312	0.216735	TRIP11	protein_coding	invariant
ENSG00000100823	115.363	34.4949	-1.73491	7.15434	146.557	9.80655e-34	1.61368e-32	APEX1	protein_coding	dep
ENSG00000100836	22.8348	16.1403	-0.498561	6.2473	10.6442	0.00110418	0.0020379	PABPN1	protein_coding	invariant
ENSG00000100852	19.6607	21.8873	0.156802	7.82262	0.927826	0.335429	0.391228	ARHGAP5	protein_coding	invariant
ENSG00000100865	7.91864	5.40115	-0.548776	5.17036	19.8113	8.54738e-06	2.02756e-05	CINP	protein_coding	invariant
ENSG00000100883	22.1104	11.3774	-0.948244	6.0472	31.7039	1.79558e-08	5.4751e-08	SRP54	protein_coding	invariant
ENSG00000100888	8.04419	30.7583	1.93446	8.66328	261.438	8.33743e-59	8.09813e-57	CHD8	protein_coding	enr
ENSG00000100889	32.2426	28.4314	-0.183612	6.9867	1.02615	0.311066	0.365712	PCK2	protein_coding	invariant
ENSG00000100890	1.32295	0.975121	-0.420316	3.06088	5.14161	0.0233589	0.0348098	PRORP	protein_coding	invariant
ENSG00000100897	7.11981	9.52501	0.41494	5.71667	7.39234	0.00655022	0.0107342	DCAF11	protein_coding	invariant
ENSG00000100902	1.53645	0.229007	-2.63954	2.72101	129.268	5.92477e-30	7.72585e-29	PSMA6	protein_coding	dep
ENSG00000100906	20.1452	37.7671	0.906572	6.09296	60.5789	7.06866e-15	3.5302e-14	NFKBIA	protein_coding	invariant
ENSG00000100908	18.5598	4.93431	-1.92946	4.29412	158.797	2.07293e-36	3.98807e-35	EMC9	protein_coding	dep
ENSG00000100911	11.4585	2.76833	-2.05336	4.72908	154.569	1.7392e-35	3.15993e-34	PSME2	protein_coding	dep
ENSG00000100916	5.14019	4.40674	-0.21329	4.23019	1.68019	0.194899	0.241077	BRMS1L	protein_coding	invariant
ENSG00000100918	13.2231	13.8593	0.0631356	5.70106	0.155964	0.6929	0.736163	REC8	protein_coding	invariant
ENSG00000100926	1.1961	1.82789	0.607388	2.37757	11.513	0.000691119	0.00131221	TM9SF1	protein_coding	invariant
ENSG00000100934	21.9393	17.5608	-0.319544	7.42124	4.92318	0.0264986	0.0390578	SEC23A	protein_coding	invariant
ENSG00000100938	13.1316	9.73641	-0.436225	5.39002	10.5656	0.00115209	0.00211719	GMPR2	protein_coding	invariant
ENSG00000100941	12.2818	10.6581	-0.19295	5.60268	1.51285	0.218705	0.267486	PNN	protein_coding	invariant
ENSG00000100949	7.25784	4.71182	-0.625183	4.43423	18.6712	1.55309e-05	3.58892e-05	RABGGTA	protein_coding	invariant
ENSG00000100968	8.92138	10.6148	0.246787	6.36116	2.1966	0.138316	0.177149	NFATC4	protein_coding	invariant
ENSG00000100979	27.558	12.3591	-1.14657	5.68684	72.8658	1.38772e-17	8.28164e-17	PLTP	protein_coding	dep
ENSG00000100982	16.0223	15.6511	-0.0343084	5.65	0.0765001	0.782098	0.815116	PCIF1	protein_coding	invariant
ENSG00000100983	8.75272	4.96329	-0.820386	5.42075	36.4995	1.52702e-09	5.07004e-09	GSS	protein_coding	invariant
ENSG00000100991	26.621	42.7721	0.681203	6.77163	28.8569	7.79272e-08	2.24475e-07	TRPC4AP	protein_coding	invariant
ENSG00000100994	27.7549	45.2555	0.703324	7.34106	21.2761	3.97667e-06	9.73393e-06	PYGB	protein_coding	invariant
ENSG00000100997	20.3514	13.8368	-0.557695	6.26635	19.5593	9.7524e-06	2.29824e-05	ABHD12	protein_coding	invariant
ENSG00000101000	3.53242	1.1306	-1.54797	2.18617	37.3224	1.00126e-09	3.37553e-09	PROCR	protein_coding	dep
ENSG00000101003	29.5021	18.6419	-0.664531	6.64209	24.4854	7.48747e-07	1.96757e-06	GINS1	protein_coding	invariant
ENSG00000101004	0.432293	1.78656	2.01619	2.55869	80.1961	3.39039e-19	2.24639e-18	NINL	protein_coding	enr
ENSG00000101019	8.56534	5.44552	-0.645337	5.56272	27.3596	1.68925e-07	4.70972e-07	UQCC1	protein_coding	invariant
ENSG00000101040	23.2103	44.9079	0.951849	8.01783	65.3478	6.27811e-16	3.3515e-15	ZMYND8	protein_coding	invariant
ENSG00000101052	13.7171	3.53082	-1.94241	4.5174	130.111	3.87423e-30	5.11131e-29	IFT52	protein_coding	dep
ENSG00000101057	153.281	144.334	-0.0871811	8.69066	0.392885	0.530787	0.584598	MYBL2	protein_coding	invariant
ENSG00000101079	17.8165	5.65502	-1.647	5.29429	133.334	7.64134e-31	1.05702e-29	NDRG3	protein_coding	dep
ENSG00000101084	3.40398	1.19709	-1.38935	1.99988	29.7712	4.86158e-08	1.42532e-07	RAB5IF	protein_coding	dep
ENSG00000101098	17.3252	53.9119	1.63602	7.5254	76.2696	2.47467e-18	1.55263e-17	RIMS4	protein_coding	enr
ENSG00000101104	1.85854	2.16302	0.206717	3.32045	1.52745	0.216496	0.265145	PABPC1L	protein_coding	invariant
ENSG00000101109	9.27718	21.9901	1.24639	7.15199	71.6605	2.55596e-17	1.50141e-16	STK4	protein_coding	enr
ENSG00000101126	29.2469	97.1426	1.73162	9.06356	222.173	3.03667e-50	1.53707e-48	ADNP	protein_coding	enr
ENSG00000101132	17.5619	2.60718	-2.70745	4.22979	178.605	9.77032e-41	2.49734e-39	PFDN4	protein_coding	dep
ENSG00000101138	17.7044	11.3038	-0.640742	6.13066	24.6151	7.00016e-07	1.84626e-06	CSTF1	protein_coding	invariant
ENSG00000101146	12.3408	6.46596	-0.925922	5.74769	43.2605	4.79155e-11	1.80237e-10	RAE1	protein_coding	invariant
ENSG00000101150	28.8706	38.3602	0.408093	7.29955	11.4885	0.000700286	0.00132877	TPD52L2	protein_coding	invariant
ENSG00000101152	20.5724	71.514	1.7964	7.93539	103.621	2.44929e-24	2.26512e-23	DNAJC5	protein_coding	enr
ENSG00000101158	21.5727	20.3192	-0.0870647	7.04488	0.529425	0.466849	0.523025	NELFCD	protein_coding	invariant
ENSG00000101161	37.0163	44.3686	0.260013	6.95268	4.30671	0.0379624	0.0544627	PRPF6	protein_coding	invariant
ENSG00000101166	69.3838	25.2127	-1.45461	7.09933	61.5236	4.37477e-15	2.21188e-14	PRELID3B	protein_coding	dep
ENSG00000101180	9.58501	15.1486	0.651512	5.03351	8.94835	0.00277721	0.00483328	HRH3	protein_coding	invariant
ENSG00000101181	7.9075	17.909	1.17587	6.0555	70.5912	4.39481e-17	2.53761e-16	MTG2	protein_coding	enr
ENSG00000101182	128.793	31.5214	-2.02613	7.14631	199.092	3.29549e-45	1.12579e-43	PSMA7	protein_coding	dep
ENSG00000101187	21.8513	34.7302	0.665716	6.81311	20.7258	5.2998e-06	1.2819e-05	SLCO4A1	protein_coding	invariant
ENSG00000101189	13.2059	13.0974	-0.00335312	5.18468	0.000667595	0.979387	0.982668	MRGBP	protein_coding	invariant
ENSG00000101190	6.54922	10.9571	0.732921	4.95807	19.1702	1.19566e-05	2.79569e-05	TCFL5	protein_coding	invariant
ENSG00000101191	12.8305	42.6576	1.73252	8.52125	134.637	3.96494e-31	5.5967e-30	DIDO1	protein_coding	enr
ENSG00000101193	18.666	41.4904	1.15012	7.10281	86.5803	1.34179e-20	9.75346e-20	GID8	protein_coding	enr
ENSG00000101199	11.5763	23.6673	1.0287	6.85477	46.9567	7.25711e-12	2.91599e-11	ARFGAP1	protein_coding	enr
ENSG00000101210	130.663	85.305	-0.615872	9.01007	15.108	0.000101533	0.000213062	EEF1A2	protein_coding	invariant
ENSG00000101216	9.87167	25.6816	1.3762	6.38879	60.934	5.90221e-15	2.96165e-14	GMEB2	protein_coding	enr
ENSG00000101220	75.9419	52.255	-0.540401	7.27793	15.1501	9.92954e-05	0.000208674	C20orf27	protein_coding	invariant
ENSG00000101224	55.6632	84.8918	0.607714	8.24186	17.9062	2.32068e-05	5.26054e-05	CDC25B	protein_coding	invariant
ENSG00000101236	5.3374	8.70533	0.702004	5.73524	23.5427	1.22169e-06	3.14102e-06	RNF24	protein_coding	invariant
ENSG00000101246	3.02855	3.54058	0.213558	4.63977	1.98036	0.159352	0.201364	ARFRP1	protein_coding	invariant
ENSG00000101247	4.25216	1.67683	-1.32052	4.46091	63.3897	1.69606e-15	8.82612e-15	NDUFAF5	protein_coding	dep
ENSG00000101255	19.9314	17.9517	-0.153525	5.84454	0.310687	0.577259	0.628462	TRIB3	protein_coding	invariant
ENSG00000101266	7.13032	6.07066	-0.23041	7.60862	3.2516	0.071354	0.0969863	CSNK2A1	protein_coding	invariant
ENSG00000101290	9.22116	20.6441	1.16097	7.455	87.0522	1.05695e-20	7.73301e-20	CDS2	protein_coding	enr
ENSG00000101294	14.5316	6.77725	-1.09815	6.85666	81.1618	2.07973e-19	1.39852e-18	HM13	protein_coding	dep
ENSG00000101310	24.7403	38.0865	0.621967	7.08997	27.6834	1.42883e-07	4.01042e-07	SEC23B	protein_coding	invariant
ENSG00000101333	8.83683	10.6103	0.269216	6.06909	3.92966	0.0474415	0.0667248	PLCB4	protein_coding	invariant
ENSG00000101337	27.3757	31.3388	0.194076	7.25549	2.77652	0.0956561	0.126777	TM9SF4	protein_coding	invariant
ENSG00000101343	10.3796	7.55791	-0.450969	5.37088	9.78714	0.00175737	0.00314617	CRNKL1	protein_coding	invariant
ENSG00000101346	13.3403	38.5533	1.5301	7.37169	149.199	2.59423e-34	4.41856e-33	POFUT1	protein_coding	enr
ENSG00000101347	5.76736	5.63607	-0.0332617	6.0072	0.080496	0.776626	0.810359	SAMHD1	protein_coding	invariant
ENSG00000101350	11.8948	45.489	1.93427	7.44643	249.346	3.60526e-56	2.75672e-54	KIF3B	protein_coding	enr
ENSG00000101361	23.9215	13.3269	-0.839323	6.53665	47.0014	7.09368e-12	2.85224e-11	NOP56	protein_coding	invariant
ENSG00000101363	20.9209	9.67053	-1.09746	5.00132	54.899	1.26884e-13	5.77941e-13	MANBAL	protein_coding	dep
ENSG00000101365	14.5099	7.01179	-1.03876	4.82331	39.9057	2.6653e-10	9.44817e-10	IDH3B	protein_coding	dep
ENSG00000101367	122.864	109.354	-0.167643	8.2177	1.90587	0.167423	0.210262	MAPRE1	protein_coding	invariant
ENSG00000101391	9.48142	12.2372	0.363991	5.6267	8.24064	0.00409628	0.00694331	CDK5RAP1	protein_coding	invariant
ENSG00000101400	5.88028	3.99412	-0.575824	3.48825	8.299	0.0039667	0.00674275	SNTA1	protein_coding	invariant
ENSG00000101407	16.3235	25.4094	0.63702	6.53896	30.3364	3.63252e-08	1.07711e-07	TTI1	protein_coding	invariant
ENSG00000101412	55.277	85.6736	0.630255	7.56302	18.3214	1.86602e-05	4.27357e-05	E2F1	protein_coding	invariant
ENSG00000101413	11.6252	20.3271	0.805398	6.40477	35.3345	2.77671e-09	9.02582e-09	RPRD1B	protein_coding	invariant
ENSG00000101417	5.75715	4.15545	-0.482015	4.8399	12.7417	0.000357594	0.000704484	PXMP4	protein_coding	invariant
ENSG00000101421	23.2392	18.4262	-0.334485	5.07325	6.93499	0.00845258	0.0135975	CHMP4B	protein_coding	invariant
ENSG00000101439	17.0889	3.18278	-2.4	5.24366	243.785	5.88089e-55	4.14407e-53	CST3	protein_coding	dep
ENSG00000101442	5.99716	7.76739	0.372088	4.12236	7.73246	0.00542369	0.00899725	ACTR5	protein_coding	invariant
ENSG00000101444	85.3581	34.0379	-1.32746	7.86618	73.4805	1.01637e-17	6.12859e-17	AHCY	protein_coding	dep
ENSG00000101445	31.3195	101.138	1.69064	8.72561	141.742	1.10743e-32	1.71252e-31	PPP1R16B	protein_coding	enr
ENSG00000101447	42.9501	72.4899	0.754236	7.15411	39.0675	4.09398e-10	1.43178e-09	FAM83D	protein_coding	invariant
ENSG00000101452	4.59592	9.10701	0.977943	5.07292	51.1319	8.63655e-13	3.69765e-12	DHX35	protein_coding	invariant
ENSG00000101457	15.2189	7.96472	-0.912281	4.47699	38.7004	4.94109e-10	1.71303e-09	DNTTIP1	protein_coding	invariant
ENSG00000101460	8.33744	2.21558	-1.88091	2.76537	78.3571	8.60012e-19	5.56083e-18	MAP1LC3A	protein_coding	dep
ENSG00000101464	11.0416	3.65559	-1.59595	4.37354	107.481	3.49191e-25	3.40457e-24	PIGU	protein_coding	dep
ENSG00000101473	4.35594	1.11644	-1.99518	3.674	134.419	4.42467e-31	6.20663e-30	ACOT8	protein_coding	dep
ENSG00000101474	60.5055	67.2851	0.151064	7.15129	1.51523	0.218342	0.267079	APMAP	protein_coding	invariant
ENSG00000101489	2.17282	4.70423	1.10431	4.40443	55.0577	1.17041e-13	5.3419e-13	CELF4	protein_coding	enr
ENSG00000101493	6.45006	24.3306	1.91309	7.06381	113.803	1.4392e-26	1.53843e-25	ZNF516	protein_coding	enr
ENSG00000101544	8.1496	23.6461	1.53515	6.47695	152.127	5.94252e-35	1.04483e-33	ADNP2	protein_coding	enr
ENSG00000101557	24.084	29.8792	0.312756	7.33556	5.76726	0.0163274	0.0250716	USP14	protein_coding	invariant
ENSG00000101558	12.513	5.78595	-1.10759	6.77507	53.618	2.4352e-13	1.08581e-12	VAPA	protein_coding	dep
ENSG00000101574	2.90903	1.55819	-0.871098	3.74025	23.7443	1.10022e-06	2.84171e-06	METTL4	protein_coding	invariant
ENSG00000101577	1.71935	6.20273	1.8538	4.70733	184.65	4.67958e-42	1.28968e-40	LPIN2	protein_coding	enr
ENSG00000101596	6.3403	14.9463	1.23889	7.04249	89.7747	2.6689e-21	2.02353e-20	SMCHD1	protein_coding	enr
ENSG00000101608	15.4434	1.63846	-3.15857	4.86433	191.07	1.85683e-43	5.60763e-42	MYL12A	protein_coding	dep
ENSG00000101624	2.49134	2.67853	0.0917535	3.99241	0.36273	0.546994	0.600094	CEP76	protein_coding	invariant
ENSG00000101639	8.29876	17.4159	1.07006	6.98628	78.242	9.11608e-19	5.87122e-18	CEP192	protein_coding	enr
ENSG00000101654	9.27006	19.725	1.09037	6.6541	79.0005	6.20949e-19	4.0515e-18	RNMT	protein_coding	enr
ENSG00000101665	4.02415	12.9065	1.67661	5.37894	110.807	6.52321e-26	6.65998e-25	SMAD7	protein_coding	enr
ENSG00000101745	1.76675	2.39539	0.453283	4.67231	7.92769	0.00486839	0.0081445	ANKRD12	protein_coding	invariant
ENSG00000101746	6.47091	16.0982	1.31338	5.98825	117.281	2.49138e-27	2.77199e-26	NOL4	protein_coding	enr
ENSG00000101751	1.25633	0.791427	-0.648472	3.33835	16.3277	5.32794e-05	0.000115528	POLI	protein_coding	invariant
ENSG00000101752	8.70146	30.5198	1.81049	7.61347	204.161	2.58145e-46	9.56416e-45	MIB1	protein_coding	enr
ENSG00000101773	12.3744	8.47397	-0.534419	5.74166	10.964	0.000928981	0.00173703	RBBP8	protein_coding	invariant
ENSG00000101782	9.38233	4.28275	-1.10939	5.08715	41.7152	1.05583e-10	3.86713e-10	RIOK3	protein_coding	dep
ENSG00000101811	11.4501	7.17278	-0.649661	4.38552	18.0142	2.19267e-05	4.98671e-05	CSTF2	protein_coding	invariant
ENSG00000101843	12.3049	3.49499	-1.80498	4.30855	129.951	4.20027e-30	5.52523e-29	PSMD10	protein_coding	dep
ENSG00000101844	3.50104	1.25542	-1.44283	2.92629	59.676	1.1183e-14	5.49038e-14	ATG4A	protein_coding	dep
ENSG00000101849	6.88509	19.1903	1.47652	6.86997	147.332	6.63993e-34	1.10373e-32	TBL1X	protein_coding	enr
ENSG00000101856	64.2232	19.7573	-1.6873	6.3522	113.638	1.5643e-26	1.66456e-25	PGRMC1	protein_coding	dep
ENSG00000101868	14.2754	27.2826	0.935354	7.10377	59.8329	1.03264e-14	5.09346e-14	POLA1	protein_coding	invariant
ENSG00000101871	3.7814	5.82334	0.624805	5.4645	26.697	2.37986e-07	6.5468e-07	MID1	protein_coding	invariant
ENSG00000101882	2.93818	1.01049	-1.52388	4.03128	80.738	2.57715e-19	1.72472e-18	NKAP	protein_coding	dep
ENSG00000101888	5.38329	0.892582	-2.53891	3.4058	142.367	8.08307e-33	1.25753e-31	NXT2	protein_coding	dep
ENSG00000101901	8.08935	7.96654	-0.0208517	6.04132	0.0294532	0.863737	0.885165	ALG13	protein_coding	invariant
ENSG00000101911	20.5595	7.65602	-1.42433	5.31344	107.503	3.45453e-25	3.36995e-24	PRPS2	protein_coding	dep
ENSG00000101928	5.78528	1.46886	-1.92122	3.39459	97.7542	4.73668e-23	4.0319e-22	MOSPD1	protein_coding	dep
ENSG00000101935	10.1506	11.2337	0.149083	6.08924	1.17423	0.278534	0.331653	AMMECR1	protein_coding	invariant
ENSG00000101940	6.18811	5.3007	-0.230145	5.50339	2.44606	0.11782	0.153314	WDR13	protein_coding	invariant
ENSG00000101945	13.377	16.9423	0.335321	5.66795	5.68682	0.0170928	0.0261333	SUV39H1	protein_coding	invariant
ENSG00000101966	6.29682	16.9342	1.42705	6.7014	94.2018	2.84941e-22	2.29293e-21	XIAP	protein_coding	enr
ENSG00000101972	26.0944	42.8405	0.716576	8.13965	23.5849	1.1952e-06	3.076e-06	STAG2	protein_coding	invariant
ENSG00000101974	15.544	24.4496	0.655783	7.20902	20.807	5.07975e-06	1.23116e-05	ATP11C	protein_coding	invariant
ENSG00000101986	5.6815	11.1785	0.969288	5.13566	52.175	5.07673e-13	2.21101e-12	ABCD1	protein_coding	invariant
ENSG00000101997	8.37903	5.73286	-0.555004	4.17296	13.288	0.000267113	0.000534553	CCDC22	protein_coding	invariant
ENSG00000102003	28.1089	31.52	0.164227	7.27996	1.22804	0.267788	0.320091	SYP	protein_coding	invariant
ENSG00000102007	62.9819	11.6845	-2.39912	5.64275	168.539	1.54249e-38	3.42185e-37	PLP2	protein_coding	dep
ENSG00000102024	30.6815	33.2077	0.117328	7.03457	0.613788	0.433365	0.48988	PLS3	protein_coding	invariant
ENSG00000102030	8.53044	2.73925	-1.66484	4.74732	115.919	4.95218e-27	5.41276e-26	NAA10	protein_coding	dep
ENSG00000102032	4.46362	4.65375	0.0489108	3.22862	0.0931828	0.760169	0.795961	RENBP	protein_coding	invariant
ENSG00000102038	11.4391	23.2263	1.01937	6.22964	52.4754	4.35664e-13	1.90659e-12	SMARCA1	protein_coding	enr
ENSG00000102054	19.8441	10.2794	-0.94567	6.80794	55.7965	8.03747e-14	3.71847e-13	RBBP7	protein_coding	invariant
ENSG00000102078	2.35486	0.729614	-1.67905	2.38427	57.8638	2.80904e-14	1.34566e-13	SLC25A14	protein_coding	dep
ENSG00000102081	5.44202	5.20031	-0.0592564	5.57483	0.20668	0.649382	0.696392	FMR1	protein_coding	invariant
ENSG00000102096	7.79125	6.37302	-0.284351	4.30918	4.21636	0.0400359	0.0571954	PIM2	protein_coding	invariant
ENSG00000102098	7.29523	8.69334	0.259497	5.11331	3.19275	0.0739654	0.100157	SCML2	protein_coding	invariant
ENSG00000102100	5.57608	7.46489	0.422503	4.60211	9.11469	0.00253565	0.00443307	SLC35A2	protein_coding	invariant
ENSG00000102103	18.8932	5.41625	-1.77955	5.1505	100.086	1.45898e-23	1.28323e-22	PQBP1	protein_coding	dep
ENSG00000102109	46.8439	20.754	-1.17268	5.52284	72.0292	2.12041e-17	1.25088e-16	PCSK1N	protein_coding	dep
ENSG00000102119	41.909	9.60599	-2.11409	5.67981	171.35	3.75247e-39	8.62253e-38	EMD	protein_coding	dep
ENSG00000102125	3.251	3.9767	0.280253	4.42288	2.93634	0.0866067	0.115757	TAZ	protein_coding	invariant
ENSG00000102144	102.361	80.9781	-0.337773	8.96216	7.58875	0.00587337	0.00969133	PGK1	protein_coding	invariant
ENSG00000102158	21.7561	13.5236	-0.685627	6.43086	22.84	1.76062e-06	4.45523e-06	MAGT1	protein_coding	invariant
ENSG00000102172	73.5102	15.8399	-2.20206	6.52043	207.282	5.3812e-47	2.11124e-45	SMS	protein_coding	dep
ENSG00000102178	25.9759	35.6875	0.457271	6.30711	15.3464	8.94898e-05	0.000189004	UBL4A	protein_coding	invariant
ENSG00000102181	6.65554	16.9067	1.34087	6.06662	72.9606	1.32262e-17	7.90886e-17	CD99L2	protein_coding	enr
ENSG00000102189	5.72981	6.06581	0.0896641	5.90937	0.278353	0.597783	0.647901	EEA1	protein_coding	invariant
ENSG00000102195	1.56332	0.923756	-0.670604	1.51782	2.24416	0.134119	0.172389	GPR50	protein_coding	invariant
ENSG00000102218	8.56387	5.39922	-0.64819	4.72181	13.5023	0.000238268	0.000479766	RP2	protein_coding	invariant
ENSG00000102221	6.8318	11.3109	0.728689	5.5361	29.8098	4.76588e-08	1.39886e-07	JADE3	protein_coding	invariant
ENSG00000102225	31.564	30.2934	-0.0602329	7.65881	0.226598	0.634058	0.682198	CDK16	protein_coding	invariant
ENSG00000102226	24.4839	40.0672	0.708954	7.35678	25.5865	4.22994e-07	1.13835e-06	USP11	protein_coding	invariant
ENSG00000102230	1.41274	2.1041	0.566727	3.2908	11.088	0.000868864	0.00163227	PCYT1B	protein_coding	invariant
ENSG00000102241	38.5388	60.0146	0.641327	7.23275	19.6333	9.38198e-06	2.21443e-05	HTATSF1	protein_coding	invariant
ENSG00000102265	21.0246	3.37403	-2.57363	4.235	98.3862	3.44245e-23	2.95403e-22	TIMP1	protein_coding	dep
ENSG00000102302	10.8923	16.1351	0.561538	5.86314	8.07277	0.00449354	0.00755964	FGD1	protein_coding	invariant
ENSG00000102309	2.0645	0.440625	-2.24071	2.6303	107.692	3.14023e-25	3.06834e-24	PIN4	protein_coding	dep
ENSG00000102312	3.37464	2.1872	-0.617409	3.12752	13.9642	0.000186326	0.000379646	PORCN	protein_coding	invariant
ENSG00000102316	31.502	21.8258	-0.531653	6.30127	15.4896	8.29625e-05	0.000176004	MAGED2	protein_coding	invariant
ENSG00000102317	56.629	10.1087	-2.48159	7.6135	196.729	1.08087e-44	3.59005e-43	RBM3	protein_coding	dep
ENSG00000102384	8.34453	8.00114	-0.0535296	5.14958	0.166071	0.683627	0.728112	CENPI	protein_coding	invariant
ENSG00000102390	12.037	12.6494	0.0945945	3.91379	0.297304	0.585577	0.6364	PBDC1	protein_coding	invariant
ENSG00000102393	13.4253	3.03733	-2.11946	4.60867	173.209	1.47329e-39	3.47421e-38	GLA	protein_coding	dep
ENSG00000102401	10.3196	7.74454	-0.401765	5.27564	6.7709	0.00926559	0.0148192	ARMCX3	protein_coding	invariant
ENSG00000102409	20.6589	14.138	-0.525468	4.54369	10.6965	0.00107339	0.00198724	BEX4	protein_coding	invariant
ENSG00000102466	2.88881	2.01589	-0.510814	5.09525	12.4403	0.000420167	0.000820917	FGF14	protein_coding	invariant
ENSG00000102471	12.2056	6.47449	-0.904896	5.56469	32.0206	1.52543e-08	4.67597e-08	NDFIP2	protein_coding	invariant
ENSG00000102531	48.2087	79.996	0.731208	8.94611	23.6889	1.13232e-06	2.92294e-06	FNDC3A	protein_coding	invariant
ENSG00000102543	1.05502	0.68325	-0.575424	1.872	7.36312	0.00665751	0.0108991	CDADC1	protein_coding	invariant
ENSG00000102547	1.02879	0.629251	-0.620088	2.16881	5.67698	0.0171889	0.0262642	CAB39L	protein_coding	invariant
ENSG00000102572	10.4933	9.69907	-0.113327	6.93191	1.00769	0.315458	0.370149	STK24	protein_coding	invariant
ENSG00000102580	12.6256	16.6691	0.403758	6.3544	8.28785	0.00399113	0.00678172	DNAJC3	protein_coding	invariant
ENSG00000102595	4.72628	5.00433	0.0902814	5.30685	0.332175	0.564381	0.616684	UGGT2	protein_coding	invariant
ENSG00000102606	3.65521	12.2828	1.74688	6.53642	222.175	3.03325e-50	1.53707e-48	ARHGEF7	protein_coding	enr
ENSG00000102699	7.2843	12.9266	0.832683	5.9261	37.592	8.72017e-10	2.96261e-09	PARP4	protein_coding	invariant
ENSG00000102710	5.84678	2.70711	-1.10089	5.57112	50.0806	1.4756e-12	6.20234e-12	SUPT20H	protein_coding	dep
ENSG00000102738	8.74095	1.21918	-2.75643	3.55819	175.03	5.89629e-40	1.42215e-38	MRPS31	protein_coding	dep
ENSG00000102743	12.8088	13.7156	0.0931951	5.79364	0.519011	0.471264	0.527314	SLC25A15	protein_coding	invariant
ENSG00000102753	29.1607	14.3682	-1.01554	6.53396	43.8553	3.53569e-11	1.34575e-10	KPNA3	protein_coding	dep
ENSG00000102755	0.760253	1.61777	1.09598	3.89099	6.19522	0.0128096	0.0200624	FLT1	protein_coding	enr
ENSG00000102763	8.23105	20.1349	1.2894	6.74924	118.24	1.53627e-27	1.71995e-26	VWA8	protein_coding	enr
ENSG00000102780	1.71232	4.92073	1.52069	6.00651	143.733	4.06413e-33	6.43988e-32	DGKH	protein_coding	enr
ENSG00000102781	8.93688	8.85749	-0.00822528	6.18946	0.00171192	0.966997	0.972898	KATNAL1	protein_coding	invariant
ENSG00000102786	3.86785	2.79395	-0.462045	6.41733	10.2753	0.00134821	0.00245152	INTS6	protein_coding	invariant
ENSG00000102804	12.9708	20.7017	0.672886	7.17157	32.3194	1.30804e-08	4.02952e-08	TSC22D1	protein_coding	invariant
ENSG00000102858	12.3054	21.8036	0.823525	7.43559	30.0532	4.20359e-08	1.24112e-07	MGRN1	protein_coding	invariant
ENSG00000102870	12.1753	49.62	2.0261	7.54542	170.494	5.77019e-39	1.30585e-37	ZNF629	protein_coding	enr
ENSG00000102871	1.51058	1.3522	-0.158997	1.70266	0.426877	0.513525	0.568026	TRADD	protein_coding	invariant
ENSG00000102878	0.795532	1.78948	1.11177	1.97222	20.6843	5.41596e-06	1.30858e-05	HSF4	protein_coding	enr
ENSG00000102879	6.35249	3.2689	-0.962438	4.58591	27.0586	1.97378e-07	5.46485e-07	CORO1A	protein_coding	invariant
ENSG00000102882	16.3948	8.73745	-0.90492	5.54652	41.7922	1.01509e-10	3.72475e-10	MAPK3	protein_coding	invariant
ENSG00000102893	8.35715	13.0753	0.646045	6.98183	28.7221	8.3546e-08	2.40006e-07	PHKB	protein_coding	invariant
ENSG00000102897	5.99576	1.17442	-2.29383	3.79777	158.025	3.05577e-36	5.79821e-35	LYRM1	protein_coding	dep
ENSG00000102898	50.8998	20.0181	-1.34278	7.04722	98.8265	2.75618e-23	2.37984e-22	NUTF2	protein_coding	dep
ENSG00000102900	12.475	13.1252	0.070716	7.15306	0.295246	0.586878	0.637506	NUP93	protein_coding	invariant
ENSG00000102901	7.25669	7.9914	0.129919	5.4278	0.865465	0.352214	0.408713	CENPT	protein_coding	invariant
ENSG00000102908	8.64397	12.0316	0.478478	7.40439	16.925	3.88858e-05	8.58823e-05	NFAT5	protein_coding	invariant
ENSG00000102910	12.2505	22.3254	0.865703	7.42306	50.9682	9.38734e-13	4.00478e-12	LONP2	protein_coding	invariant
ENSG00000102921	7.86123	16.2069	1.04342	6.54611	73.1869	1.17935e-17	7.07569e-17	N4BP1	protein_coding	enr
ENSG00000102924	3.95945	4.9824	0.308609	3.51847	2.75675	0.096845	0.128202	CBLN1	protein_coding	invariant
ENSG00000102931	34.361	28.531	-0.262454	5.97818	3.56178	0.0591244	0.0817173	ARL2BP	protein_coding	invariant
ENSG00000102935	3.41604	6.02077	0.810025	5.38864	25.4355	4.57426e-07	1.22697e-06	ZNF423	protein_coding	invariant
ENSG00000102967	2.20901	2.24389	0.0264483	3.95614	0.0270684	0.869318	0.890022	DHODH	protein_coding	invariant
ENSG00000102974	7.93669	20.5143	1.37095	7.16095	137.686	8.53576e-32	1.25618e-30	CTCF	protein_coding	enr
ENSG00000102977	17.0313	10.2627	-0.73408	5.47494	29.0284	7.13266e-08	2.06255e-07	ACD	protein_coding	invariant
ENSG00000102978	28.9279	10.2764	-1.48101	6.18688	119.914	6.60793e-28	7.52935e-27	POLR2C	protein_coding	dep
ENSG00000102981	5.15897	2.09084	-1.31804	2.55956	39.7474	2.8903e-10	1.02075e-09	PARD6A	protein_coding	dep
ENSG00000102984	4.08288	4.28541	0.0568184	3.83259	0.136414	0.711873	0.752937	ZNF821	protein_coding	invariant
ENSG00000102996	4.84266	11.3826	1.23101	5.07369	68.8573	1.05852e-16	5.96068e-16	MMP15	protein_coding	enr
ENSG00000103005	5.81706	2.09508	-1.45484	5.06496	98.8949	2.66261e-23	2.30243e-22	USB1	protein_coding	dep
ENSG00000103018	30.2811	7.02256	-2.09976	7.00261	189.949	3.26191e-43	9.59299e-42	CYB5B	protein_coding	dep
ENSG00000103021	0.82552	1.09983	0.407693	2.49576	5.54262	0.0185588	0.0281634	CCDC113	protein_coding	invariant
ENSG00000103024	19.6792	6.42765	-1.6022	4.30258	107.203	4.0174e-25	3.90209e-24	NME3	protein_coding	dep
ENSG00000103034	7.03642	13.3035	0.916373	6.60784	42.6074	6.69059e-11	2.49064e-10	NDRG4	protein_coding	invariant
ENSG00000103035	43.6843	18.9919	-1.19364	6.4182	62.7883	2.30164e-15	1.18471e-14	PSMD7	protein_coding	dep
ENSG00000103037	4.65405	4.91409	0.0740967	4.6039	0.307988	0.578918	0.629924	SETD6	protein_coding	invariant
ENSG00000103042	3.07936	3.66069	0.248683	4.48425	2.36989	0.123695	0.16024	SLC38A7	protein_coding	invariant
ENSG00000103043	8.84582	15.4622	0.802587	6.64401	27.8206	1.331e-07	3.74871e-07	VAC14	protein_coding	invariant
ENSG00000103047	4.50893	8.46491	0.903885	5.47058	51.1362	8.61752e-13	3.69038e-12	TANGO6	protein_coding	invariant
ENSG00000103051	22.5993	21.296	-0.0891375	6.71341	0.413228	0.520335	0.574558	COG4	protein_coding	invariant
ENSG00000103056	1.9399	4.96484	1.34653	4.54114	43.371	4.52853e-11	1.70737e-10	SMPD3	protein_coding	enr
ENSG00000103061	4.09353	4.86413	0.245965	4.5465	3.61654	0.0572078	0.0792268	SLC7A6OS	protein_coding	invariant
ENSG00000103064	16.3873	37.3096	1.18599	7.6653	79.3217	5.27772e-19	3.45862e-18	SLC7A6	protein_coding	enr
ENSG00000103066	3.1334	4.12486	0.381468	3.99772	5.43745	0.0197094	0.0297462	PLA2G15	protein_coding	invariant
ENSG00000103091	4.98563	11.1096	1.15142	6.22651	59.6902	1.11029e-14	5.45255e-14	WDR59	protein_coding	enr
ENSG00000103111	6.76948	12.4906	0.880635	6.04996	40.4713	1.99528e-10	7.15775e-10	MON1B	protein_coding	invariant
ENSG00000103121	2.136	0.488343	-2.08396	4.13068	124.917	5.30677e-29	6.49573e-28	CMC2	protein_coding	dep
ENSG00000103126	4.77456	15.0428	1.65234	6.20336	128.112	1.06081e-29	1.36644e-28	AXIN1	protein_coding	enr
ENSG00000103145	21.7308	4.22058	-2.32099	4.30135	191.635	1.39757e-43	4.27819e-42	HCFC1R1	protein_coding	dep
ENSG00000103148	11.3825	13.088	0.197584	6.33499	1.94935	0.162656	0.205035	NPRL3	protein_coding	invariant
ENSG00000103152	17.6357	5.05708	-1.7855	4.30598	136.913	1.25954e-31	1.83409e-30	MPG	protein_coding	dep
ENSG00000103160	4.73418	8.35551	0.819955	4.86705	36.8416	1.28129e-09	4.28106e-09	HSDL1	protein_coding	invariant
ENSG00000103168	8.20983	19.773	1.26449	6.26945	51.0751	8.88966e-13	3.80148e-12	TAF1C	protein_coding	enr
ENSG00000103174	2.13156	2.5798	0.260184	3.67791	2.4743	0.115721	0.150746	NAGPA	protein_coding	invariant
ENSG00000103187	12.5575	3.9534	-1.66392	5.82867	77.1559	1.57981e-18	1.00558e-17	COTL1	protein_coding	dep
ENSG00000103194	41.6658	50.8474	0.287617	7.87686	6.33239	0.0118552	0.0186751	USP10	protein_coding	invariant
ENSG00000103197	4.7461	9.16058	0.945883	7.04708	30.7066	3.0014e-08	8.96529e-08	TSC2	protein_coding	invariant
ENSG00000103199	3.15169	5.20112	0.720044	4.73568	20.1318	7.22834e-06	1.72721e-05	ZNF500	protein_coding	invariant
ENSG00000103202	58.6456	17.7709	-1.71928	7.1409	142.673	6.93132e-33	1.08303e-31	NME4	protein_coding	dep
ENSG00000103222	38.7568	107.379	1.46957	9.10959	75.5703	3.52625e-18	2.19478e-17	ABCC1	protein_coding	enr
ENSG00000103226	3.20981	5.87403	0.863269	5.20451	40.0202	2.51352e-10	8.93482e-10	NOMO3	protein_coding	invariant
ENSG00000103227	2.73655	3.30301	0.2548	4.62248	2.14771	0.142783	0.18235	LMF1	protein_coding	invariant
ENSG00000103245	3.13737	3.32532	0.0738594	4.70638	0.214847	0.642995	0.690821	CIAO3	protein_coding	invariant
ENSG00000103248	2.08176	2.9145	0.474103	4.08048	11.4455	0.000716665	0.0013577	MTHFSD	protein_coding	invariant
ENSG00000103249	9.03792	15.5088	0.775118	6.53878	24.6934	6.72133e-07	1.77533e-06	CLCN7	protein_coding	invariant
ENSG00000103253	7.10768	5.6689	-0.334017	5.08802	6.56482	0.0104014	0.0165153	HAGHL	protein_coding	invariant
ENSG00000103254	10.4846	6.17817	-0.751197	4.0386	23.3453	1.35375e-06	3.45927e-06	ANTKMT	protein_coding	invariant
ENSG00000103257	123.097	286.387	1.21788	9.92846	41.2707	1.32543e-10	4.81242e-10	SLC7A5	protein_coding	enr
ENSG00000103260	16.4947	13.7631	-0.2698	5.80546	2.96254	0.0852142	0.114082	METRN	protein_coding	invariant
ENSG00000103264	6.2437	19.9506	1.673	6.4823	96.1365	1.07228e-22	8.92857e-22	FBXO31	protein_coding	enr
ENSG00000103266	44.571	25.5024	-0.809542	6.35301	32.6904	1.08067e-08	3.35092e-08	STUB1	protein_coding	invariant
ENSG00000103274	15.107	9.42536	-0.67423	4.61257	20.2581	6.76679e-06	1.62145e-05	NUBP1	protein_coding	invariant
ENSG00000103275	21.7719	11.6148	-0.908003	7.32295	58.4583	2.07648e-14	1.00329e-13	UBE2I	protein_coding	invariant
ENSG00000103319	16.3304	21.1379	0.369696	7.23005	5.64155	0.0175397	0.0267501	EEF2K	protein_coding	invariant
ENSG00000103326	17.205	38.856	1.17373	7.8017	49.2682	2.23251e-12	9.28611e-12	CAPN15	protein_coding	enr
ENSG00000103335	2.38475	5.49815	1.20031	5.45247	51.473	7.25898e-13	3.12199e-12	PIEZO1	protein_coding	enr
ENSG00000103342	48.4868	63.6287	0.392728	8.81831	10.4489	0.00122725	0.00224543	GSPT1	protein_coding	invariant
ENSG00000103343	5.15719	5.49263	0.0978827	3.95093	0.503736	0.477863	0.533834	ZNF174	protein_coding	invariant
ENSG00000103351	1.50876	1.59549	0.0927228	3.60117	0.314128	0.575158	0.62663	CLUAP1	protein_coding	invariant
ENSG00000103353	20.6314	21.7882	0.0771356	7.4527	0.433331	0.510359	0.565112	UBFD1	protein_coding	invariant
ENSG00000103356	15.5787	29.7765	0.932117	7.01445	52.127	5.20241e-13	2.26404e-12	EARS2	protein_coding	invariant
ENSG00000103363	138.392	14.4181	-3.24901	6.45496	358.032	7.55168e-80	3.30966e-77	ELOB	protein_coding	dep
ENSG00000103365	19.3548	30.4065	0.65	7.67486	24.0596	9.34e-07	2.42951e-06	GGA2	protein_coding	invariant
ENSG00000103381	4.41568	2.35553	-0.885299	4.46851	33.266	8.0375e-09	2.52405e-08	CPPED1	protein_coding	invariant
ENSG00000103404	6.24129	26.2886	2.07315	7.6017	223.001	2.00403e-50	1.02594e-48	USP31	protein_coding	enr
ENSG00000103415	19.268	10.2214	-0.902532	5.65833	35.678	2.32775e-09	7.61603e-09	HMOX2	protein_coding	invariant
ENSG00000103423	18.2608	18.1381	-0.00882549	7.00915	0.00610257	0.937733	0.948342	DNAJA3	protein_coding	invariant
ENSG00000103429	27.3613	23.5524	-0.215884	6.77247	3.18949	0.074113	0.100312	BFAR	protein_coding	invariant
ENSG00000103479	7.65457	12.5947	0.718833	6.19518	33.0053	9.19092e-09	2.86722e-08	RBL2	protein_coding	invariant
ENSG00000103485	21.9093	13.9121	-0.661522	6.05117	16.5354	4.77503e-05	0.000104268	QPRT	protein_coding	invariant
ENSG00000103489	0.355729	1.14661	1.66134	2.91144	57.2531	3.8318e-14	1.82008e-13	XYLT1	protein_coding	enr
ENSG00000103494	1.97331	1.57739	-0.306301	4.4815	4.25896	0.0390437	0.0558669	RPGRIP1L	protein_coding	invariant
ENSG00000103495	174.884	207.26	0.244421	9.38976	2.61962	0.10555	0.138693	MAZ	protein_coding	invariant
ENSG00000103502	44.2907	41.3391	-0.101412	7.0074	0.484892	0.486215	0.541783	CDIPT	protein_coding	invariant
ENSG00000103507	17.6798	8.55583	-1.04934	5.68596	62.9358	2.13553e-15	1.10173e-14	BCKDK	protein_coding	dep
ENSG00000103510	5.21798	5.51935	0.0846142	4.94603	0.380811	0.537169	0.59065	KAT8	protein_coding	invariant
ENSG00000103512	19.8337	32.4619	0.708591	7.23392	26.5897	2.5158e-07	6.90701e-07	NOMO1	protein_coding	invariant
ENSG00000103540	14.9344	18.3152	0.296831	7.39836	3.32311	0.0683125	0.0932473	CCP110	protein_coding	invariant
ENSG00000103544	6.35554	5.20047	-0.289367	5.82533	4.91083	0.0266888	0.0393124	VPS35L	protein_coding	invariant
ENSG00000103546	70.4504	81.4395	0.208858	8.69629	2.90648	0.0882243	0.117683	SLC6A2	protein_coding	invariant
ENSG00000103549	23.5637	50.5999	1.10142	7.91386	67.6375	1.96496e-16	1.08675e-15	RNF40	protein_coding	enr
ENSG00000103550	8.3087	15.4921	0.895139	6.51888	38.9894	4.26113e-10	1.48647e-09	KNOP1	protein_coding	invariant
ENSG00000103591	18.1867	13.4277	-0.428617	6.04223	8.52506	0.00350289	0.00599861	AAGAB	protein_coding	invariant
ENSG00000103642	2.06588	1.58136	-0.370715	2.90008	4.38576	0.0362403	0.052188	LACTB	protein_coding	invariant
ENSG00000103647	1.33526	2.08711	0.665659	2.7534	6.91656	0.00854009	0.013726	CORO2B	protein_coding	invariant
ENSG00000103653	33.5306	36.1783	0.107665	7.31472	0.535605	0.46426	0.520612	CSK	protein_coding	invariant
ENSG00000103657	6.24086	39.8563	2.67412	8.6135	332.983	2.15325e-74	6.2406e-72	HERC1	protein_coding	enr
ENSG00000103671	5.82932	4.143	-0.478033	3.98741	8.91692	0.00282541	0.00491193	TRIP4	protein_coding	invariant
ENSG00000103707	7.95545	8.5859	0.120745	4.83305	0.773381	0.379173	0.436418	MTFMT	protein_coding	invariant
ENSG00000103723	4.45521	6.72137	0.587725	5.94203	17.1104	3.52694e-05	7.8342e-05	AP3B2	protein_coding	invariant
ENSG00000103742	1.0098	1.74751	0.768134	3.33137	12.9624	0.000317818	0.000630617	IGDCC4	protein_coding	invariant
ENSG00000103769	31.8692	16.4837	-0.947819	7.1092	44.1477	3.04511e-11	1.16396e-10	RAB11A	protein_coding	invariant
ENSG00000103811	1.16405	0.266237	-2.06875	2.28937	65.3427	6.29422e-16	3.3591e-15	CTSH	protein_coding	dep
ENSG00000103852	1.78703	3.0018	0.753904	3.85549	28.3031	1.03727e-07	2.95384e-07	TTC23	protein_coding	invariant
ENSG00000103855	42.674	50.013	0.228459	7.98847	3.60228	0.0577004	0.0798721	CD276	protein_coding	invariant
ENSG00000103876	1.48661	0.75365	-0.973585	3.09944	27.4359	1.62392e-07	4.53249e-07	FAH	protein_coding	invariant
ENSG00000103932	17.9278	37.2619	1.05391	7.59777	55.6363	8.71983e-14	4.0207e-13	RPAP1	protein_coding	enr
ENSG00000103942	2.37828	3.95633	0.727994	5.52618	33.057	8.94953e-09	2.79718e-08	HOMER2	protein_coding	invariant
ENSG00000103966	3.6378	4.12041	0.170754	4.92754	1.72566	0.188967	0.234339	EHD4	protein_coding	invariant
ENSG00000103978	9.204	8.15669	-0.171956	5.60826	1.33693	0.247576	0.298771	TMEM87A	protein_coding	invariant
ENSG00000103994	9.35261	33.345	1.83333	8.02234	233.378	1.09319e-52	6.5045e-51	ZNF106	protein_coding	enr
ENSG00000103995	5.58237	7.03126	0.340494	5.68795	5.04336	0.0247204	0.0366775	CEP152	protein_coding	invariant
ENSG00000104047	1.66742	0.565948	-1.53571	4.13614	82.6657	9.71731e-20	6.69518e-19	DTWD1	protein_coding	dep
ENSG00000104064	9.70226	8.04973	-0.260877	5.66529	2.94785	0.0859917	0.115046	GABPB1	protein_coding	invariant
ENSG00000104067	6.42898	10.6572	0.732184	6.58506	29.3855	5.93207e-08	1.72649e-07	TJP1	protein_coding	invariant
ENSG00000104081	0.423331	1.49546	1.8136	2.23572	57.2949	3.75126e-14	1.78324e-13	BMF	protein_coding	enr
ENSG00000104093	13.2747	40.2694	1.60106	8.52677	174.067	9.57025e-40	2.27772e-38	DMXL2	protein_coding	enr
ENSG00000104112	70.1412	16.4543	-2.0821	7.11482	130.701	2.87914e-30	3.84078e-29	SCG3	protein_coding	dep
ENSG00000104129	1.61428	1.22985	-0.357342	3.06023	3.78446	0.0517305	0.0722875	DNAJC17	protein_coding	invariant
ENSG00000104131	54.0331	19.3452	-1.47442	6.85505	79.1086	5.87888e-19	3.84137e-18	EIF3J	protein_coding	dep
ENSG00000104133	6.21692	13.8192	1.1515	6.88414	88.9025	4.14757e-21	3.09501e-20	SPG11	protein_coding	enr
ENSG00000104140	1.32733	1.04724	-0.332045	1.09006	1.61364	0.203981	0.25124	RHOV	protein_coding	invariant
ENSG00000104142	10.462	29.7967	1.50755	6.32522	109.193	1.47226e-25	1.47054e-24	VPS18	protein_coding	enr
ENSG00000104147	12.3815	3.20674	-1.89539	3.35148	115.474	6.197e-27	6.74055e-26	OIP5	protein_coding	dep
ENSG00000104154	2.1737	2.71971	0.33061	4.29438	4.53692	0.0331713	0.0481077	SLC30A4	protein_coding	invariant
ENSG00000104164	14.7156	13.3816	-0.134007	6.57749	0.784481	0.375774	0.4332	BLOC1S6	protein_coding	invariant
ENSG00000104177	14.3217	7.73666	-0.884811	7.26733	36.1363	1.83991e-09	6.07747e-09	MYEF2	protein_coding	invariant
ENSG00000104213	1.59132	0.924489	-0.713189	1.75566	8.16201	0.00427769	0.00722083	PDGFRL	protein_coding	invariant
ENSG00000104218	3.62819	4.69059	0.382063	4.88361	7.11911	0.00762667	0.0123652	CSPP1	protein_coding	invariant
ENSG00000104219	18.1639	12.7522	-0.506321	6.6094	7.49197	0.00619746	0.010184	ZDHHC2	protein_coding	invariant
ENSG00000104221	7.82191	6.43001	-0.282901	4.29285	4.15347	0.0415492	0.0591505	BRF2	protein_coding	invariant
ENSG00000104228	8.55035	14.7937	0.78558	5.60859	31.5819	1.912e-08	5.81528e-08	TRIM35	protein_coding	invariant
ENSG00000104231	8.37926	2.53358	-1.71789	4.58051	118.099	1.64951e-27	1.84329e-26	ZFAND1	protein_coding	dep
ENSG00000104290	9.60209	9.49783	-0.0134034	7.04271	0.00965089	0.921743	0.934853	FZD3	protein_coding	invariant
ENSG00000104299	6.23964	4.74101	-0.393839	4.76856	8.17106	0.00425639	0.00718961	INTS9	protein_coding	invariant
ENSG00000104312	3.23742	1.98134	-0.66246	3.07584	12.1776	0.000483667	0.000937442	RIPK2	protein_coding	invariant
ENSG00000104313	16.4021	20.4874	0.320829	7.4249	6.84693	0.00887935	0.0142395	EYA1	protein_coding	invariant
ENSG00000104320	10.4444	6.14416	-0.755384	5.69238	19.8854	8.2227e-06	1.95312e-05	NBN	protein_coding	invariant
ENSG00000104321	9.33983	16.2523	0.802531	6.33952	21.4154	3.6978e-06	9.08474e-06	TRPA1	protein_coding	invariant
ENSG00000104325	9.86503	2.21599	-2.12096	4.98527	100.246	1.34626e-23	1.18641e-22	DECR1	protein_coding	dep
ENSG00000104331	20.7436	22.3462	0.109177	7.35988	0.621914	0.430337	0.48707	IMPAD1	protein_coding	invariant
ENSG00000104332	31.6318	45.7244	0.530269	7.51369	14.8978	0.000113495	0.000236836	SFRP1	protein_coding	invariant
ENSG00000104341	74.2017	36.2469	-1.03169	7.47015	66.8914	2.8689e-16	1.56929e-15	LAPTM4B	protein_coding	dep
ENSG00000104343	5.18866	3.28513	-0.646911	5.28815	19.9959	7.76099e-06	1.84908e-05	UBE2W	protein_coding	invariant
ENSG00000104356	21.2864	51.3456	1.26958	7.45666	106.014	7.3214e-25	6.98663e-24	POP1	protein_coding	enr
ENSG00000104365	2.20831	5.57301	1.32879	5.42426	92.1453	8.05419e-22	6.30338e-21	IKBKB	protein_coding	enr
ENSG00000104368	11.602	14.0059	0.273964	6.50523	1.19818	0.273686	0.326594	PLAT	protein_coding	invariant
ENSG00000104375	1.44027	1.12696	-0.328356	4.04892	3.96433	0.0464741	0.0654616	STK3	protein_coding	invariant
ENSG00000104381	15.1691	21.6627	0.518396	6.21239	11.7541	0.00060708	0.0011616	GDAP1	protein_coding	invariant
ENSG00000104388	12.4165	8.42531	-0.553314	5.87696	14.664	0.000128478	0.000266523	RAB2A	protein_coding	invariant
ENSG00000104408	46.8276	6.22825	-2.90288	7.32922	337.109	2.71896e-75	8.42362e-73	EIF3E	protein_coding	dep
ENSG00000104412	5.09741	2.07174	-1.27898	4.49267	56.4966	5.62961e-14	2.63708e-13	EMC2	protein_coding	dep
ENSG00000104427	8.87542	3.2184	-1.43404	4.69755	56.4359	5.80617e-14	2.71625e-13	ZC2HC1A	protein_coding	dep
[truncated: 10,590 more rows]

## Sheet: shM3_FUS-WT_SG_Enrichment
gene_id	INP	SGenr	logFC	logCPM	LR	PValue	FDR	external_gene_name	gene_biotype	SG_VS_INP
ENSG00000000003	5.91309	1.97103	-1.54049	4.21041	21.3594	3.80756e-06	3.30893e-05	TSPAN6	protein_coding	dep
ENSG00000000419	31.1232	9.24503	-1.71784	4.64565	27.3072	1.73561e-07	2.22921e-06	DPM1	protein_coding	dep
ENSG00000000457	2.81268	2.84532	0.0278186	4.29545	0.00760549	0.930505	0.952686	SCYL3	protein_coding	invariant
ENSG00000000460	4.66183	2.62959	-0.824119	4.46801	6.55111	0.0104819	0.02801	C1orf112	protein_coding	invariant
ENSG00000001036	12.0508	4.38567	-1.4295	4.57268	19.2359	1.15518e-05	8.69168e-05	FUCA2	protein_coding	dep
ENSG00000001084	4.56492	8.37634	0.875028	5.79549	8.29195	0.00398212	0.0125653	GCLC	protein_coding	invariant
ENSG00000001167	14.1762	33.2033	1.22743	6.49082	16.0028	6.32502e-05	0.000374965	NFYA	protein_coding	enr
ENSG00000001460	1.0179	0.935474	-0.108409	3.08393	0.100031	0.751792	0.820925	STPG1	protein_coding	invariant
ENSG00000001461	2.07441	4.40043	1.08188	4.9129	11.8565	0.000574597	0.00245465	NIPAL3	protein_coding	enr
ENSG00000001497	10.4424	8.36177	-0.320704	5.72131	1.11516	0.290963	0.404813	LAS1L	protein_coding	invariant
ENSG00000001561	1.74206	2.09433	0.284663	3.16926	0.709433	0.399632	0.51515	ENPP4	protein_coding	invariant
ENSG00000001617	7.02157	14.7779	1.0714	5.70847	12.2823	0.000457274	0.00202391	SEMA3F	protein_coding	enr
ENSG00000001629	18.2322	22.7062	0.317739	7.24132	1.04155	0.307461	0.42193	ANKIB1	protein_coding	invariant
ENSG00000001630	2.103	0.475881	-2.0046	2.3546	24.0711	9.2845e-07	9.56392e-06	CYP51A1	protein_coding	dep
ENSG00000001631	1.5565	1.59411	0.0224505	3.29623	0.00441681	0.947012	0.964491	KRIT1	protein_coding	invariant
ENSG00000002016	4.89269	6.09648	0.316613	4.62818	1.01065	0.314747	0.42933	RAD52	protein_coding	invariant
ENSG00000002330	17.8627	3.46389	-2.30624	4.24632	44.3433	2.75549e-11	1.2387e-09	BAD	protein_coding	dep
ENSG00000002549	12.7717	7.13537	-0.830822	5.252	7.12489	0.00760213	0.0215578	LAP3	protein_coding	invariant
ENSG00000002834	25.2468	35.3427	0.484661	7.73998	2.30032	0.129347	0.215082	LASP1	protein_coding	invariant
ENSG00000002919	8.22287	8.45634	0.0379066	4.91364	0.014756	0.903315	0.934443	SNX11	protein_coding	invariant
ENSG00000003056	26.5188	24.1882	-0.13219	6.50858	0.19025	0.662709	0.74949	M6PR	protein_coding	invariant
ENSG00000003096	33.4494	39.1523	0.227267	7.98597	0.496858	0.480884	0.592488	KLHL13	protein_coding	invariant
ENSG00000003147	16.8474	13.2056	-0.348973	6.20233	1.32845	0.249081	0.359462	ICA1	protein_coding	invariant
ENSG00000003249	14.5891	9.24826	-0.654261	5.81712	4.63164	0.0313875	0.0686668	DBNDD1	protein_coding	invariant
ENSG00000003393	6.23257	20.6241	1.72533	7.1251	29.4777	5.65634e-08	8.4305e-07	ALS2	protein_coding	enr
ENSG00000003402	1.2816	2.19516	0.768546	5.27674	6.18808	0.0128613	0.0332263	CFLAR	protein_coding	invariant
ENSG00000003509	6.10845	3.57228	-0.750957	4.17679	5.34041	0.0208366	0.0491979	NDUFAF7	protein_coding	invariant
ENSG00000003756	3.78593	5.99043	0.661354	5.65769	4.72274	0.0297663	0.0657253	RBM5	protein_coding	invariant
ENSG00000003987	1.70813	1.3405	-0.326524	3.43595	0.948597	0.330077	0.445414	MTMR7	protein_coding	invariant
ENSG00000003989	25.9255	54.2968	1.06643	8.3074	10.4254	0.00124295	0.00469234	SLC7A2	protein_coding	enr
ENSG00000004059	50.6243	23.7487	-1.084	6.09614	12.5212	0.000402368	0.00182012	ARF5	protein_coding	dep
ENSG00000004139	7.12711	12.1818	0.771234	6.74054	6.38962	0.011479	0.0302233	SARM1	protein_coding	invariant
ENSG00000004142	26.8869	25.2744	-0.0918142	6.1235	0.0922713	0.761309	0.827306	POLDIP2	protein_coding	invariant
ENSG00000004399	22.9489	56.6685	1.30357	8.59677	15.0695	0.000103624	0.000570778	PLXND1	protein_coding	enr
ENSG00000004455	13.0364	6.30462	-1.04354	6.54835	11.5578	0.000674664	0.00280296	AK2	protein_coding	dep
ENSG00000004478	50.2007	42.9154	-0.225712	7.91048	0.49304	0.482574	0.594195	FKBP4	protein_coding	invariant
ENSG00000004487	34.1141	37.5907	0.140248	7.60811	0.195768	0.658159	0.746247	KDM1A	protein_coding	invariant
ENSG00000004534	4.1785	5.23775	0.33194	5.10542	1.15171	0.283192	0.396546	RBM6	protein_coding	invariant
ENSG00000004660	1.70721	4.18504	1.27963	4.41963	15.8553	6.8376e-05	0.000401328	CAMKK1	protein_coding	enr
ENSG00000004700	12.6294	13.414	0.0880401	5.62334	0.0839672	0.771992	0.835222	RECQL	protein_coding	invariant
ENSG00000004766	3.39777	4.38113	0.36801	5.21624	1.42552	0.232497	0.340798	VPS50	protein_coding	invariant
ENSG00000004777	4.53899	6.6114	0.534987	4.8652	2.92318	0.0873159	0.15841	ARHGAP33	protein_coding	invariant
ENSG00000004779	36.8148	10.6352	-1.77138	5.22559	30.4298	3.46163e-08	5.54486e-07	NDUFAB1	protein_coding	dep
ENSG00000004864	27.8245	22.2979	-0.317045	6.54296	1.09172	0.296091	0.410396	SLC25A13	protein_coding	invariant
ENSG00000004866	10.5341	4.86479	-1.10763	5.71212	12.925	0.000324221	0.0015191	ST7	protein_coding	dep
ENSG00000004897	33.4108	17.3799	-0.93964	7.44141	8.76776	0.00306602	0.0100384	CDC27	protein_coding	invariant
ENSG00000004961	14.1663	4.67962	-1.55714	4.50622	22.4912	2.11114e-06	1.97546e-05	HCCS	protein_coding	dep
ENSG00000004975	7.4569	11.3207	0.599178	5.63752	3.87331	0.0490595	0.0989918	DVL2	protein_coding	invariant
ENSG00000005007	15.2219	49.7942	1.70898	8.1237	26.3208	2.89158e-07	3.50838e-06	UPF1	protein_coding	enr
ENSG00000005022	187.524	58.7365	-1.67045	7.5863	26.3091	2.90919e-07	3.52536e-06	SLC25A5	protein_coding	dep
ENSG00000005075	19.4004	3.29075	-2.50316	4.01099	49.1622	2.35652e-12	1.53252e-10	POLR2J	protein_coding	dep
ENSG00000005100	6.30548	20.8911	1.72395	6.28588	30.8403	2.80164e-08	4.60877e-07	DHX33	protein_coding	enr
ENSG00000005108	5.66135	19.5302	1.78472	7.09693	31.513	1.98115e-08	3.46035e-07	THSD7A	protein_coding	enr
ENSG00000005156	15.1007	29.2593	0.953628	8.15885	8.47803	0.00359461	0.0115309	LIG3	protein_coding	invariant
ENSG00000005175	10.3357	6.75781	-0.607144	5.52624	3.91867	0.0477527	0.0968759	RPAP3	protein_coding	invariant
ENSG00000005189	2.5985	1.84919	-0.472769	3.23672	1.91666	0.166226	0.262447	REXO5	protein_coding	invariant
ENSG00000005194	34.8912	23.0722	-0.595224	6.62043	3.8175	0.0507199	0.101847	CIAPIN1	protein_coding	invariant
ENSG00000005206	5.66477	10.7153	0.916179	5.91766	9.10851	0.00254423	0.00857008	SPPL2B	protein_coding	invariant
ENSG00000005238	2.2277	3.16954	0.500107	4.10214	2.40715	0.120782	0.20397	FAM214B	protein_coding	invariant
ENSG00000005243	3.67239	1.95228	-0.865286	2.48742	5.37425	0.0204361	0.0483986	COPZ2	protein_coding	invariant
ENSG00000005249	22.4541	23.9136	0.0938137	6.62898	0.0958135	0.756913	0.824348	PRKAR2B	protein_coding	invariant
ENSG00000005302	2.24994	1.27486	-0.80466	4.14045	6.07483	0.0137121	0.0347785	MSL3	protein_coding	invariant
ENSG00000005339	9.91132	37.7913	1.93001	8.52501	31.9876	1.55157e-08	2.80548e-07	CREBBP	protein_coding	enr
ENSG00000005379	1.20964	5.96451	2.29603	5.32617	51.2263	8.23079e-13	6.25892e-11	TSPOAP1	protein_coding	enr
ENSG00000005436	6.39983	1.37873	-2.17355	4.45838	40.9342	1.57442e-10	5.42704e-09	GCFC2	protein_coding	dep
ENSG00000005448	9.09346	4.49869	-0.993307	4.31194	9.33283	0.00225084	0.00776413	WDR54	protein_coding	invariant
ENSG00000005469	2.92807	3.01227	0.0509985	3.90003	0.0246349	0.87528	0.913438	CROT	protein_coding	invariant
ENSG00000005483	20.2376	24.4432	0.27312	7.79655	0.729312	0.393106	0.508723	KMT2E	protein_coding	invariant
ENSG00000005486	50.3324	19.0432	-1.39793	6.38373	20.3841	6.33556e-06	5.14814e-05	RHBDD2	protein_coding	dep
ENSG00000005700	11.065	19.6576	0.829478	7.06366	7.15173	0.00748919	0.0213056	IBTK	protein_coding	invariant
ENSG00000005801	3.58636	2.40372	-0.569349	5.14657	3.35235	0.067109	0.127919	ZNF195	protein_coding	invariant
ENSG00000005810	9.59351	48.0362	2.32357	8.84506	44.4344	2.63021e-11	1.19061e-09	MYCBP2	protein_coding	enr
ENSG00000005812	6.58014	7.62656	0.214589	5.65301	0.5	0.4795	0.591062	FBXL3	protein_coding	invariant
ENSG00000005882	8.91395	5.44091	-0.70302	5.3102	5.15556	0.023172	0.053514	PDK2	protein_coding	invariant
ENSG00000005884	1.04342	2.34509	1.16689	4.03135	12.8884	0.000330623	0.00154297	ITGA3	protein_coding	enr
ENSG00000005889	7.42151	17.7047	1.25344	6.82192	16.478	4.92185e-05	0.000301871	ZFX	protein_coding	enr
ENSG00000005893	11.9918	6.55729	-0.866756	6.45407	8.04422	0.00456489	0.0140853	LAMP2	protein_coding	invariant
ENSG00000006007	21.4753	15.8138	-0.440113	6.35986	2.10359	0.146954	0.237971	GDE1	protein_coding	invariant
ENSG00000006015	16.7251	6.89296	-1.27248	5.33411	16.4022	5.12266e-05	0.000312456	REX1BD	protein_coding	dep
ENSG00000006025	2.37593	3.35292	0.491698	4.22718	2.3559	0.124809	0.209375	OSBPL7	protein_coding	invariant
ENSG00000006062	3.93376	9.54966	1.27579	5.24132	16.7445	4.27654e-05	0.000268713	MAP3K14	protein_coding	enr
ENSG00000006118	16.5997	33.772	1.02341	7.51365	10.3211	0.00131519	0.00493259	TMEM132A	protein_coding	enr
ENSG00000006125	85.8751	119.416	0.475705	9.6057	1.97862	0.159535	0.253774	AP2B1	protein_coding	invariant
ENSG00000006194	9.54981	21.6847	1.18102	6.63776	14.7978	0.000119674	0.000645163	ZNF263	protein_coding	enr
ENSG00000006210	8.56441	15.5031	0.854942	6.15957	7.91983	0.0048896	0.0148754	CX3CL1	protein_coding	invariant
ENSG00000006282	13.5924	18.966	0.481049	6.44031	2.51825	0.112536	0.193136	SPATA20	protein_coding	invariant
ENSG00000006283	0.635274	2.16839	1.76379	3.7701	27.948	1.2462e-07	1.66873e-06	CACNA1G	protein_coding	enr
ENSG00000006327	6.63669	3.28638	-0.981288	3.26255	8.01235	0.00464593	0.0142969	TNFRSF12A	protein_coding	invariant
ENSG00000006377	5.73394	5.03297	-0.177194	4.22951	0.305143	0.580676	0.681566	DLX6	protein_coding	invariant
ENSG00000006432	0.587416	3.0235	2.34966	4.43076	50.1672	1.41188e-12	9.87305e-11	MAP3K9	protein_coding	enr
ENSG00000006451	25.969	10.0714	-1.35626	6.02474	19.3212	1.10475e-05	8.34444e-05	RALA	protein_coding	dep
ENSG00000006459	4.76335	8.4419	0.828723	5.95032	7.48317	0.00622782	0.018173	KDM7A	protein_coding	invariant
ENSG00000006468	11.6981	7.29902	-0.675002	6.51976	4.91058	0.0266927	0.0600802	ETV1	protein_coding	invariant
ENSG00000006530	6.06603	3.94963	-0.615497	5.75263	4.08702	0.0432137	0.0892168	AGK	protein_coding	invariant
ENSG00000006534	1.98876	1.6692	-0.261059	3.61793	0.616881	0.432209	0.545892	ALDH3B1	protein_coding	invariant
ENSG00000006576	14.5442	13.6939	-0.0855438	6.93375	0.0780008	0.780025	0.841673	PHTF2	protein_coding	invariant
ENSG00000006607	7.64185	15.191	0.990368	7.35523	9.83462	0.00171257	0.00618174	FARP2	protein_coding	invariant
ENSG00000006625	12.5136	2.19627	-2.43424	3.63814	44.4269	2.64037e-11	1.19244e-09	GGCT	protein_coding	dep
ENSG00000006634	10.4172	3.38941	-1.61092	5.01501	24.9222	5.96912e-07	6.61014e-06	DBF4	protein_coding	dep
ENSG00000006638	2.07299	1.6408	-0.297616	2.45831	0.663479	0.415334	0.529931	TBXA2R	protein_coding	invariant
ENSG00000006652	10.371	6.81682	-0.598094	6.01193	3.89216	0.048512	0.0981	IFRD1	protein_coding	invariant
ENSG00000006695	3.81766	2.6571	-0.52549	4.46782	2.69916	0.100401	0.176442	COX10	protein_coding	invariant
ENSG00000006704	8.04734	18.408	1.19069	6.41792	15.0951	0.000102231	0.000564062	GTF2IRD1	protein_coding	enr
ENSG00000006712	21.6648	17.9586	-0.267095	5.82544	0.780484	0.376993	0.492773	PAF1	protein_coding	invariant
ENSG00000006715	11.2897	12.438	0.139403	6.52376	0.211724	0.64542	0.735823	VPS41	protein_coding	invariant
ENSG00000006744	6.71883	11.6073	0.784235	5.99663	6.68855	0.00970341	0.0263374	ELAC2	protein_coding	invariant
ENSG00000006831	27.5586	62.6863	1.1853	8.0375	13.1145	0.000293015	0.00139705	ADIPOR2	protein_coding	enr
ENSG00000007047	20.3266	28.1415	0.468568	7.33254	2.23804	0.134652	0.222173	MARK4	protein_coding	invariant
ENSG00000007080	46.6837	18.3276	-1.3336	5.77103	18.6061	1.60704e-05	0.000115695	CCDC124	protein_coding	dep
ENSG00000007168	19.818	38.2416	0.947807	7.89656	8.56989	0.00341768	0.0110359	PAFAH1B1	protein_coding	invariant
ENSG00000007202	16.3215	69.2509	2.08428	8.6227	36.7226	1.36189e-09	3.41085e-08	KIAA0100	protein_coding	enr
ENSG00000007255	11.9765	6.08421	-0.936041	3.14462	7.18662	0.00734492	0.0209533	TRAPPC6A	protein_coding	invariant
ENSG00000007314	0.896769	2.36211	1.39329	3.71182	17.6956	2.59226e-05	0.000174818	SCN4A	protein_coding	enr
ENSG00000007341	4.3795	1.89481	-1.18471	4.6998	13.6038	0.000225728	0.00111747	ST7L	protein_coding	dep
ENSG00000007376	27.1964	26.6927	-0.0292409	6.22246	0.00935096	0.922964	0.947589	RPUSD1	protein_coding	invariant
ENSG00000007392	13.7271	8.51122	-0.684297	6.11011	5.07145	0.0243231	0.0556323	LUC7L	protein_coding	invariant
ENSG00000007402	15.197	31.3695	1.04339	7.19717	11.0677	0.000878459	0.00349271	CACNA2D2	protein_coding	enr
ENSG00000007520	29.6483	24.9859	-0.241914	5.05661	0.60608	0.436268	0.549666	TSR3	protein_coding	invariant
ENSG00000007541	6.78321	8.0508	0.24497	5.8727	0.659751	0.416648	0.530918	PIGQ	protein_coding	invariant
ENSG00000007545	1.99693	9.65659	2.26472	5.61996	50.8488	9.97621e-13	7.37257e-11	CRAMP1	protein_coding	enr
ENSG00000007866	8.16869	15.1079	0.883536	5.13884	8.08516	0.00446292	0.0138209	TEAD3	protein_coding	invariant
ENSG00000007923	12.9319	18.7279	0.531019	6.32671	3.06808	0.0798436	0.147207	DNAJC11	protein_coding	invariant
ENSG00000007944	4.24713	8.59363	1.0162	4.28498	10.0284	0.00154149	0.00565481	MYLIP	protein_coding	enr
ENSG00000007968	7.13955	12.3432	0.785377	5.72578	6.66097	0.00985473	0.0266999	E2F2	protein_coding	invariant
ENSG00000008018	50.5011	17.7728	-1.49332	6.25594	23.2024	1.45816e-06	1.42386e-05	PSMB1	protein_coding	dep
ENSG00000008056	16.2113	11.0865	-0.551468	5.6781	3.26393	0.0708192	0.133638	SYN1	protein_coding	invariant
ENSG00000008083	8.4332	29.8785	1.82332	6.89463	33.5262	7.03116e-09	1.41713e-07	JARID2	protein_coding	enr
ENSG00000008086	2.15615	6.07523	1.49404	6.2856	23.4943	1.25287e-06	1.24204e-05	CDKL5	protein_coding	enr
ENSG00000008130	13.0917	27.0204	1.04239	6.79796	11.5208	0.000688233	0.00285023	NADK	protein_coding	enr
ENSG00000008196	23.2436	29.7377	0.354963	7.34862	1.28449	0.257066	0.36765	TFAP2B	protein_coding	invariant
ENSG00000008256	6.92103	23.5508	1.76288	6.45603	32.0751	1.48323e-08	2.6969e-07	CYTH3	protein_coding	enr
ENSG00000008277	6.28945	16.9593	1.42999	7.1428	20.5504	5.80807e-06	4.7873e-05	ADAM22	protein_coding	enr
ENSG00000008282	24.6828	23.9937	-0.0404098	6.0953	0.0179061	0.89355	0.927145	SYPL1	protein_coding	invariant
ENSG00000008283	53.8809	104.255	0.951687	8.70857	8.11362	0.00439339	0.0136424	CYB561	protein_coding	invariant
ENSG00000008294	21.1322	39.7716	0.911986	8.50818	7.53981	0.00603506	0.0177593	SPAG9	protein_coding	invariant
ENSG00000008300	6.34336	32.0503	2.33616	8.05031	47.4206	5.72772e-12	3.26748e-10	CELSR3	protein_coding	enr
ENSG00000008311	1.64725	1.31498	-0.299536	3.34026	0.789733	0.374181	0.489885	AASS	protein_coding	invariant
ENSG00000008324	7.27546	4.10195	-0.827509	2.94515	5.3989	0.0201495	0.0478535	SS18L2	protein_coding	invariant
ENSG00000008382	10.3008	10.0458	-0.0353223	4.38991	0.0123089	0.91166	0.93994	MPND	protein_coding	invariant
ENSG00000008405	6.5945	10.3094	0.640762	5.33004	4.3348	0.0373408	0.0792386	CRY1	protein_coding	invariant
ENSG00000008441	18.6991	18.0628	-0.0520322	6.85657	0.0290657	0.864627	0.905469	NFIX	protein_coding	invariant
ENSG00000008710	6.42655	28.431	2.14471	8.33224	39.5653	3.17269e-10	9.64162e-09	PKD1	protein_coding	enr
ENSG00000008735	40.9676	59.333	0.533799	8.18166	2.68297	0.101426	0.177817	MAPK8IP2	protein_coding	invariant
ENSG00000008838	17.8184	23.5329	0.400536	7.16851	1.6648	0.196957	0.29955	MED24	protein_coding	invariant
ENSG00000008853	11.6302	39.9546	1.77877	7.40108	30.3453	3.61575e-08	5.74924e-07	RHOBTB2	protein_coding	enr
ENSG00000008869	8.00852	16.2043	1.01617	6.63596	11.0328	0.000895156	0.00355186	HEATR5B	protein_coding	enr
ENSG00000008952	21.6208	11.8967	-0.857408	7.05917	7.60993	0.00580477	0.0171749	SEC62	protein_coding	invariant
ENSG00000008988	86.1221	17.0377	-2.32553	7.28269	50.0865	1.47117e-12	1.02144e-10	RPS20	protein_coding	dep
ENSG00000009307	118.75	107.433	-0.144229	9.35238	0.184516	0.66752	0.753746	CSDE1	protein_coding	invariant
ENSG00000009335	17.7578	43.7576	1.30039	8.1444	15.5548	8.0147e-05	0.000458554	UBE3C	protein_coding	enr
ENSG00000009413	8.45673	17.1325	1.0188	7.31053	10.4475	0.00122815	0.00464366	REV3L	protein_coding	enr
ENSG00000009780	3.33889	2.05415	-0.674579	3.49024	4.00144	0.0454615	0.0929818	FAM76A	protein_coding	invariant
ENSG00000009830	4.09411	7.05335	0.780639	5.79463	6.61075	0.0101365	0.0272687	POMT2	protein_coding	invariant
ENSG00000009844	8.46882	4.13678	-1.02161	5.53171	10.917	0.000952873	0.00374281	VTA1	protein_coding	dep
ENSG00000009954	38.2748	110.052	1.52347	9.03086	19.9793	7.82857e-06	6.21128e-05	BAZ1B	protein_coding	enr
ENSG00000010017	20.028	20.708	0.0472024	6.20462	0.0243925	0.87589	0.913804	RANBP9	protein_coding	invariant
ENSG00000010072	6.49814	4.34265	-0.571113	5.01677	3.33875	0.0676658	0.128834	SPRTN	protein_coding	invariant
ENSG00000010165	17.3106	30.5574	0.817817	6.51433	7.20666	0.00726337	0.020751	EEF1AKNMT	protein_coding	invariant
ENSG00000010219	1.65423	0.324382	-2.24758	2.92946	33.8147	6.06201e-09	1.24494e-07	DYRK4	protein_coding	dep
ENSG00000010244	10.2234	4.11673	-1.30685	6.83458	17.7148	2.56627e-05	0.000173261	ZNF207	protein_coding	dep
ENSG00000010256	41.1611	21.5199	-0.930439	6.65708	9.22334	0.00238949	0.00814873	UQCRC1	protein_coding	invariant
ENSG00000010270	12.9391	5.42534	-1.24104	5.33941	15.6693	7.54375e-05	0.000435826	STARD3NL	protein_coding	dep
ENSG00000010278	12.0123	2.68865	-2.13929	4.97067	41.7943	1.01398e-10	3.76376e-09	CD9	protein_coding	dep
ENSG00000010292	45.2083	81.5974	0.851367	8.67903	6.52391	0.0106434	0.0283379	NCAPD2	protein_coding	invariant
ENSG00000010295	9.49252	19.3771	1.02707	6.22431	11.3484	0.000755121	0.00307762	IFFO1	protein_coding	enr
ENSG00000010310	0.687015	1.53663	1.14285	2.431	9.93588	0.00162088	0.00590871	GIPR	protein_coding	enr
ENSG00000010318	1.36119	0.876722	-0.586701	2.01702	2.26947	0.131945	0.218657	PHF7	protein_coding	invariant
ENSG00000010319	1.18046	2.75742	1.21207	3.26701	12.8341	0.000340361	0.00157805	SEMA3G	protein_coding	enr
ENSG00000010322	6.33197	16.0471	1.3401	6.65774	18.9111	1.36951e-05	0.000100827	NISCH	protein_coding	enr
ENSG00000010361	9.49049	7.42061	-0.360493	4.6528	1.29696	0.254768	0.365212	FUZ	protein_coding	invariant
ENSG00000010404	5.68292	2.4239	-1.22646	5.2549	15.1645	9.85373e-05	0.000547398	IDS	protein_coding	dep
ENSG00000010438	23.9367	3.01707	-2.93414	4.5409	68.6094	1.20028e-16	2.96424e-14	PRSS3	protein_coding	dep
ENSG00000010539	4.08148	2.53667	-0.680213	4.6534	4.57689	0.0324061	0.0705234	ZNF200	protein_coding	invariant
ENSG00000010626	1.37662	0.905888	-0.520176	1.91656	1.76175	0.184407	0.284229	LRRC23	protein_coding	invariant
ENSG00000010803	9.74738	10.7858	0.141543	5.51213	0.21507	0.642822	0.733548	SCMH1	protein_coding	invariant
ENSG00000010810	16.1085	25.633	0.669328	7.27119	4.57603	0.0324223	0.0705479	FYN	protein_coding	invariant
ENSG00000011007	17.6585	26.4913	0.585267	6.8936	3.64731	0.0561599	0.110552	ELOA	protein_coding	invariant
ENSG00000011009	25.5603	15.5057	-0.710439	5.38966	5.29847	0.0213442	0.050202	LYPLA2	protein_coding	invariant
ENSG00000011021	2.02656	3.30351	0.696318	4.43046	4.78761	0.0286651	0.0636387	CLCN6	protein_coding	invariant
ENSG00000011028	7.39723	15.2527	1.04336	6.21676	11.7126	0.000620794	0.0026131	MRC2	protein_coding	enr
ENSG00000011105	14.4315	34.1097	1.23967	7.38483	15.2038	9.65077e-05	0.000536429	TSPAN9	protein_coding	enr
ENSG00000011114	7.53229	25.0916	1.73528	7.52577	28.6	8.89832e-08	1.24538e-06	BTBD7	protein_coding	enr
ENSG00000011132	6.33747	5.02616	-0.333813	5.00092	1.14467	0.284667	0.39824	APBA3	protein_coding	invariant
ENSG00000011143	4.43145	4.6042	0.0552326	4.20884	0.0296551	0.863275	0.90451	MKS1	protein_coding	invariant
ENSG00000011198	2.00204	1.61573	-0.298805	3.79356	0.827174	0.363091	0.478997	ABHD5	protein_coding	invariant
ENSG00000011243	18.9364	18.8284	-0.00775007	6.58534	0.000653721	0.979602	0.986631	AKAP8L	protein_coding	invariant
ENSG00000011258	8.28968	11.7955	0.511346	6.17285	2.85869	0.0908813	0.16363	MBTD1	protein_coding	invariant
ENSG00000011260	24.6847	16.135	-0.606858	5.79572	3.9898	0.0457764	0.0935476	UTP18	protein_coding	invariant
ENSG00000011275	11.4329	36.7954	1.68402	7.51527	27.0288	2.00444e-07	2.53775e-06	RNF216	protein_coding	enr
ENSG00000011295	5.77233	6.75642	0.227611	5.24625	0.546654	0.459688	0.5723	TTC19	protein_coding	invariant
ENSG00000011304	69.8645	63.1329	-0.146643	8.83853	0.194818	0.658937	0.74687	PTBP1	protein_coding	invariant
ENSG00000011332	8.36701	9.92579	0.239264	5.45293	0.611474	0.434233	0.547669	DPF1	protein_coding	invariant
ENSG00000011347	5.43175	10.463	0.941223	5.89868	9.60456	0.00194095	0.00684525	SYT7	protein_coding	invariant
ENSG00000011376	1.94784	6.26922	1.67997	5.65314	29.185	6.57878e-08	9.60718e-07	LARS2	protein_coding	enr
ENSG00000011405	8.34326	11.6843	0.487965	6.5263	2.58786	0.107686	0.186635	PIK3C2A	protein_coding	invariant
ENSG00000011426	29.2834	21.384	-0.452455	7.25006	2.10152	0.147153	0.238233	ANLN	protein_coding	invariant
ENSG00000011451	19.2688	41.1426	1.0937	8.24203	11.0124	0.000905053	0.0035853	WIZ	protein_coding	enr
ENSG00000011454	11.2265	25.9724	1.20977	7.40819	14.4682	0.000142545	0.000753671	RABGAP1	protein_coding	enr
ENSG00000011478	9.66565	5.30902	-0.868312	4.08139	6.96359	0.0083185	0.0231155	QPCTL	protein_coding	invariant
ENSG00000011485	17.6548	22.6012	0.356468	7.15652	1.32136	0.250348	0.360464	PPP5C	protein_coding	invariant
ENSG00000011523	4.61043	8.54211	0.885671	5.81753	8.4962	0.00355889	0.011437	CEP68	protein_coding	invariant
ENSG00000011566	7.70996	22.3159	1.53191	6.49878	24.5445	7.2615e-07	7.7844e-06	MAP4K3	protein_coding	enr
ENSG00000011638	2.82652	1.17456	-1.13783	2.48681	9.16545	0.00246626	0.00834926	TMEM159	protein_coding	dep
ENSG00000012048	7.22045	11.1154	0.620983	6.41166	4.18405	0.0408061	0.0852573	BRCA1	protein_coding	invariant
ENSG00000012061	22.2863	7.44744	-1.57447	6.38471	25.5866	4.22961e-07	4.89731e-06	ERCC1	protein_coding	dep
ENSG00000012174	11.1909	11.0208	-0.0205675	6.63662	0.00460135	0.945918	0.963751	MBTPS2	protein_coding	invariant
ENSG00000012232	9.48805	30.9531	1.70487	8.03962	26.3909	2.78851e-07	3.39387e-06	EXTL3	protein_coding	enr
ENSG00000012660	46.1138	25.1578	-0.872322	7.09088	7.8414	0.00510629	0.0154298	ELOVL5	protein_coding	invariant
ENSG00000012822	2.35496	3.21686	0.454324	4.63194	2.0847	0.148782	0.240372	CALCOCO1	protein_coding	invariant
ENSG00000012963	19.5524	25.423	0.377429	6.30065	1.55486	0.21242	0.318108	UBR7	protein_coding	invariant
ENSG00000012983	12.4249	13.7904	0.153101	6.64413	0.25507	0.613528	0.708448	MAP4K5	protein_coding	invariant
ENSG00000013016	6.27365	16.3544	1.37802	5.7577	20.0985	7.35561e-06	5.88147e-05	EHD3	protein_coding	enr
ENSG00000013275	49.8298	27.534	-0.853508	6.63039	7.78092	0.00528008	0.0158824	PSMC4	protein_coding	invariant
ENSG00000013288	2.19121	3.53027	0.678927	4.65443	4.62972	0.0314227	0.0687284	MAN2B2	protein_coding	invariant
ENSG00000013293	15.258	19.7339	0.370957	7.52038	1.3787	0.240323	0.349928	SLC7A14	protein_coding	invariant
ENSG00000013306	76.0221	32.5868	-1.22007	7.58529	14.391	0.000148514	0.000779738	SLC25A39	protein_coding	dep
ENSG00000013364	0.697799	1.43292	1.02093	2.65755	8.29336	0.00397904	0.0125576	MVP	protein_coding	enr
ENSG00000013374	10.5464	7.17361	-0.550904	5.59341	3.24731	0.0715408	0.134817	NUB1	protein_coding	invariant
ENSG00000013375	10.3408	9.6984	-0.090401	6.23085	0.0894495	0.764878	0.829902	PGM3	protein_coding	invariant
ENSG00000013392	1.98575	1.51398	-0.381169	2.7687	1.14757	0.284058	0.397474	RWDD2A	protein_coding	invariant
ENSG00000013441	11.3232	5.27806	-1.08775	5.44133	12.2522	0.000464703	0.00205121	CLK1	protein_coding	dep
ENSG00000013503	9.08299	16.1126	0.825787	5.90315	7.42558	0.00643031	0.0186455	POLR3B	protein_coding	invariant
ENSG00000013523	8.16355	19.3391	1.24209	6.44494	16.3859	5.16683e-05	0.000314629	ANGEL1	protein_coding	enr
ENSG00000013561	15.9174	9.80525	-0.696026	6.01187	5.24614	0.0219956	0.051246	RNF14	protein_coding	invariant
ENSG00000013563	7.3356	6.01702	-0.288938	4.79513	0.844808	0.358025	0.473845	DNASE1L1	protein_coding	invariant
ENSG00000013573	3.71165	7.6671	1.04213	5.56186	11.5167	0.000689747	0.00285529	DDX11	protein_coding	enr
ENSG00000013583	3.01469	1.49072	-0.969286	3.02669	7.5226	0.00609296	0.0178773	HEBP1	protein_coding	invariant
ENSG00000013810	11.8935	15.67	0.39549	6.81879	1.68292	0.194537	0.29645	TACC3	protein_coding	invariant
ENSG00000014123	9.44413	4.28858	-1.11277	4.98802	12.3569	0.000439356	0.00195793	UFL1	protein_coding	dep
ENSG00000014138	1.00168	0.675711	-0.589069	2.28978	2.4009	0.121266	0.204567	POLA2	protein_coding	invariant
ENSG00000014164	7.37864	9.54261	0.368017	4.97322	1.3967	0.237277	0.346399	ZC3H3	protein_coding	invariant
ENSG00000014216	11.2536	14.5524	0.370465	6.60611	1.49081	0.222091	0.32869	CAPN1	protein_coding	invariant
ENSG00000014641	17.1612	7.19195	-1.24677	5.9385	16.4322	5.04202e-05	0.000308369	MDH1	polymorphic_pseudogene	dep
ENSG00000014824	16.9081	7.57464	-1.15206	6.47061	14.033	0.000179635	0.000916874	SLC30A9	protein_coding	dep
ENSG00000014919	9.65897	7.39765	-0.376297	5.1671	1.47663	0.224302	0.33125	COX15	protein_coding	invariant
ENSG00000015133	1.54445	5.99585	1.94796	5.52517	38.2508	6.22111e-10	1.74639e-08	CCDC88C	protein_coding	enr
ENSG00000015153	2.69013	0.821852	-1.67087	4.29881	25.0418	5.6102e-07	6.26172e-06	YAF2	protein_coding	dep
ENSG00000015171	11.1484	16.3084	0.548862	6.18316	3.28782	0.0697955	0.132115	ZMYND11	protein_coding	invariant
ENSG00000015475	12.3947	6.27227	-0.968963	5.39241	9.74782	0.00179536	0.00642705	BID	protein_coding	invariant
ENSG00000015532	8.34841	17.7461	1.08693	6.15171	12.7027	0.000365129	0.00167458	XYLT2	protein_coding	enr
ENSG00000015592	2.44002	1.08856	-1.08878	2.64436	8.67702	0.00322248	0.0104767	STMN4	protein_coding	dep
ENSG00000015676	10.5116	21.1134	1.00528	7.2864	10.1993	0.00140495	0.00521907	NUDCD3	protein_coding	enr
ENSG00000016082	21.9005	27.6207	0.335474	6.12407	1.23327	0.266772	0.378222	ISL1	protein_coding	invariant
ENSG00000016864	7.00614	6.99126	0.0025014	4.73456	6.36338e-05	0.993635	0.996035	GLT8D1	protein_coding	invariant
ENSG00000017260	30.9082	42.5521	0.461279	8.29167	1.98788	0.158563	0.252639	ATP2C1	protein_coding	invariant
ENSG00000017797	7.29484	8.34703	0.194677	5.9756	0.416507	0.518685	0.627569	RALBP1	protein_coding	invariant
ENSG00000018189	10.9643	7.3147	-0.578844	6.4321	3.62612	0.0568792	0.111748	RUFY3	protein_coding	invariant
ENSG00000018236	44.6641	92.328	1.04755	9.00244	9.67503	0.0018679	0.00663076	CNTN1	protein_coding	enr
ENSG00000018510	8.38134	5.27463	-0.659422	5.92727	4.72698	0.029693	0.0655848	AGPS	protein_coding	invariant
ENSG00000018610	9.31942	5.96928	-0.659611	4.31957	4.15171	0.0415925	0.0865199	CXorf56	protein_coding	invariant
ENSG00000018699	7.27755	7.39881	0.0242836	4.6645	0.00595235	0.938503	0.95857	TTC27	protein_coding	invariant
ENSG00000018869	2.20179	0.9876	-1.13796	2.51916	9.03416	0.00264981	0.00887598	ZNF582	protein_coding	dep
ENSG00000019144	2.78013	8.14536	1.54913	6.88366	24.6284	6.95207e-07	7.51024e-06	PHLDB1	protein_coding	enr
ENSG00000019485	0.875599	3.71394	2.07228	4.96155	41.2352	1.34972e-10	4.77046e-09	PRDM11	protein_coding	enr
ENSG00000019549	3.52398	2.59626	-0.422841	3.36595	1.56596	0.210795	0.316354	SNAI2	protein_coding	invariant
ENSG00000019991	4.03492	4.04783	0.0120467	5.30762	0.00154049	0.968692	0.979283	HGF	protein_coding	invariant
ENSG00000019995	8.26516	18.5133	1.16333	6.32095	14.4643	0.000142842	0.000755041	ZRANB1	protein_coding	enr
ENSG00000020129	13.9187	25.4793	0.870537	6.59359	8.1415	0.00432634	0.013462	NCDN	protein_coding	invariant
ENSG00000020181	7.3386	17.0115	1.20947	6.42225	15.5574	8.00386e-05	0.000458202	ADGRA2	protein_coding	enr
ENSG00000020256	8.06158	9.21078	0.190738	5.87384	0.400118	0.527028	0.63482	ZFP64	protein_coding	invariant
ENSG00000020426	8.32945	2.33762	-1.78555	4.41767	28.715	8.38511e-08	1.1846e-06	MNAT1	protein_coding	dep
ENSG00000020922	8.19155	7.0219	-0.227572	5.87248	0.567027	0.451443	0.564195	MRE11	protein_coding	invariant
ENSG00000021300	1.79268	0.814894	-1.07156	2.78289	8.68315	0.00321165	0.0104467	PLEKHB1	protein_coding	dep
ENSG00000021574	6.64677	9.91677	0.577674	6.29479	3.63417	0.0566049	0.111316	SPAST	protein_coding	invariant
ENSG00000021762	0.820887	1.99694	1.28761	3.36611	14.6864	0.000126961	0.000679935	OSBPL5	protein_coding	enr
ENSG00000021776	11.9457	18.2461	0.610993	7.66265	3.67174	0.0553424	0.10924	AQR	protein_coding	invariant
ENSG00000022267	30.9352	19.9927	-0.628357	7.22536	4.04629	0.0442684	0.0909708	FHL1	protein_coding	invariant
ENSG00000022277	12.8951	6.79578	-0.914907	5.33849	8.6655	0.00324292	0.0105361	RTF2	protein_coding	invariant
ENSG00000022355	1.82187	2.60214	0.526339	4.2214	2.71087	0.0996668	0.175401	GABRA1	protein_coding	invariant
ENSG00000022567	1.84717	5.45632	1.5497	4.94386	23.7939	1.07224e-06	1.08278e-05	SLC45A4	protein_coding	enr
ENSG00000022840	36.1715	44.0433	0.283401	7.88611	0.778744	0.377526	0.493238	RNF10	protein_coding	invariant
ENSG00000022976	2.9997	5.64708	0.901982	4.57544	8.08263	0.00446915	0.0138358	ZNF839	protein_coding	invariant
ENSG00000023041	12.4734	6.77511	-0.870438	5.1906	7.76838	0.00531687	0.015976	ZDHHC6	protein_coding	invariant
ENSG00000023171	9.38839	29.7339	1.66251	8.18854	24.841	6.22594e-07	6.8626e-06	GRAMD1B	protein_coding	enr
ENSG00000023191	8.24835	6.17735	-0.416206	5.7401	1.87717	0.170656	0.26853	RNH1	protein_coding	invariant
ENSG00000023228	21.0838	29.8308	0.499969	8.27488	2.33646	0.126376	0.211438	NDUFS1	protein_coding	invariant
ENSG00000023287	17.9621	19.6402	0.130494	7.16259	0.177352	0.673659	0.758436	RB1CC1	protein_coding	invariant
ENSG00000023318	15.292	5.42468	-1.48467	5.65605	22.6097	1.98478e-06	1.87158e-05	ERP44	protein_coding	dep
ENSG00000023330	17.6718	16.0159	-0.141866	5.42178	0.214475	0.643283	0.734029	ALAS1	protein_coding	invariant
ENSG00000023516	20.5977	38.5456	0.904122	8.19471	7.61202	0.00579806	0.0171576	AKAP11	protein_coding	invariant
ENSG00000023572	4.19545	2.72086	-0.619447	4.44614	3.73699	0.0532204	0.105822	GLRX2	protein_coding	invariant
ENSG00000023608	4.38821	3.06973	-0.475196	3.3224	1.97176	0.160261	0.254824	SNAPC1	protein_coding	invariant
ENSG00000023697	10.1287	2.00991	-2.31262	4.15314	43.6332	3.96062e-11	1.67618e-09	DERA	protein_coding	dep
ENSG00000023734	97.9762	50.1087	-0.965343	7.36185	9.31371	0.00227446	0.0078375	STRAP	protein_coding	invariant
ENSG00000023892	2.51646	3.79499	0.565912	2.9972	2.70232	0.100202	0.176216	DEF6	protein_coding	invariant
ENSG00000023902	5.7166	6.77157	0.246771	5.37306	0.64886	0.420521	0.534442	PLEKHO1	protein_coding	invariant
ENSG00000023909	4.48412	5.9625	0.409994	4.82216	1.71735	0.190035	0.291247	GCLM	protein_coding	invariant
ENSG00000024048	7.94457	18.302	1.20301	6.85348	15.1628	9.86296e-05	0.000547755	UBR2	protein_coding	enr
ENSG00000024422	28.9832	24.9513	-0.216239	6.69821	0.506918	0.476476	0.588111	EHD2	protein_coding	invariant
ENSG00000024526	8.80193	6.7825	-0.371464	5.53247	1.47744	0.224175	0.331111	DEPDC1	protein_coding	invariant
ENSG00000024862	4.10808	2.2039	-0.810504	2.36219	4.63889	0.0312553	0.0684543	CCDC28A	protein_coding	invariant
ENSG00000025039	7.27394	6.4854	-0.15827	5.14085	0.26186	0.608845	0.704416	RRAGD	protein_coding	invariant
ENSG00000025156	17.8437	7.58091	-1.21809	5.12306	14.8541	0.000116156	0.000629152	HSF2	protein_coding	dep
ENSG00000025293	10.2863	22.8242	1.14899	7.11098	13.4906	0.000239758	0.00117707	PHF20	protein_coding	enr
ENSG00000025423	1.86251	1.01147	-0.824055	1.84161	4.16456	0.0412781	0.0860034	HSD17B6	protein_coding	invariant
ENSG00000025770	16.0197	15.5507	-0.04365	6.13936	0.020872	0.885128	0.920475	NCAPH2	protein_coding	invariant
ENSG00000025772	44.9379	36.3485	-0.304488	6.32959	1.01016	0.314865	0.429407	TOMM34	protein_coding	invariant
ENSG00000025796	15.3264	7.34166	-1.0572	6.6156	11.8442	0.000578414	0.0024661	SEC63	protein_coding	dep
ENSG00000025800	18.7278	33.473	0.837593	7.60299	6.89837	0.00862745	0.0238348	KPNA6	protein_coding	invariant
ENSG00000026025	65.0981	23.8796	-1.4445	7.85126	19.4761	1.01867e-05	7.80299e-05	VIM	protein_coding	dep
ENSG00000026508	2.69294	1.78633	-0.576914	4.50885	3.27588	0.0703053	0.132861	CD44	protein_coding	invariant
ENSG00000026559	9.11301	7.82613	-0.217684	5.52571	0.508451	0.47581	0.587759	KCNG1	protein_coding	invariant
ENSG00000026652	5.3818	11.3922	1.0816	6.89802	12.2642	0.000461742	0.00204091	AGPAT4	protein_coding	enr
ENSG00000026950	2.19024	2.04558	-0.0806713	3.5761	0.0594345	0.807392	0.863709	BTN3A1	protein_coding	invariant
ENSG00000027001	5.10203	3.06587	-0.719403	3.82784	4.71896	0.0298318	0.0658392	MIPEP	protein_coding	invariant
ENSG00000027697	9.31576	8.40892	-0.140932	4.87027	0.203389	0.651999	0.741153	IFNGR1	protein_coding	invariant
ENSG00000027847	3.98139	3.39566	-0.234551	4.18159	0.528924	0.467059	0.57948	B4GALT7	protein_coding	invariant
ENSG00000028137	0.816611	2.00896	1.29377	2.35477	12.5451	0.000397254	0.00179957	TNFRSF1B	protein_coding	enr
ENSG00000028203	19.0568	17.2747	-0.14092	7.31673	0.203395	0.651994	0.741153	VEZT	protein_coding	invariant
ENSG00000028277	0.470402	1.29333	1.43245	2.91923	16.8274	4.0939e-05	0.000258402	POU2F2	protein_coding	enr
ENSG00000028310	3.50318	7.52518	1.09735	5.70638	12.8528	0.000336974	0.00156794	BRD9	protein_coding	enr
ENSG00000028528	10.6531	12.8471	0.269981	6.84566	0.783567	0.376053	0.491749	SNX1	protein_coding	invariant
ENSG00000028839	8.48064	3.75731	-1.16262	4.97062	13.3734	0.000255215	0.00124264	TBPL1	protein_coding	dep
ENSG00000029363	32.8301	24.7059	-0.408987	8.10107	1.58871	0.207511	0.31258	BCLAF1	protein_coding	invariant
ENSG00000029364	31.8881	26.7136	-0.254709	7.71004	0.638687	0.424187	0.538094	SLC39A9	protein_coding	invariant
ENSG00000029534	1.74928	8.96385	2.35052	5.83137	55.1503	1.11659e-13	1.08923e-11	ANK1	protein_coding	enr
ENSG00000029639	3.45957	2.3325	-0.545218	3.61266	2.67447	0.101969	0.178551	TFB1M	protein_coding	invariant
ENSG00000029725	11.6458	14.5983	0.328737	6.53461	1.177	0.277967	0.390772	RABEP1	protein_coding	invariant
ENSG00000029993	15.4035	21.9093	0.506324	6.1873	2.79782	0.0943927	0.168398	HMGB3	protein_coding	invariant
ENSG00000030066	5.96363	16.1985	1.4392	6.56237	21.7374	3.12632e-06	2.78133e-05	NUP160	protein_coding	enr
ENSG00000030110	19.5389	17.5022	-0.159521	5.36173	0.269877	0.603414	0.700241	BAK1	protein_coding	invariant
ENSG00000030582	54.9727	62.6465	0.18871	7.69559	0.351451	0.553293	0.658417	GRN	protein_coding	invariant
ENSG00000031003	6.83752	8.85131	0.376178	5.74019	1.54479	0.213907	0.319917	FAM13B	protein_coding	invariant
ENSG00000031081	4.40705	12.15	1.46161	6.26972	22.5273	2.07176e-06	1.94514e-05	ARHGAP31	protein_coding	enr
ENSG00000031691	5.99508	2.43194	-1.30385	2.95682	12.8057	0.000345563	0.00159723	CENPQ	protein_coding	dep
ENSG00000031698	61.6132	46.379	-0.408707	7.70137	1.64199	0.200052	0.303359	SARS1	protein_coding	invariant
ENSG00000031823	13.122	16.4995	0.329403	6.78402	1.17318	0.278748	0.391673	RANBP3	protein_coding	invariant
ENSG00000032219	6.22889	7.41196	0.254516	5.669	0.704403	0.401308	0.516698	ARID4A	protein_coding	invariant
ENSG00000032389	6.07288	3.45018	-0.819235	4.79958	6.65313	0.00989817	0.0267952	EIPR1	protein_coding	invariant
ENSG00000032444	9.13669	17.2159	0.912652	6.5581	8.94388	0.00278401	0.00927686	PNPLA6	protein_coding	invariant
ENSG00000032742	3.50797	1.55362	-1.14794	3.99728	11.921	0.000555051	0.0023842	IFT88	protein_coding	dep
ENSG00000033011	9.22963	9.62207	0.0584489	5.42559	0.0364802	0.848527	0.894031	ALG1	protein_coding	invariant
ENSG00000033030	4.69363	4.33669	-0.10976	5.37125	0.128148	0.72036	0.795993	ZCCHC8	protein_coding	invariant
ENSG00000033050	5.41443	10.1124	0.895563	5.31184	8.40009	0.00375202	0.0119611	ABCF2	protein_coding	invariant
ENSG00000033100	15.3196	42.276	1.46258	6.91359	21.9836	2.74983e-06	2.48953e-05	CHPF2	protein_coding	enr
ENSG00000033170	8.35588	6.26033	-0.411734	5.68044	1.83218	0.175871	0.274851	FUT8	protein_coding	invariant
ENSG00000033178	7.57535	6.38467	-0.242447	6.3202	0.641795	0.423062	0.537086	UBA6	protein_coding	invariant
ENSG00000033327	15.6384	35.2956	1.17336	7.42735	13.6031	0.000225808	0.00111758	GAB2	protein_coding	enr
ENSG00000033627	10.1407	10.9062	0.103544	6.84916	0.115255	0.734239	0.807321	ATP6V0A1	protein_coding	invariant
ENSG00000033800	8.81305	7.58661	-0.212854	6.46944	0.493579	0.482335	0.593977	PIAS1	protein_coding	invariant
ENSG00000033867	3.82025	8.1469	1.09036	5.83782	12.8065	0.000345408	0.0015969	SLC4A7	protein_coding	enr
ENSG00000034053	16.0411	31.0728	0.952897	7.33534	9.13544	0.00250705	0.00846677	APBA2	protein_coding	invariant
ENSG00000034152	7.57653	9.76393	0.365801	5.03173	1.38821	0.238708	0.348123	MAP2K3	protein_coding	invariant
ENSG00000034510	257.835	44.248	-2.52485	6.13913	61.0198	5.65044e-15	8.8192e-13	TMSB10	protein_coding	dep
ENSG00000034533	4.71026	3.83774	-0.278438	3.89746	0.728273	0.393444	0.509092	ASTE1	protein_coding	invariant
ENSG00000034677	6.33756	11.2388	0.827841	5.68031	7.38505	0.00657683	0.0190123	RNF19A	protein_coding	invariant
ENSG00000034693	4.49496	2.54977	-0.798508	3.3693	5.45344	0.0195299	0.0466603	PEX3	protein_coding	invariant
ENSG00000034713	25.6733	10.7995	-1.24304	5.79301	16.2439	5.56895e-05	0.000336379	GABARAPL2	protein_coding	dep
ENSG00000035141	8.38962	3.4097	-1.26891	4.22915	14.8182	0.000118387	0.000639815	FAM136A	protein_coding	dep
ENSG00000035403	16.0049	36.9069	1.20488	8.04412	13.5313	0.000234617	0.00115386	VCL	protein_coding	enr
ENSG00000035499	7.76001	12.6746	0.705064	5.27412	5.22281	0.0222926	0.0518388	DEPDC1B	protein_coding	invariant
ENSG00000035681	6.82791	9.14082	0.419691	5.62031	1.90419	0.16761	0.264312	NSMAF	protein_coding	invariant
ENSG00000035687	16.7177	14.953	-0.158527	5.77296	0.274416	0.600385	0.698016	ADSS2	protein_coding	invariant
ENSG00000035862	45.4253	69.6673	0.616694	8.33982	3.52702	0.0603762	0.117465	TIMP2	protein_coding	invariant
ENSG00000035928	13.5303	22.7571	0.749785	6.9274	5.94008	0.0148003	0.0370816	RFC1	protein_coding	invariant
ENSG00000036054	12.5678	7.09363	-0.815956	5.68205	7.10588	0.00768313	0.0217338	TBC1D23	protein_coding	invariant
ENSG00000036257	12.8084	13.1495	0.0385997	7.22342	0.0154174	0.901183	0.932935	CUL3	protein_coding	invariant
ENSG00000036549	5.53455	9.43439	0.769508	6.07152	6.44317	0.011138	0.0294407	AC118549.1	protein_coding	invariant
ENSG00000036565	9.97099	5.61395	-0.833537	4.9457	6.95733	0.00834764	0.0231833	SLC18A1	protein_coding	invariant
ENSG00000036672	2.88471	3.97153	0.449668	3.94399	1.91765	0.166116	0.262317	USP2	protein_coding	invariant
ENSG00000037042	9.76349	5.54229	-0.80691	4.44439	6.28887	0.0121499	0.0316819	TUBG2	protein_coding	invariant
ENSG00000037241	13.1146	1.95732	-2.60219	3.24751	46.3239	1.00235e-11	5.28535e-10	RPL26L1	protein_coding	dep
ENSG00000037280	1.23845	1.89351	0.610104	3.7829	3.48537	0.0619137	0.119894	FLT4	protein_coding	invariant
ENSG00000037474	16.6073	31.2644	0.911738	7.03889	8.63596	0.00329591	0.0106869	NSUN2	protein_coding	invariant
ENSG00000037637	4.77496	9.64213	1.01008	6.01281	11.0175	0.000902576	0.00357621	FBXO42	protein_coding	enr
ENSG00000037749	7.04334	15.3818	1.12716	6.44512	13.5686	0.000229995	0.00113428	MFAP3	protein_coding	enr
ENSG00000037757	14.2634	5.71962	-1.33123	5.13382	17.4749	2.91123e-05	0.000192863	MRI1	protein_coding	dep
ENSG00000037897	8.95586	4.31987	-1.04605	3.73793	9.6175	0.00192732	0.00680703	METTL1	protein_coding	dep
ENSG00000037965	16.1778	22.37	0.465632	5.53878	2.32986	0.126914	0.212049	HOXC8	protein_coding	invariant
ENSG00000038002	4.53657	1.3333	-1.7262	3.03553	21.8712	2.91578e-06	2.62031e-05	AGA	protein_coding	dep
ENSG00000038210	11.0939	6.06622	-0.859869	5.00287	7.4648	0.00629171	0.0183211	PI4K2B	protein_coding	invariant
ENSG00000038219	3.10285	9.08337	1.5507	6.58939	25.0925	5.4646e-07	6.12727e-06	BOD1L1	protein_coding	enr
ENSG00000038274	8.60293	7.19236	-0.252462	5.35057	0.675546	0.411125	0.525729	MAT2B	protein_coding	invariant
ENSG00000038358	12.5737	36.5839	1.53917	7.23208	23.4489	1.28275e-06	1.26652e-05	EDC4	protein_coding	enr
ENSG00000038382	9.87733	39.1876	1.9874	8.7725	33.3947	7.52268e-09	1.49763e-07	TRIO	protein_coding	enr
ENSG00000038532	6.057	14.9919	1.30449	7.0357	17.3919	3.04115e-05	0.000199976	CLEC16A	protein_coding	enr
ENSG00000039123	22.287	17.5978	-0.339122	6.98696	1.21552	0.270242	0.382142	MTREX	protein_coding	invariant
ENSG00000039319	8.70701	16.7007	0.940055	7.61913	8.6473	0.00327546	0.0106348	ZFYVE16	protein_coding	invariant
ENSG00000039523	17.0389	18.8481	0.14481	6.916	0.223879	0.6361	0.728133	RIPOR1	protein_coding	invariant
ENSG00000039650	9.90848	7.38898	-0.422879	5.30602	1.87804	0.170558	0.268461	PNKP	protein_coding	invariant
ENSG00000040199	2.92367	8.53328	1.54272	6.15056	25.0331	5.6355e-07	6.28278e-06	PHLPP2	protein_coding	enr
ENSG00000040275	9.27481	4.5331	-1.01962	5.06429	10.4669	0.0012153	0.00459951	SPDL1	protein_coding	dep
ENSG00000040341	7.73319	3.54805	-1.1085	5.67621	12.9441	0.000320927	0.00150838	STAU2	protein_coding	dep
ENSG00000040487	5.77992	7.24978	0.319118	4.12489	0.982527	0.321576	0.436549	SLC66A1	protein_coding	invariant
ENSG00000040531	2.64405	2.33894	-0.167133	3.10691	0.237865	0.625752	0.719014	CTNS	protein_coding	invariant
ENSG00000040608	5.29384	6.03173	0.192253	4.1517	0.358553	0.549311	0.654782	RTN4R	protein_coding	invariant
ENSG00000040633	16.5707	19.2632	0.215826	5.61369	0.503958	0.477766	0.589503	PHF23	protein_coding	invariant
ENSG00000040731	3.71956	2.98118	-0.305292	3.64418	0.849737	0.356627	0.472545	CDH10	protein_coding	invariant
ENSG00000040933	2.73658	7.19355	1.39039	6.02154	20.5368	5.84959e-06	4.81746e-05	INPP4A	protein_coding	enr
ENSG00000041353	4.07861	2.17962	-0.875109	4.51581	7.45738	0.00631768	0.0183748	RAB27B	protein_coding	invariant
ENSG00000041357	21.1216	6.36807	-1.71809	6.5978	30.1456	4.00806e-08	6.26078e-07	PSMA4	protein_coding	dep
ENSG00000041802	13.7154	20.3066	0.56447	6.3489	3.465	0.0626806	0.121103	LSG1	protein_coding	invariant
ENSG00000041880	2.14764	1.71361	-0.325675	2.54547	0.800029	0.371085	0.486746	PARP3	protein_coding	invariant
ENSG00000041988	2.95223	2.47551	-0.237695	3.49534	0.507766	0.476108	0.588037	THAP3	protein_coding	invariant
ENSG00000042088	4.86721	4.64929	-0.0636985	4.89487	0.0416131	0.838359	0.887198	TDP1	protein_coding	invariant
ENSG00000042286	2.88984	4.19014	0.53036	4.175	2.72688	0.098672	0.173886	AIFM2	protein_coding	invariant
ENSG00000042317	2.21756	1.05076	-1.06162	3.54375	9.66671	0.00187637	0.00665477	AL049834.1	protein_coding	dep
ENSG00000042445	8.44397	9.48116	0.170044	5.18488	0.303947	0.581419	0.682191	RETSAT	protein_coding	invariant
ENSG00000042753	51.5808	10.0999	-2.321	5.73849	52.1025	5.26788e-13	4.31834e-11	AP2S1	protein_coding	dep
ENSG00000043093	14.7965	8.84242	-0.737358	6.62407	5.83856	0.0156786	0.0389223	DCUN1D1	protein_coding	invariant
ENSG00000043143	1.9026	5.8536	1.61219	5.23492	26.2315	3.02839e-07	3.6449e-06	JADE2	protein_coding	enr
ENSG00000043514	3.0373	2.30269	-0.380901	4.14982	1.39331	0.237846	0.347074	TRIT1	protein_coding	invariant
ENSG00000044090	6.32194	23.7434	1.90695	6.50932	37.1749	1.07994e-09	2.79808e-08	CUL7	protein_coding	enr
ENSG00000044115	16.1492	30.791	0.930903	7.69349	8.42171	0.00370766	0.011841	CTNNA1	protein_coding	invariant
ENSG00000044446	1.90863	4.89747	1.35164	4.83892	18.1926	1.9965e-05	0.000139612	PHKA2	protein_coding	enr
ENSG00000044459	2.67639	0.950149	-1.46022	4.36912	19.6264	9.41575e-06	7.27818e-05	CNTLN	protein_coding	dep
ENSG00000044574	150.402	151.734	0.012686	9.21048	0.00143652	0.969766	0.980064	HSPA5	protein_coding	invariant
ENSG00000046647	3.33304	1.04696	-1.54435	2.54606	16.2079	5.67575e-05	0.000341455	GEMIN8	protein_coding	dep
ENSG00000046651	4.00136	2.69764	-0.549368	4.14453	2.87571	0.0899252	0.162178	OFD1	protein_coding	invariant
ENSG00000046653	17.1145	7.11608	-1.25737	6.13869	16.6858	4.41093e-05	0.000275383	GPM6B	protein_coding	dep
ENSG00000047056	3.70143	10.9571	1.55899	5.51035	25.0775	5.50714e-07	6.1608e-06	WDR37	protein_coding	enr
ENSG00000047188	6.75807	14.2335	1.07414	6.82158	12.1967	0.00047875	0.00210275	YTHDC2	protein_coding	enr
ENSG00000047230	6.66061	7.79901	0.228082	5.3224	0.551913	0.457537	0.570069	CTPS2	protein_coding	invariant
ENSG00000047249	7.89816	9.43549	0.25668	5.46759	0.706165	0.40072	0.516213	ATP6V1H	protein_coding	invariant
ENSG00000047315	30.0217	59.6815	0.991161	8.04414	9.23854	0.00236974	0.00809129	POLR2B	protein_coding	invariant
ENSG00000047346	5.05331	5.21298	0.0477671	5.66104	0.0247902	0.874891	0.91308	FAM214A	protein_coding	invariant
ENSG00000047410	21.5947	22.6548	0.0705127	8.09515	0.0474311	0.827595	0.879528	TPR	protein_coding	invariant
ENSG00000047578	1.99512	6.64726	1.72922	5.37955	30.2909	3.71858e-08	5.8697e-07	KIAA0556	protein_coding	enr
ENSG00000047579	2.38315	2.01029	-0.23007	2.78596	0.424028	0.514934	0.624231	DTNBP1	protein_coding	invariant
ENSG00000047621	11.066	4.94938	-1.148	5.3231	13.4667	0.000242833	0.00119067	C12orf4	protein_coding	dep
ENSG00000047634	2.44001	2.94848	0.276904	3.89181	0.726296	0.394086	0.509721	SCML1	protein_coding	invariant
ENSG00000047849	15.2934	34.3998	1.16908	8.53479	12.238	0.000468253	0.00206268	MAP4	protein_coding	enr
ENSG00000047932	11.278	19.0913	0.760241	6.13216	6.286	0.0121695	0.0317247	GOPC	protein_coding	invariant
ENSG00000048028	10.0821	13.5444	0.426096	6.07715	1.98886	0.15846	0.252536	USP28	protein_coding	invariant
ENSG00000048052	4.13533	3.18502	-0.369641	5.95239	1.49673	0.221175	0.327657	HDAC9	protein_coding	invariant
ENSG00000048140	8.67121	14.0305	0.694364	5.88429	5.27265	0.021663	0.050817	TSPAN17	protein_coding	invariant
ENSG00000048162	9.39694	4.76258	-0.973535	4.37021	8.98621	0.00272025	0.00908769	NOP16	protein_coding	invariant
ENSG00000048342	2.74762	3.57339	0.381681	4.91657	1.4997	0.220717	0.327045	CC2D2A	protein_coding	invariant
ENSG00000048392	4.58147	5.68309	0.317126	4.79346	1.02838	0.31054	0.42468	RRM2B	protein_coding	invariant
ENSG00000048405	10.7977	10.6996	-0.0111433	5.96373	0.00136497	0.970528	0.980428	ZNF800	protein_coding	invariant
ENSG00000048471	3.33183	12.6211	1.91829	6.48259	37.5948	8.70743e-10	2.31132e-08	SNX29	protein_coding	enr
ENSG00000048544	30.718	10.0997	-1.5864	5.44368	25.246	5.04644e-07	5.7109e-06	MRPS10	protein_coding	dep
ENSG00000048649	12.694	14.7755	0.22062	7.75714	0.477842	0.489402	0.600857	RSF1	protein_coding	invariant
ENSG00000048707	2.44215	11.8128	2.27231	7.20175	48.8629	2.74493e-12	1.76745e-10	VPS13D	protein_coding	enr
ENSG00000048828	35.3418	80.9012	1.19409	8.7164	12.6432	0.000376924	0.00172055	FAM120A	protein_coding	enr
ENSG00000048991	8.71685	4.05618	-1.09307	5.67152	12.5723	0.000391514	0.00177762	R3HDM1	protein_coding	dep
ENSG00000049089	1.11215	1.70656	0.616824	2.55878	2.99182	0.0836862	0.152891	COL9A2	protein_coding	invariant
ENSG00000049167	5.4967	2.7794	-0.984199	4.52076	9.29623	0.00229625	0.0079054	ERCC8	protein_coding	invariant
ENSG00000049239	3.73168	15.7217	2.07147	6.49036	43.3767	4.5154e-11	1.87837e-09	H6PD	protein_coding	enr
ENSG00000049245	29.78	11.6099	-1.35497	5.83606	19.2124	1.16954e-05	8.78956e-05	VAMP3	protein_coding	dep
ENSG00000049246	1.09742	2.07358	0.917797	3.66257	7.76275	0.00533347	0.016014	PER3	protein_coding	invariant
ENSG00000049449	4.14215	2.45571	-0.728087	3.98415	4.92925	0.0264057	0.0595441	RCN1	protein_coding	invariant
ENSG00000049540	1.0062	1.26726	0.305909	2.88283	0.77134	0.379803	0.495285	ELN	protein_coding	invariant
ENSG00000049541	27.1573	13.287	-1.02433	5.49806	10.9296	0.000946375	0.00372404	RFC2	protein_coding	dep
ENSG00000049618	2.39266	8.68668	1.85881	7.9466	31.3172	2.19125e-08	3.73048e-07	ARID1B	protein_coding	enr
ENSG00000049656	16.5597	17.5291	0.0801849	6.80255	0.069451	0.792138	0.8514	CLPTM1L	protein_coding	invariant
ENSG00000049759	1.19368	1.73107	0.540114	4.68385	2.95411	0.0856597	0.155854	NEDD4L	protein_coding	invariant
ENSG00000049769	4.64709	10.0173	1.10336	4.98949	12.3764	0.000434796	0.00194027	PPP1R3F	protein_coding	enr
ENSG00000049860	7.46761	5.85675	-0.348506	5.07239	1.25501	0.262598	0.374181	HEXB	protein_coding	invariant
ENSG00000049883	1.73835	1.22006	-0.499633	4.18776	2.38861	0.122223	0.205708	PTCD2	protein_coding	invariant
ENSG00000050130	14.756	8.2959	-0.824058	5.66038	7.22864	0.00717494	0.0205284	JKAMP	protein_coding	invariant
ENSG00000050165	2.75182	3.36836	0.28953	5.19269	0.880306	0.348118	0.464015	DKK3	protein_coding	invariant
ENSG00000050393	7.27647	2.98182	-1.29301	4.97987	16.3253	5.33459e-05	0.000323726	MCUR1	protein_coding	dep
ENSG00000050405	21.9559	21.3121	-0.0420994	7.09603	0.0185774	0.891585	0.925404	LIMA1	protein_coding	invariant
ENSG00000050426	8.60872	4.01197	-1.09295	5.26938	12.1771	0.000483806	0.00212113	LETMD1	protein_coding	dep
ENSG00000050438	6.56719	16.7048	1.34576	7.70045	17.2787	3.22789e-05	0.000210271	SLC4A8	protein_coding	enr
ENSG00000050628	1.64704	1.62651	-0.0252022	3.98849	0.00602495	0.93813	0.958446	PTGER3	protein_coding	invariant
ENSG00000050748	8.06683	5.65376	-0.511304	5.94791	2.84837	0.0914668	0.164366	MAPK9	protein_coding	invariant
ENSG00000050820	12.7141	28.9503	1.18619	7.57906	13.6838	0.000216311	0.00107604	BCAR1	protein_coding	enr
ENSG00000051009	3.0772	6.99058	1.17707	4.55337	13.64	0.000221416	0.00109808	FAM160A2	protein_coding	enr
ENSG00000051108	18.5562	22.0403	0.248798	6.68342	0.672329	0.412241	0.526722	HERPUD1	protein_coding	invariant
ENSG00000051180	6.2939	4.19003	-0.57747	4.04274	3.13101	0.076816	0.142972	RAD51	protein_coding	invariant
ENSG00000051341	3.68968	8.4234	1.18823	5.81825	15.1276	0.000100485	0.00055639	POLQ	protein_coding	enr
ENSG00000051382	6.67965	10.2431	0.617843	6.05017	4.17163	0.0411063	0.0857462	PIK3CB	protein_coding	invariant
ENSG00000051523	22.4909	5.38339	-2.03193	5.52734	40.3068	2.17049e-10	7.09316e-09	CYBA	protein_coding	dep
ENSG00000051596	9.07607	6.52782	-0.469827	4.76729	2.22243	0.136019	0.223924	THOC3	protein_coding	invariant
ENSG00000051620	3.17596	1.53803	-1.02963	4.63718	10.3022	0.00132875	0.00497199	HEBP2	protein_coding	dep
ENSG00000051825	13.1881	12.3123	-0.0976506	7.03969	0.100524	0.751202	0.820433	MPHOSPH9	protein_coding	invariant
ENSG00000052126	3.00218	4.37705	0.547209	5.53319	3.21795	0.0728349	0.136872	PLEKHA5	protein_coding	invariant
ENSG00000052723	18.2859	9.33327	-0.961689	6.35623	9.8878	0.00166378	0.0060366	SIKE1	protein_coding	invariant
ENSG00000052749	5.38277	12.4956	1.21166	6.24388	15.666	7.55703e-05	0.000436306	RRP12	protein_coding	enr
ENSG00000052795	4.1735	9.95939	1.25272	6.27016	16.7131	4.34805e-05	0.000272329	FNIP2	protein_coding	enr
ENSG00000052802	41.2429	13.639	-1.59259	6.30187	26.1388	3.17738e-07	3.79147e-06	MSMO1	protein_coding	dep
ENSG00000052841	4.85982	8.17685	0.75096	6.19922	6.12655	0.0133166	0.0340106	TTC17	protein_coding	invariant
ENSG00000053254	9.34426	16.0959	0.784224	7.13079	6.35526	0.0117034	0.0307027	FOXN3	protein_coding	invariant
ENSG00000053371	18.6336	9.84056	-0.906098	4.69013	8.07336	0.00449207	0.0139023	AKR7A2	protein_coding	invariant
ENSG00000053372	19.2765	13.1211	-0.556251	5.38135	3.25238	0.0713196	0.134517	MRTO4	protein_coding	invariant
ENSG00000053501	4.34184	2.27542	-0.920622	3.07148	6.81404	0.00904437	0.0248005	USE1	protein_coding	invariant
ENSG00000053770	5.51113	2.52261	-1.1164	5.7236	13.1515	0.000287293	0.00137481	AP5M1	protein_coding	dep
ENSG00000053900	2.09168	2.16251	0.0595819	4.00768	0.0339847	0.853739	0.897874	ANAPC4	protein_coding	invariant
ENSG00000054116	8.92262	5.55352	-0.667822	4.6967	4.4437	0.0350302	0.0749878	TRAPPC3	protein_coding	invariant
ENSG00000054118	35.712	64.3706	0.84988	7.88248	6.92268	0.00851092	0.0235529	THRAP3	protein_coding	invariant
ENSG00000054148	29.8905	10.1138	-1.5455	5.03871	23.1699	1.48297e-06	1.44087e-05	PHPT1	protein_coding	dep
ENSG00000054267	7.65128	15.2246	0.992887	6.98212	10.2779	0.00134636	0.00503207	ARID4B	protein_coding	invariant
ENSG00000054282	3.56634	1.99105	-0.821418	3.92454	6.18468	0.0128861	0.0332725	SDCCAG8	protein_coding	invariant
ENSG00000054356	31.8388	41.1138	0.368593	8.22912	1.27778	0.258313	0.369235	PTPRN	protein_coding	invariant
ENSG00000054392	1.70023	2.25661	0.409932	3.71546	1.5653	0.210891	0.316426	HHAT	protein_coding	invariant
ENSG00000054523	9.39157	30.0237	1.67616	8.44554	24.6853	6.74956e-07	7.33615e-06	KIF1B	protein_coding	enr
ENSG00000054598	7.04311	7.5031	0.0762053	4.85295	0.0591575	0.807833	0.863889	FOXC1	protein_coding	invariant
ENSG00000054611	5.9609	7.24622	0.275728	5.13044	0.793506	0.373042	0.488689	TBC1D22A	protein_coding	invariant
ENSG00000054654	5.48959	16.6861	1.60383	8.48602	22.6228	1.9713e-06	1.86017e-05	SYNE2	protein_coding	enr
ENSG00000054690	0.998651	3.29469	1.70767	4.49752	27.8037	1.34267e-07	1.7808e-06	PLEKHH1	protein_coding	enr
ENSG00000054793	0.63497	1.6669	1.36418	3.14495	15.8461	6.8709e-05	0.000402919	ATP9A	protein_coding	enr
ENSG00000054965	25.075	56.8027	1.17908	8.33293	12.6547	0.000374618	0.00171246	FAM168A	protein_coding	enr
ENSG00000054967	4.44931	5.55446	0.31679	4.94957	1.03376	0.309277	0.423754	RELT	protein_coding	invariant
ENSG00000054983	6.67843	13.1746	0.979804	6.0578	10.3802	0.00127375	0.00479563	GALC	protein_coding	invariant
ENSG00000055044	33.7883	10.1115	-1.72364	6.18173	30.4587	3.41054e-08	5.48102e-07	NOP58	protein_coding	dep
ENSG00000055070	30.126	28.7335	-0.0691376	7.12559	0.0499171	0.823208	0.876058	SZRD1	protein_coding	invariant
ENSG00000055118	55.6446	79.1184	0.507345	8.61095	2.3445	0.125726	0.210603	KCNH2	protein_coding	invariant
ENSG00000055130	24.0126	37.2151	0.63189	6.9883	4.20445	0.0403179	0.0844018	CUL1	protein_coding	invariant
ENSG00000055147	5.07745	3.2946	-0.61293	4.79027	3.77413	0.0520509	0.10391	FAM114A2	protein_coding	invariant
ENSG00000055163	5.25762	7.79412	0.566899	6.09561	3.51075	0.0609717	0.118368	CYFIP2	protein_coding	invariant
ENSG00000055208	20.3173	24.5061	0.271182	7.05269	0.7738	0.379044	0.494626	TAB2	protein_coding	invariant
ENSG00000055211	14.7206	6.92104	-1.07198	4.63519	11.1384	0.000845573	0.00338125	GINM1	protein_coding	dep
ENSG00000055332	16.4055	9.43708	-0.796642	7.12259	6.53576	0.0105727	0.0282025	EIF2AK2	protein_coding	invariant
ENSG00000055483	7.37595	17.6111	1.25289	6.84376	16.417	5.08278e-05	0.000310376	AC022966.1	protein_coding	enr
ENSG00000055609	13.6404	54.4204	1.9961	9.41753	32.7758	1.03423e-08	1.97241e-07	KMT2C	protein_coding	enr
ENSG00000055917	27.7137	96.1701	1.7947	8.75364	27.6073	1.48613e-07	1.95046e-06	PUM2	protein_coding	enr
ENSG00000055950	12.8049	3.68507	-1.78313	4.91277	29.8486	4.67145e-08	7.18769e-07	MRPL43	protein_coding	dep
ENSG00000056050	15.6133	4.29934	-1.78564	3.89093	27.0552	1.97733e-07	2.50667e-06	HPF1	protein_coding	dep
ENSG00000056097	30.173	28.5276	-0.0800177	7.636	0.0635555	0.800962	0.858472	ZFR	protein_coding	invariant
ENSG00000056277	7.29722	4.55999	-0.662902	4.80196	4.41403	0.0356445	0.0761442	ZNF280C	protein_coding	invariant
ENSG00000056487	11.1134	33.9145	1.60686	7.07194	25.876	3.64059e-07	4.26594e-06	PHF21B	protein_coding	enr
ENSG00000056558	0.639172	1.51557	1.22302	2.19312	10.8461	0.000990044	0.00386631	TRAF1	protein_coding	enr
ENSG00000056586	16.947	41.9641	1.30805	8.41036	15.3831	8.77694e-05	0.000494479	RC3H2	protein_coding	enr
ENSG00000057019	12.9964	16.0821	0.30753	7.35761	0.964008	0.326179	0.441332	DCBLD2	protein_coding	invariant
ENSG00000057252	9.48448	8.61931	-0.13925	5.98951	0.212592	0.644743	0.735309	SOAT1	protein_coding	invariant
ENSG00000057294	1.25927	1.12654	-0.158481	3.09811	0.213393	0.644121	0.734815	PKP2	protein_coding	invariant
ENSG00000057608	86.9097	24.3815	-1.82987	7.77323	30.7282	2.96814e-08	4.84185e-07	GDI2	protein_coding	dep
ENSG00000057663	7.14866	2.72023	-1.37369	4.83268	18.2329	1.95473e-05	0.000137084	ATG5	protein_coding	dep
ENSG00000057757	10.5281	6.21864	-0.756662	4.21304	5.40976	0.0200245	0.0476088	PITHD1	protein_coding	invariant
ENSG00000057935	7.14164	8.40586	0.23316	6.36116	0.593386	0.441113	0.554125	MTA3	protein_coding	invariant
ENSG00000058056	11.2198	26.3041	1.22862	7.25379	15.1457	9.95253e-05	0.000552258	USP13	protein_coding	enr
ENSG00000058063	9.45642	13.8995	0.557284	6.74504	3.35693	0.0669228	0.127631	ATP11B	protein_coding	invariant
ENSG00000058262	69.1636	93.4477	0.433632	8.55882	1.71874	0.189856	0.291064	SEC61A1	protein_coding	invariant
ENSG00000058272	10.6547	15.9433	0.582467	7.30145	3.46362	0.0627328	0.12118	PPP1R12A	protein_coding	invariant
ENSG00000058453	1.0607	3.14394	1.55708	4.18211	22.7693	1.82664e-06	1.73589e-05	CROCC	protein_coding	enr
ENSG00000058600	5.14586	6.67944	0.37364	5.80738	1.52724	0.216527	0.322772	POLR3E	protein_coding	invariant
ENSG00000058668	10.6655	25.2848	1.2448	7.44601	15.2355	9.49009e-05	0.000528352	ATP2B4	protein_coding	enr
ENSG00000058729	4.66426	2.57707	-0.829201	4.3456	6.60114	0.0101913	0.0273573	RIOK2	protein_coding	invariant
ENSG00000058799	2.56578	1.42531	-0.787421	2.13747	4.13183	0.0420838	0.0873293	YIPF1	protein_coding	invariant
ENSG00000058804	15.7717	16.1163	0.030188	6.23494	0.0099712	0.920459	0.945564	NDC1	protein_coding	invariant
ENSG00000058866	4.01462	9.09669	1.17927	6.16216	14.8922	0.000113836	0.000617612	DGKG	protein_coding	enr
ENSG00000059122	7.21818	16.7593	1.21363	6.6515	15.6021	7.81698e-05	0.000448688	FLYWCH1	protein_coding	enr
ENSG00000059145	5.87876	14.993	1.34428	6.27697	19.1271	1.22297e-05	9.13483e-05	UNKL	protein_coding	enr
ENSG00000059378	1.30132	1.56711	0.246	2.97605	0.506829	0.476515	0.588111	PARP12	protein_coding	invariant
ENSG00000059573	43.0722	43.9233	0.0278195	7.35386	0.00790055	0.929173	0.95181	ALDH18A1	protein_coding	invariant
ENSG00000059588	6.62943	14.1653	1.09206	6.33771	12.7673	0.000352723	0.0016261	TARBP1	protein_coding	enr
ENSG00000059691	1.86507	2.56811	0.461034	4.69865	2.15301	0.142291	0.232231	GATB	protein_coding	invariant
ENSG00000059728	6.41933	8.19623	0.354206	5.53658	1.35095	0.245112	0.355227	MXD1	protein_coding	invariant
ENSG00000059758	6.59393	8.75016	0.408791	5.63191	1.80941	0.178579	0.277802	CDK17	protein_coding	invariant
ENSG00000059769	5.13349	4.27918	-0.253988	3.63985	0.58828	0.443085	0.555993	DNAJC25	protein_coding	invariant
ENSG00000059804	7.07906	8.00457	0.182996	5.52117	0.361001	0.547951	0.653702	SLC2A3	protein_coding	invariant
ENSG00000059915	8.82406	15.4728	0.808211	6.17771	7.08371	0.00777879	0.0219503	PSD	protein_coding	invariant
ENSG00000060069	2.66147	8.90378	1.73456	5.39928	30.5012	3.33659e-08	5.38436e-07	CTDP1	protein_coding	enr
ENSG00000060237	21.6432	57.9584	1.42075	9.15975	17.377	3.06509e-05	0.000201211	WNK1	protein_coding	enr
ENSG00000060339	18.3716	15.9125	-0.203639	6.70232	0.450111	0.502282	0.612432	CCAR1	protein_coding	invariant
ENSG00000060491	16.643	30.279	0.86246	6.78218	7.95516	0.00479505	0.0146724	OGFR	protein_coding	invariant
ENSG00000060642	1.89028	1.83193	-0.00856155	2.69673	0.000583933	0.980721	0.987453	PIGV	protein_coding	invariant
ENSG00000060656	21.4417	63.2364	1.55953	8.14114	22.0772	2.61905e-06	2.38794e-05	PTPRU	protein_coding	enr
ENSG00000060688	16.9972	8.28338	-1.02821	5.63333	11.1287	0.000850011	0.00339621	SNRNP40	protein_coding	dep
ENSG00000060709	7.2772	14.179	0.959543	6.68923	9.84042	0.00170719	0.00616571	RIMBP2	protein_coding	invariant
ENSG00000060749	13.3801	11.9343	-0.162958	7.11049	0.277811	0.59814	0.696283	QSER1	protein_coding	invariant
ENSG00000060762	20.1233	2.96014	-2.69224	4.22133	57.3396	3.66697e-14	4.19462e-12	MPC1	protein_coding	dep
ENSG00000060971	2.07474	2.32711	0.157616	3.96797	0.235918	0.62717	0.720278	ACAA1	protein_coding	invariant
ENSG00000060982	72.0139	95.7629	0.411298	9.90326	1.46286	0.226475	0.333878	BCAT1	protein_coding	invariant
ENSG00000061273	8.54781	18.3763	1.10259	7.05797	12.5138	0.000403963	0.00182396	HDAC7	protein_coding	enr
ENSG00000061337	7.80838	29.5928	1.92044	6.72895	37.5031	9.12678e-10	2.40301e-08	LZTS1	protein_coding	enr
ENSG00000061656	1.67295	0.518572	-1.64889	1.57313	13.4265	0.000248095	0.0012119	SPAG4	protein_coding	dep
ENSG00000061676	7.33097	14.2188	0.955404	7.92104	8.6873	0.00320434	0.0104281	NCKAP1	protein_coding	invariant
ENSG00000061794	39.4112	14.5298	-1.43306	5.71829	21.2155	4.10436e-06	3.54005e-05	MRPS35	protein_coding	dep
ENSG00000061918	11.1903	12.7589	0.191504	5.55016	0.3956	0.52937	0.63679	GUCY1B1	protein_coding	invariant
ENSG00000061936	8.29657	14.4452	0.798525	6.84836	6.78294	0.0092033	0.0251585	SFSWAP	protein_coding	invariant
ENSG00000061938	5.52228	15.986	1.53175	6.94748	23.9385	9.94643e-07	1.01387e-05	TNK2	protein_coding	enr
ENSG00000061987	6.45669	14.0732	1.12357	7.3579	12.5898	0.000387868	0.00176394	MON2	protein_coding	enr
ENSG00000062194	17.7405	20.5131	0.209917	6.95223	0.468703	0.493585	0.604661	GPBP1	protein_coding	invariant
ENSG00000062282	0.971952	1.04302	0.125361	3.01885	0.133961	0.71436	0.791031	DGAT2	protein_coding	invariant
ENSG00000062370	3.24336	3.63505	0.178494	3.73799	0.297655	0.585356	0.685698	ZNF112	protein_coding	invariant
ENSG00000062485	56.3534	25.6742	-1.13305	8.03925	11.978	0.000538336	0.00232109	CS	protein_coding	dep
ENSG00000062524	5.06713	8.85785	0.80315	4.59227	6.4489	0.0111021	0.0293641	LTK	protein_coding	invariant
ENSG00000062598	8.39533	17.7734	1.08014	6.4257	12.4816	0.000410983	0.00184838	ELMO2	protein_coding	enr
ENSG00000062650	16.3081	25.4421	0.642265	7.23193	4.23526	0.0395927	0.0832116	WAPL	protein_coding	invariant
ENSG00000062716	16.3081	5.10992	-1.66084	6.21147	28.3837	9.9501e-08	1.37289e-06	VMP1	protein_coding	dep
ENSG00000062725	13.7926	8.71351	-0.656689	6.80417	4.61579	0.0316789	0.0692188	APPBP2	protein_coding	invariant
ENSG00000062822	16.5328	25.1599	0.604105	6.68183	3.94159	0.0471063	0.0957138	POLD1	protein_coding	invariant
ENSG00000063015	9.15475	13.6309	0.571002	5.81632	3.55819	0.0592522	0.115647	SEZ6	protein_coding	invariant
ENSG00000063046	120.781	105.228	-0.198483	9.44043	0.348053	0.555217	0.65958	EIF4B	protein_coding	invariant
ENSG00000063169	6.1821	14.1322	1.18737	6.24207	15.0449	0.000104985	0.000576673	BICRA	protein_coding	enr
ENSG00000063176	10.8515	18.4756	0.765385	6.4569	6.32766	0.0118869	0.0310917	SPHK2	protein_coding	invariant
ENSG00000063177	120.403	31.4405	-1.93317	8.19779	32.8726	9.8402e-09	1.88959e-07	RPL18	protein_coding	dep
ENSG00000063180	8.03019	3.93012	-0.983861	3.59894	8.48867	0.00357365	0.0114769	CA11	protein_coding	invariant
ENSG00000063241	16.0735	5.25591	-1.5967	5.5753	25.8167	3.75431e-07	4.38603e-06	ISOC2	protein_coding	dep
ENSG00000063244	60.8111	79.1619	0.380183	8.16952	1.36609	0.242486	0.352211	U2AF2	protein_coding	invariant
ENSG00000063245	18.5496	23.1793	0.321256	8.5216	0.94769	0.330308	0.445572	EPN1	protein_coding	invariant
ENSG00000063322	22.6585	16.1741	-0.487713	6.22478	2.58264	0.108041	0.187118	MED29	protein_coding	invariant
ENSG00000063587	6.25102	14.8236	1.24271	6.41579	16.4057	5.11315e-05	0.000312035	ZNF275	protein_coding	enr
ENSG00000063601	5.83971	12.2359	1.0639	5.82858	12.1953	0.000479111	0.00210386	MTMR1	protein_coding	enr
ENSG00000063660	9.08312	19.7438	1.11812	6.54879	13.3223	0.000262262	0.00127282	GPC1	protein_coding	enr
ENSG00000063761	2.7082	2.73309	0.0165651	3.85968	0.0025816	0.959477	0.972982	ADCK1	protein_coding	invariant
ENSG00000063854	10.5212	7.90267	-0.404932	5.75842	1.78349	0.181721	0.281022	HAGH	protein_coding	invariant
ENSG00000063978	12.6563	22.9468	0.857732	6.98724	7.69932	0.00552417	0.0164922	RNF4	protein_coding	invariant
ENSG00000064042	24.6345	37.048	0.58879	8.38757	3.20452	0.0734351	0.137828	LIMCH1	protein_coding	invariant
ENSG00000064102	20.2259	6.60668	-1.58477	5.3834	25.1403	5.33067e-07	5.98741e-06	INTS13	protein_coding	dep
ENSG00000064115	17.0767	20.5308	0.26681	6.69411	0.773117	0.379255	0.494867	TM7SF3	protein_coding	invariant
ENSG00000064199	2.50582	0.6434	-1.83562	3.14306	25.3413	4.8032e-07	5.46735e-06	SPA17	protein_coding	dep
ENSG00000064225	9.02848	6.70254	-0.423294	5.63749	1.93123	0.164624	0.260502	ST3GAL6	protein_coding	invariant
ENSG00000064300	2.70695	6.58297	1.27834	4.24082	15.6599	7.58155e-05	0.000437363	NGFR	protein_coding	enr
ENSG00000064309	17.0605	63.6834	1.8998	8.73898	30.746	2.94115e-08	4.80988e-07	CDON	protein_coding	enr
ENSG00000064313	11.967	11.1207	-0.10194	6.23947	0.113781	0.73588	0.808619	TAF2	protein_coding	invariant
ENSG00000064393	5.27123	28.1694	2.4166	8.02383	50.5334	1.17154e-12	8.37244e-11	HIPK2	protein_coding	enr
ENSG00000064419	33.7417	42.6348	0.337698	7.48027	1.14775	0.284021	0.397474	TNPO3	protein_coding	invariant
ENSG00000064490	14.687	3.87196	-1.88796	4.58065	32.2498	1.35569e-08	2.49053e-07	RFXANK	protein_coding	dep
ENSG00000064545	18.4963	14.39	-0.361471	5.76002	1.41959	0.23347	0.341916	TMEM161A	protein_coding	invariant
ENSG00000064547	0.54747	2.23745	2.00021	1.90078	26.5481	2.5706e-07	3.17622e-06	LPAR2	protein_coding	enr
ENSG00000064601	12.9029	9.14484	-0.497786	6.01821	2.69647	0.100571	0.176657	CTSA	protein_coding	invariant
ENSG00000064607	19.9461	45.1972	1.17942	8.1053	12.9106	0.000326725	0.00152863	SUGP2	protein_coding	enr
ENSG00000064651	5.01766	7.69629	0.613369	6.07668	4.10355	0.0427932	0.0885642	SLC12A2	protein_coding	invariant
ENSG00000064652	4.27144	1.74251	-1.24183	3.45473	12.9559	0.000318916	0.00150038	SNX24	protein_coding	dep
ENSG00000064666	7.95244	4.70887	-0.761838	4.54624	5.64494	0.0175058	0.0425552	CNN2	protein_coding	invariant
ENSG00000064687	2.78269	5.02288	0.853032	5.22041	7.60036	0.00583567	0.0172532	ABCA7	protein_coding	invariant
ENSG00000064703	10.4109	9.27355	-0.164282	5.78565	0.294926	0.587081	0.687064	DDX20	protein_coding	invariant
ENSG00000064726	33.4599	22.9694	-0.54103	6.8462	3.12568	0.0770678	0.143172	BTBD1	protein_coding	invariant
ENSG00000064763	14.0023	4.53568	-1.61349	5.66712	26.4943	2.64324e-07	3.25155e-06	FAR2	protein_coding	dep
ENSG00000064932	13.8163	32.096	1.21475	7.24137	14.8321	0.000117517	0.000635817	SBNO2	protein_coding	enr
ENSG00000064933	9.74182	3.57905	-1.42508	5.20755	20.2098	6.93975e-06	5.5925e-05	PMS1	protein_coding	dep
ENSG00000064961	13.6964	9.5942	-0.508928	5.4995	2.75626	0.0968744	0.171555	HMG20B	protein_coding	invariant
ENSG00000064995	15.2497	7.63524	-0.965133	4.54135	9.05241	0.00262349	0.00880513	TAF11	protein_coding	invariant
ENSG00000064999	3.21104	12.1867	1.91863	6.01516	37.9136	7.39491e-10	2.02065e-08	ANKS1A	protein_coding	enr
ENSG00000065000	28.0345	77.3818	1.46406	8.82438	18.6695	1.5545e-05	0.000112577	AP3D1	protein_coding	enr
ENSG00000065029	2.99796	3.28634	0.132837	4.41769	0.174901	0.675792	0.759794	ZNF76	protein_coding	invariant
ENSG00000065054	9.65532	8.329	-0.208915	4.99236	0.44989	0.502387	0.612522	SLC9A3R2	protein_coding	invariant
ENSG00000065057	20.1205	7.90467	-1.32715	5.11506	17.5099	2.85818e-05	0.000189929	NTHL1	protein_coding	dep
ENSG00000065060	8.15407	32.6511	1.99995	7.65358	36.8602	1.26913e-09	3.22334e-08	UHRF1BP1	protein_coding	enr
ENSG00000065135	23.0825	14.621	-0.658328	7.41652	4.3524	0.0369569	0.0785177	GNAI3	protein_coding	invariant
ENSG00000065150	34.4476	49.4728	0.522087	8.66314	2.47675	0.115541	0.197201	IPO5	protein_coding	invariant
ENSG00000065154	24.6472	23.3876	-0.0749618	6.34898	0.0613738	0.804338	0.861138	OAT	protein_coding	invariant
ENSG00000065183	9.68115	25.0966	1.37364	7.47772	18.3765	1.81282e-05	0.000128378	WDR3	protein_coding	enr
ENSG00000065243	8.72593	9.62381	0.144875	5.98654	0.23089	0.630865	0.723415	PKN2	protein_coding	invariant
ENSG00000065268	37.5611	19.5208	-0.938246	6.08218	9.4417	0.00212106	0.00739359	WDR18	protein_coding	invariant
ENSG00000065308	6.04172	14.972	1.30626	6.20125	18.1472	2.04466e-05	0.000142469	TRAM2	protein_coding	enr
ENSG00000065328	9.89991	19.4373	0.971652	6.31616	10.1587	0.0014362	0.00532301	MCM10	protein_coding	invariant
ENSG00000065357	1.0608	1.05385	0.00662351	3.43833	0.000395963	0.984124	0.989959	DGKA	protein_coding	invariant
ENSG00000065413	2.93561	8.46866	1.52678	6.18302	24.5315	7.31067e-07	7.81969e-06	ANKRD44	protein_coding	enr
ENSG00000065427	39.3946	23.9659	-0.714977	7.01319	5.339	0.0208534	0.0492257	KARS1	protein_coding	invariant
ENSG00000065457	11.2999	16.9024	0.579607	5.98004	3.6751	0.055231	0.109075	ADAT1	protein_coding	invariant
ENSG00000065485	8.41694	8.0541	-0.0568976	5.07387	0.0337034	0.854339	0.898262	PDIA5	protein_coding	invariant
ENSG00000065491	6.10459	10.7296	0.814395	4.85711	6.75438	0.00935179	0.0254966	TBC1D22B	protein_coding	invariant
ENSG00000065518	36.563	7.09887	-2.33579	5.38471	51.0204	9.14098e-13	6.80689e-11	NDUFB4	protein_coding	dep
ENSG00000065526	8.29215	36.8861	2.15252	8.33561	39.8175	2.78831e-10	8.69577e-09	SPEN	protein_coding	enr
ENSG00000065534	1.08824	3.67651	1.75021	5.70446	31.6473	1.84869e-08	3.24061e-07	MYLK	protein_coding	enr
ENSG00000065548	23.8327	8.0711	-1.54659	5.61246	24.3774	7.91928e-07	8.34712e-06	ZC3H15	protein_coding	dep
ENSG00000065559	5.4578	8.67945	0.669553	5.33017	4.73649	0.0295292	0.0652775	MAP2K4	protein_coding	invariant
ENSG00000065600	16.6687	13.8828	-0.262911	5.48285	0.738524	0.390134	0.505614	PACC1	protein_coding	invariant
ENSG00000065609	14.0131	27.6501	0.979554	7.11101	9.87051	0.00167949	0.00608034	SNAP91	protein_coding	invariant
ENSG00000065613	11.431	16.5957	0.539421	6.82777	3.12459	0.0771194	0.143218	SLK	protein_coding	invariant
ENSG00000065615	4.94233	4.76354	-0.0492649	5.55038	0.0261624	0.871504	0.910666	CYB5R4	protein_coding	invariant
ENSG00000065665	4.41792	2.40783	-0.858061	3.78298	6.62101	0.0100782	0.0271696	SEC61A2	protein_coding	invariant
ENSG00000065717	1.68219	2.04643	0.267152	2.94722	0.59589	0.440151	0.553201	TLE2	protein_coding	invariant
ENSG00000065802	6.42753	20.8347	1.69286	6.64761	29.5894	5.33966e-08	8.03834e-07	ASB1	protein_coding	enr
ENSG00000065809	13.1753	17.8253	0.435704	6.76449	2.05405	0.151802	0.2442	FAM107B	protein_coding	invariant
ENSG00000065833	27.7082	12.0646	-1.19248	6.06472	15.0638	0.000103936	0.000572017	ME1	protein_coding	dep
ENSG00000065882	4.86251	6.0791	0.32138	5.62654	1.11822	0.290303	0.404154	TBC1D1	protein_coding	invariant
ENSG00000065883	3.80819	7.54394	0.983811	7.12207	9.93845	0.00161862	0.00590265	CDK13	protein_coding	invariant
ENSG00000065911	36.4328	27.7265	-0.393982	7.27543	1.59063	0.207236	0.312214	MTHFD2	protein_coding	invariant
ENSG00000065970	6.19857	11.1007	0.836455	5.75938	7.56158	0.00596258	0.0175698	FOXJ2	protein_coding	invariant
ENSG00000065978	121.48	19.9258	-2.59794	7.91257	57.3345	3.67647e-14	4.19462e-12	YBX1	protein_coding	dep
ENSG00000065989	5.31072	8.84778	0.734109	5.5749	5.77621	0.0162445	0.0400853	PDE4A	protein_coding	invariant
ENSG00000066027	15.9928	26.1663	0.708487	6.37302	5.4395	0.0196863	0.0469427	PPP2R5A	protein_coding	invariant
ENSG00000066032	9.62976	16.8524	0.806467	6.63717	6.99592	0.00816956	0.0227827	CTNNA2	protein_coding	invariant
ENSG00000066044	33.6312	34.7238	0.0459911	7.8949	0.0205217	0.88609	0.921171	ELAVL1	protein_coding	invariant
ENSG00000066084	11.698	57.0868	2.28612	8.47224	43.9657	3.34181e-11	1.47175e-09	DIP2B	protein_coding	enr
ENSG00000066117	36.5526	33.8418	-0.111438	7.43212	0.125715	0.722917	0.797789	SMARCD1	protein_coding	invariant
ENSG00000066135	4.25065	12.759	1.57984	5.44343	25.6191	4.15895e-07	4.82983e-06	KDM4A	protein_coding	enr
ENSG00000066136	7.45051	3.56453	-1.04681	5.06639	11.0293	0.00089683	0.00355706	NFYC	protein_coding	dep
ENSG00000066279	28.084	20.099	-0.480666	8.03732	2.20373	0.137677	0.226114	ASPM	protein_coding	invariant
ENSG00000066322	14.608	8.54576	-0.763518	4.87846	5.85412	0.0155406	0.0386671	ELOVL1	protein_coding	invariant
ENSG00000066379	4.58716	1.13209	-1.96353	3.47837	29.9344	4.46904e-08	6.91443e-07	ZNRD1	protein_coding	dep
ENSG00000066422	11.4624	10.158	-0.171528	6.25666	0.321691	0.570593	0.672808	ZBTB11	protein_coding	invariant
ENSG00000066427	3.2216	1.30037	-1.29597	4.48388	15.7746	7.13548e-05	0.000415935	ATXN3	protein_coding	dep
ENSG00000066455	15.8151	10.3086	-0.605624	5.40146	3.87026	0.0491488	0.0991309	GOLGA5	protein_coding	invariant
ENSG00000066468	0.604468	1.32969	1.10112	2.80184	9.82985	0.00171702	0.00619437	FGFR2	protein_coding	enr
ENSG00000066557	13.6666	2.86053	-2.19107	4.60169	42.4171	7.3742e-11	2.87167e-09	LRRC40	protein_coding	dep
ENSG00000066583	38.3902	17.8889	-1.09273	5.78603	12.6641	0.000372742	0.00170469	ISOC1	protein_coding	dep
ENSG00000066629	5.27065	11.6482	1.143	6.23364	13.9927	0.00018352	0.000933629	EML1	protein_coding	enr
ENSG00000066651	3.08965	2.21174	-0.459721	3.95365	1.9851	0.158854	0.253062	TRMT11	protein_coding	invariant
ENSG00000066654	11.4171	11.8558	0.0574064	6.24412	0.0361049	0.849299	0.894409	THUMPD1	protein_coding	invariant
ENSG00000066697	12.146	9.95664	-0.281045	5.1778	0.825506	0.363575	0.479183	MSANTD3	protein_coding	invariant
ENSG00000066735	30.7094	135.397	2.14002	9.13012	37.746	8.05821e-10	2.16253e-08	KIF26A	protein_coding	enr
ENSG00000066739	5.74513	19.5794	1.76826	7.49147	29.7423	4.93465e-08	7.55099e-07	ATG2B	protein_coding	enr
ENSG00000066777	6.70209	16.1963	1.27236	6.97994	16.6821	4.41952e-05	0.000275576	ARFGEF1	protein_coding	enr
ENSG00000066827	1.1732	2.1414	0.857683	3.8579	6.89244	0.0086561	0.0239038	ZFAT	protein_coding	invariant
ENSG00000066855	8.51375	3.83836	-1.13776	4.86272	12.717	0.000362352	0.00166458	MTFR1	protein_coding	dep
ENSG00000066926	3.7251	4.0994	0.135968	5.10209	0.192712	0.660669	0.748015	FECH	protein_coding	invariant
ENSG00000066933	4.36433	14.1657	1.69817	7.5527	27.3807	1.67093e-07	2.16323e-06	MYO9A	protein_coding	enr
ENSG00000067057	13.6787	12.6086	-0.119147	6.19208	0.155247	0.693571	0.773365	PFKP	protein_coding	invariant
ENSG00000067064	15.1241	13.3996	-0.174104	5.95727	0.332473	0.564206	0.667415	IDI1	protein_coding	invariant
ENSG00000067082	19.2725	30.4123	0.658013	7.2514	4.4339	0.035232	0.0753785	KLF6	protein_coding	invariant
ENSG00000067113	5.32494	3.63224	-0.555141	3.157	2.58125	0.108136	0.187266	PLPP1	protein_coding	invariant
ENSG00000067141	2.85142	6.16308	1.11024	5.18503	12.7202	0.00036172	0.00166245	NEO1	protein_coding	enr
ENSG00000067167	27.1665	7.43559	-1.85511	6.17411	34.9137	3.44651e-09	7.63239e-08	TRAM1	protein_coding	dep
ENSG00000067177	5.75449	19.2682	1.74088	6.30107	31.4279	2.0699e-08	3.57539e-07	PHKA1	protein_coding	enr
ENSG00000067182	15.1138	11.8579	-0.348595	5.76171	1.32105	0.250403	0.360517	TNFRSF1A	protein_coding	invariant
ENSG00000067191	3.47914	4.17531	0.257515	4.76125	0.674014	0.411656	0.526166	CACNB1	protein_coding	invariant
ENSG00000067208	4.0491	5.91374	0.551561	5.3655	3.23387	0.07213	0.135757	EVI5	protein_coding	invariant
ENSG00000067221	2.02851	2.91534	0.520716	4.68692	2.74165	0.0977637	0.172744	STOML1	protein_coding	invariant
ENSG00000067225	170.735	189.047	0.146982	10.5905	0.182939	0.66886	0.754881	PKM	protein_coding	invariant
ENSG00000067248	16.4552	12.231	-0.424343	6.14015	1.96343	0.161147	0.256024	DHX29	protein_coding	invariant
ENSG00000067334	5.87166	1.6755	-1.7699	4.86171	29.4855	5.63358e-08	8.40942e-07	DNTTIP2	protein_coding	dep
ENSG00000067365	2.75813	1.75407	-0.661072	4.24069	4.14899	0.0416593	0.0866404	METTL22	protein_coding	invariant
ENSG00000067369	13.9768	52.8003	1.91712	8.75853	31.248	2.27076e-08	3.85575e-07	TP53BP1	protein_coding	enr
ENSG00000067445	8.32055	12.0896	0.538069	6.09653	3.16448	0.0752563	0.140677	TRO	protein_coding	invariant
ENSG00000067533	8.0685	6.02238	-0.41486	5.80289	1.87607	0.170782	0.268643	RRP15	protein_coding	invariant
ENSG00000067560	144.703	38.2938	-1.91342	7.84132	33.2208	8.22662e-09	1.62286e-07	RHOA	protein_coding	dep
ENSG00000067596	8.68586	25.3237	1.54255	7.46719	22.9893	1.62906e-06	1.5703e-05	DHX8	protein_coding	enr
ENSG00000067601	5.18932	2.75791	-0.976948	1.85247	5.61437	0.0178138	0.0431681	PMS2P4	transcribed_unprocessed_pseudogene	invariant
ENSG00000067606	2.55929	3.00722	0.226806	4.4195	0.509342	0.475424	0.587393	PRKCZ	protein_coding	invariant
ENSG00000067704	32.6523	74.0619	1.18108	7.78307	13.3165	0.000263085	0.00127618	IARS2	protein_coding	enr
ENSG00000067715	39.4002	85.3629	1.11534	8.63752	11.108	0.000859545	0.00342869	SYT1	protein_coding	enr
ENSG00000067829	23.9376	5.87199	-2.00857	5.36571	38.7941	4.70948e-10	1.36729e-08	IDH3G	protein_coding	dep
ENSG00000067836	3.2506	2.01067	-0.684601	3.32222	4.0028	0.0454247	0.0929164	ROGDI	protein_coding	invariant
ENSG00000067840	12.8723	40.4294	1.64933	6.84696	27.8682	1.29867e-07	1.73068e-06	PDZD4	protein_coding	enr
ENSG00000067900	7.70295	10.0543	0.384822	6.61934	1.6083	0.204731	0.309133	ROCK1	protein_coding	invariant
ENSG00000067955	34.746	26.6558	-0.380625	7.16106	1.50315	0.220188	0.326384	CBFB	protein_coding	invariant
ENSG00000067992	3.86087	7.18939	0.896723	6.22257	8.69442	0.00319186	0.010391	PDK3	protein_coding	invariant
ENSG00000068001	6.56886	7.22463	0.132286	4.93079	0.179929	0.671434	0.756857	HYAL2	protein_coding	invariant
ENSG00000068024	2.99323	9.65856	1.68512	6.38922	29.4666	5.68891e-08	8.46535e-07	HDAC4	protein_coding	enr
ENSG00000068028	3.55061	4.02457	0.173125	3.80377	0.280299	0.596505	0.695086	RASSF1	protein_coding	invariant
ENSG00000068078	0.977982	3.55285	1.83833	3.37983	28.9757	7.32915e-08	1.05529e-06	FGFR3	protein_coding	enr
ENSG00000068097	6.74662	10.615	0.65113	5.9297	4.63294	0.0313638	0.0686226	HEATR6	protein_coding	invariant
ENSG00000068120	31.0723	38.9947	0.326864	7.14158	1.11279	0.291476	0.405322	COASY	protein_coding	invariant
ENSG00000068137	17.9383	30.3075	0.754917	6.85303	6.06646	0.0137773	0.0349129	PLEKHH3	protein_coding	invariant
ENSG00000068305	11.9767	25.9677	1.11629	7.03431	12.8564	0.000336327	0.0015653	MEF2A	protein_coding	enr
ENSG00000068308	19.9659	34.4844	0.786013	6.60748	6.65107	0.00990964	0.0268188	OTUD5	protein_coding	invariant
ENSG00000068323	17.3741	19.4421	0.161541	6.27557	0.285437	0.593159	0.692219	TFE3	protein_coding	invariant
ENSG00000068354	6.0109	8.98023	0.576467	4.88764	3.40321	0.0650697	0.124755	TBC1D25	protein_coding	invariant
ENSG00000068366	20.0213	28.7611	0.523169	7.31854	2.79251	0.094706	0.168679	ACSL4	protein_coding	invariant
ENSG00000068383	10.9386	10.1986	-0.104452	5.30812	0.11525	0.734244	0.807321	INPP5A	protein_coding	invariant
ENSG00000068394	14.9183	11.8483	-0.317906	4.49051	1.00271	0.316655	0.431269	GPKOW	protein_coding	invariant
ENSG00000068400	4.45129	8.98893	1.0124	5.51379	10.8552	0.000985177	0.00385032	GRIPAP1	protein_coding	enr
ENSG00000068438	19.774	7.47664	-1.39467	5.31159	19.5167	9.97252e-06	7.66e-05	FTSJ1	protein_coding	dep
ENSG00000068489	24.3638	19.5833	-0.319349	6.48819	1.10613	0.292924	0.406874	PRR11	protein_coding	invariant
ENSG00000068615	1.0771	1.67553	0.627008	2.98747	3.32672	0.0681627	0.129527	REEP1	protein_coding	invariant
ENSG00000068650	4.51895	16.7706	1.88933	7.1839	34.7531	3.74273e-09	8.20457e-08	ATP11A	protein_coding	enr
ENSG00000068654	7.07249	22.8797	1.69214	7.65641	26.9038	2.13836e-07	2.68984e-06	POLR1A	protein_coding	enr
ENSG00000068697	84.0073	36.6738	-1.19031	6.55224	14.9313	0.000111495	0.00060694	LAPTM4A	protein_coding	dep
ENSG00000068724	3.05924	8.01855	1.38357	5.29502	19.6483	9.30878e-06	7.20692e-05	TTC7A	protein_coding	enr
ENSG00000068745	11.5367	5.56711	-1.04121	5.60321	11.3833	0.000741072	0.00303173	IP6K2	protein_coding	dep
ENSG00000068784	6.2008	7.05898	0.192111	5.06769	0.384565	0.53517	0.642217	SRBD1	protein_coding	invariant
ENSG00000068796	24.1559	30.088	0.317577	7.03338	1.0629	0.302554	0.416955	KIF2A	protein_coding	invariant
ENSG00000068878	11.668	24.6023	1.07593	7.55573	11.3387	0.000759098	0.00308928	PSME4	protein_coding	enr
ENSG00000068885	3.65886	2.55305	-0.496696	4.48348	2.43657	0.118535	0.20101	IFT80	protein_coding	invariant
ENSG00000068903	9.66821	4.30356	-1.15834	5.45993	13.8416	0.000198881	0.00100003	SIRT2	protein_coding	dep
ENSG00000068912	9.35396	16.1251	0.785604	5.03807	6.36494	0.0116397	0.0305887	ERLEC1	protein_coding	invariant
ENSG00000068971	7.90778	12.2635	0.633417	5.07833	4.16515	0.0412638	0.0859974	PPP2R5B	protein_coding	invariant
ENSG00000069020	2.2572	7.00508	1.62983	6.07398	27.8349	1.3212e-07	1.7559e-06	MAST4	protein_coding	enr
ENSG00000069188	0.711563	1.14781	0.661715	3.44187	3.91998	0.0477155	0.0968206	SDK2	protein_coding	invariant
ENSG00000069248	20.2282	36.9751	0.869488	7.4401	7.54753	0.00600924	0.017694	NUP133	protein_coding	invariant
ENSG00000069275	149.983	88.6883	-0.757361	9.58885	4.9828	0.0256005	0.0580369	NUCKS1	protein_coding	invariant
ENSG00000069329	14.6245	10.0327	-0.540543	6.9113	3.10057	0.0782648	0.144817	VPS35	protein_coding	invariant
ENSG00000069345	27.3791	10.4945	-1.37478	6.56059	19.7293	8.92251e-06	6.96034e-05	DNAJA2	protein_coding	dep
ENSG00000069399	4.02256	3.28927	-0.294636	3.52181	0.77603	0.378358	0.494061	BCL3	protein_coding	invariant
ENSG00000069424	1.68148	3.70027	1.13482	5.53221	13.5899	0.000227403	0.00112405	KCNAB2	protein_coding	enr
ENSG00000069431	1.94531	0.666305	-1.52787	3.975	20.3051	6.60237e-06	5.34712e-05	ABCC9	protein_coding	dep
ENSG00000069482	72.8155	30.6489	-1.23855	6.08401	16.218	5.64556e-05	0.000340163	GAL	protein_coding	dep
ENSG00000069509	18.4839	6.88189	-1.4081	4.04288	17.5864	2.74544e-05	0.000183311	FUNDC1	protein_coding	dep
ENSG00000069667	0.815705	1.05558	0.373104	3.992	1.33031	0.24875	0.359065	RORA	protein_coding	invariant
ENSG00000069696	0.395047	2.13385	2.25873	0.500749	22.6922	1.90139e-06	1.80253e-05	DRD4	protein_coding	enr
ENSG00000069702	0.519981	1.0187	0.96088	2.68213	7.40726	0.00649611	0.0188012	TGFBR3	protein_coding	invariant
ENSG00000069849	58.7028	47.6188	-0.301788	7.12241	0.949418	0.329868	0.445163	ATP1B3	protein_coding	invariant
ENSG00000069869	7.71135	12.5601	0.704885	6.52915	5.37386	0.0204407	0.0484038	NEDD4	protein_coding	invariant
ENSG00000069943	1.99026	1.14096	-0.79054	2.89538	4.91159	0.0266771	0.0600521	PIGB	protein_coding	invariant
ENSG00000069956	21.2527	28.7272	0.435128	7.31492	1.93513	0.164198	0.260051	MAPK6	protein_coding	invariant
ENSG00000069966	1.6222	1.19694	-0.422827	4.25272	1.73025	0.188379	0.289164	GNB5	protein_coding	invariant
ENSG00000069974	4.61821	4.17844	-0.135184	4.63554	0.184058	0.667909	0.754103	RAB27A	protein_coding	invariant
ENSG00000069998	16.6734	15.7039	-0.0848814	6.32342	0.0787477	0.779002	0.840755	HDHD5	protein_coding	invariant
ENSG00000070010	8.29757	1.75713	-2.21581	5.48011	46.8324	7.73246e-12	4.21397e-10	UFD1	protein_coding	dep
ENSG00000070018	12.3681	33.5019	1.43727	7.89099	19.2947	1.12016e-05	8.44774e-05	LRP6	protein_coding	enr
ENSG00000070047	7.13903	33.2837	2.21834	6.85911	48.468	3.3573e-12	2.10614e-10	PHRF1	protein_coding	enr
ENSG00000070061	16.9371	63.0504	1.89555	7.91614	32.5881	1.13911e-08	2.14518e-07	ELP1	protein_coding	enr
ENSG00000070081	3.10099	0.665173	-2.20234	4.14501	40.0496	2.47597e-10	7.91905e-09	NUCB2	protein_coding	dep
ENSG00000070087	48.6654	17.7484	-1.45189	6.95165	21.4187	3.69155e-06	3.22391e-05	PFN2	protein_coding	dep
ENSG00000070182	1.09307	2.84819	1.37753	4.8452	18.897	1.37972e-05	0.000101502	SPTB	protein_coding	enr
ENSG00000070214	3.38387	2.66483	-0.339403	5.21261	1.20558	0.272209	0.3842	SLC44A1	protein_coding	invariant
ENSG00000070269	2.06329	2.73768	0.409832	4.27502	1.6473	0.199327	0.302447	TMEM260	protein_coding	invariant
ENSG00000070366	2.36496	9.4846	1.99746	5.94988	40.9122	1.59226e-10	5.47882e-09	SMG6	protein_coding	enr
ENSG00000070367	13.4683	8.97632	-0.582808	7.13285	3.51914	0.060664	0.117907	EXOC5	protein_coding	invariant
ENSG00000070371	1.15535	2.68923	1.20963	4.24429	14.0434	0.000178644	0.000912157	CLTCL1	protein_coding	enr
ENSG00000070404	2.29905	2.76886	0.254842	2.94128	0.542387	0.461445	0.573828	FSTL3	protein_coding	invariant
ENSG00000070413	30.5624	96.1155	1.65244	8.46929	23.9776	9.74622e-07	9.97109e-06	DGCR2	protein_coding	enr
ENSG00000070423	24.2512	16.033	-0.5981	6.12559	3.87656	0.0489647	0.0988617	RNF126	protein_coding	invariant
ENSG00000070444	3.76211	8.77402	1.21339	5.75384	15.6695	7.54292e-05	0.000435826	MNT	protein_coding	enr
ENSG00000070476	5.51502	17.5327	1.66415	6.3883	28.7841	8.09135e-08	1.14892e-06	ZXDC	protein_coding	enr
ENSG00000070495	8.98919	8.6006	-0.0643571	5.71727	0.0450733	0.831869	0.882532	JMJD6	protein_coding	invariant
ENSG00000070501	7.20569	1.48776	-2.19628	4.21834	40.7699	1.71251e-10	5.81062e-09	POLB	protein_coding	dep
ENSG00000070540	1.44733	1.75887	0.274686	2.44986	0.573213	0.448985	0.561771	WIPI1	protein_coding	invariant
ENSG00000070610	11.124	28.3472	1.34756	6.55977	19.1507	1.20796e-05	9.03652e-05	GBA2	protein_coding	enr
ENSG00000070614	13.4073	42.0206	1.64709	8.03841	24.7205	6.6275e-07	7.22764e-06	NDST1	protein_coding	enr
ENSG00000070718	6.14293	5.95945	-0.0393956	5.25337	0.0163798	0.898162	0.930751	AP3M2	protein_coding	invariant
ENSG00000070729	0.805057	1.66569	0.99712	3.09861	8.41327	0.00372492	0.0118864	CNGB1	protein_coding	invariant
ENSG00000070748	0.636463	1.45376	1.18929	1.90632	9.7314	0.00181147	0.00647404	CHAT	protein_coding	enr
ENSG00000070756	226.291	255.148	0.173267	9.9634	0.259678	0.610341	0.705854	PABPC1	protein_coding	invariant
ENSG00000070761	27.1219	14.0391	-0.94935	5.57892	9.46375	0.00209572	0.0073157	CFAP20	protein_coding	invariant
ENSG00000070770	22.8647	32.2075	0.494328	7.6087	2.42221	0.119626	0.202525	CSNK2A2	protein_coding	invariant
ENSG00000070778	0.703706	2.01435	1.48852	3.30906	19.1588	1.20281e-05	9.0015e-05	PTPN21	protein_coding	enr
ENSG00000070785	8.8706	5.71461	-0.617035	4.65926	3.79163	0.0515095	0.103019	EIF2B3	protein_coding	invariant
ENSG00000070814	5.50851	21.0851	1.93357	7.24055	36.0618	1.91153e-09	4.52049e-08	TCOF1	protein_coding	enr
ENSG00000070831	14.8795	3.22855	-2.19685	7.21135	45.4308	1.58125e-11	7.93065e-10	CDC42	protein_coding	dep
ENSG00000070882	8.02487	10.2781	0.357861	6.2099	1.40127	0.236512	0.345488	OSBPL3	protein_coding	invariant
ENSG00000070886	1.22514	0.857249	-0.500883	2.56302	1.88237	0.170065	0.26775	EPHA8	protein_coding	invariant
ENSG00000070950	4.39849	2.23325	-0.965119	4.56114	9.01578	0.00267659	0.00895717	RAD18	protein_coding	invariant
ENSG00000070961	10.3958	26.1122	1.32845	7.43383	17.3048	3.18385e-05	0.000207818	ATP2B1	protein_coding	enr
ENSG00000071051	7.27099	9.8032	0.419203	4.6574	1.76892	0.183516	0.283079	NCK2	protein_coding	invariant
ENSG00000071054	9.73049	25.5386	1.39143	7.71743	18.4038	1.78698e-05	0.000126824	MAP4K4	protein_coding	enr
ENSG00000071082	23.8382	4.10989	-2.50119	6.22163	59.2122	1.41551e-14	1.90198e-12	RPL31	protein_coding	dep
ENSG00000071127	12.7041	13.2824	0.0629265	6.66864	0.0430159	0.835695	0.884907	WDR1	protein_coding	invariant
ENSG00000071189	4.09897	7.12441	0.797557	6.52281	6.86101	0.00880968	0.0242558	SNX13	protein_coding	invariant
ENSG00000071205	2.21208	2.79896	0.329756	4.74588	1.10245	0.29373	0.407674	ARHGAP10	protein_coding	invariant
ENSG00000071242	4.55744	10.2885	1.16798	5.9239	14.646	0.000129706	0.000692548	RPS6KA2	protein_coding	enr
ENSG00000071243	4.33668	3.31081	-0.379686	4.33292	1.40513	0.235866	0.344803	ING3	protein_coding	invariant
ENSG00000071246	8.035	33.3409	2.05206	7.21742	40.4365	2.03116e-10	6.728e-09	VASH1	protein_coding	enr
ENSG00000071462	8.67481	4.8311	-0.836034	5.75761	7.49021	0.00620354	0.0181175	BUD23	protein_coding	invariant
ENSG00000071537	10.5074	26.2727	1.32181	7.45354	17.1024	3.54185e-05	0.000227307	SEL1L	protein_coding	enr
ENSG00000071539	16.0646	11.1928	-0.518558	5.50885	2.86036	0.090787	0.163551	TRIP13	protein_coding	invariant
ENSG00000071553	36.0037	26.4033	-0.446581	7.25062	2.04732	0.152474	0.245018	ATP6AP1	protein_coding	invariant
ENSG00000071564	32.6897	72.0263	1.13861	8.31437	11.8373	0.000580566	0.00247365	TCF3	protein_coding	enr
ENSG00000071575	51.4973	131.615	1.35328	8.71271	16.1217	5.93986e-05	0.000355154	TRIB2	protein_coding	enr
ENSG00000071626	19.6812	20.5892	0.0641549	7.53355	0.0412589	0.839039	0.887677	DAZAP1	protein_coding	invariant
ENSG00000071655	13.2294	35.5675	1.42537	7.58789	19.5119	9.99738e-06	7.67606e-05	MBD3	protein_coding	enr
ENSG00000071794	29.317	25.4161	-0.203912	7.36745	0.423651	0.515121	0.624418	HLTF	protein_coding	invariant
ENSG00000071859	13.9276	11.22	-0.3071	5.01472	0.97158	0.324287	0.439455	FAM50A	protein_coding	invariant
ENSG00000071889	5.68992	4.0328	-0.492911	4.6479	2.41982	0.119809	0.20275	FAM3A	protein_coding	invariant
ENSG00000071894	12.1223	23.2055	0.935474	6.73756	9.35616	0.00222238	0.00768371	CPSF1	protein_coding	invariant
ENSG00000071994	9.57024	4.19568	-1.18586	5.49452	14.4977	0.000140334	0.000743393	PDCD2	protein_coding	dep
ENSG00000072041	6.20666	9.27337	0.577957	6.07464	3.64843	0.0561222	0.110511	SLC6A15	protein_coding	invariant
ENSG00000072042	18.5001	10.1627	-0.857997	6.30869	7.90503	0.00492976	0.0149766	RDH11	protein_coding	invariant
ENSG00000072062	21.5187	11.3003	-0.924798	6.66673	9.10938	0.00254302	0.00856749	PRKACA	protein_coding	invariant
ENSG00000072071	39.4871	136.948	1.79375	9.54676	26.6728	2.40988e-07	2.9928e-06	ADGRL1	protein_coding	enr
ENSG00000072110	32.6809	41.8718	0.357134	8.62935	1.16373	0.280693	0.393809	ACTN1	protein_coding	invariant
ENSG00000072121	2.14504	8.58336	1.9967	6.3835	40.5885	1.87909e-10	6.27759e-09	ZFYVE26	protein_coding	enr
ENSG00000072133	9.49455	21.2633	1.16257	7.07566	13.8554	0.000197426	0.000994519	RPS6KA6	protein_coding	enr
ENSG00000072134	6.37765	9.63249	0.590177	6.08617	3.79928	0.0512747	0.102686	EPN2	protein_coding	invariant
ENSG00000072135	2.90025	1.63844	-0.809302	3.74314	5.87767	0.0153341	0.0382324	PTPN18	protein_coding	invariant
ENSG00000072182	6.81873	10.9272	0.676707	5.53521	4.89977	0.0268603	0.0604365	ASIC4	protein_coding	invariant
ENSG00000072195	7.7389	17.9645	1.21415	7.77414	14.0618	0.0001769	0.00090491	SPEG	protein_coding	enr
ENSG00000072210	2.28054	2.47938	0.120042	5.19152	0.15134	0.697258	0.776633	ALDH3A2	protein_coding	invariant
ENSG00000072274	35.7868	55.2887	0.627557	8.47084	3.61177	0.0573721	0.112541	TFRC	protein_coding	invariant
ENSG00000072310	12.1202	21.7078	0.839667	7.1205	7.27951	0.00697456	0.0200403	SREBF1	protein_coding	invariant
ENSG00000072364	20.819	52.3759	1.33094	8.68818	15.6291	7.70607e-05	0.000443235	AFF4	protein_coding	enr
ENSG00000072401	6.01484	2.71375	-1.13702	3.96807	11.6154	0.000654068	0.00272843	UBE2D1	protein_coding	dep
ENSG00000072415	5.96234	9.85319	0.726474	6.11088	5.74855	0.0165023	0.0406208	MPP5	protein_coding	invariant
ENSG00000072422	2.2514	4.56814	1.01815	4.00548	9.82895	0.00171786	0.00619624	RHOBTB1	protein_coding	enr
ENSG00000072501	13.9002	48.1866	1.79305	8.34355	28.2886	1.04511e-07	1.43492e-06	SMC1A	protein_coding	enr
ENSG00000072506	107.762	39.9336	-1.4261	6.37047	21.191	4.15713e-06	3.57766e-05	HSD17B10	protein_coding	dep
ENSG00000072518	12.6352	22.6457	0.838588	6.75742	7.53417	0.00605396	0.0177923	MARK2	protein_coding	invariant
ENSG00000072571	14.897	3.76316	-1.95901	5.22588	36.6551	1.4099e-09	3.5041e-08	HMMR	protein_coding	dep
ENSG00000072609	2.80048	3.78062	0.426954	5.81189	1.99144	0.158191	0.252169	CHFR	protein_coding	invariant
ENSG00000072682	2.97685	4.40982	0.565547	4.96836	3.29514	0.0694853	0.13163	P4HA2	protein_coding	invariant
ENSG00000072736	12.7641	20.6996	0.696826	7.20105	4.99235	0.0254596	0.0577711	NFATC3	protein_coding	invariant
ENSG00000072756	4.15424	2.40353	-0.77586	4.27946	5.73798	0.0166019	0.0408143	TRNT1	protein_coding	invariant
ENSG00000072778	14.6707	18.7597	0.354605	6.33181	1.37296	0.241304	0.350994	ACADVL	protein_coding	invariant
ENSG00000072786	3.41071	9.37247	1.45271	5.8178	22.3191	2.309e-06	2.13636e-05	STK10	protein_coding	enr
ENSG00000072803	22.2905	43.8227	0.9747	7.52402	9.37095	0.00220451	0.00763402	FBXW11	protein_coding	invariant
ENSG00000072832	67.2227	79.465	0.24111	8.74518	0.528547	0.467218	0.579641	CRMP1	protein_coding	invariant
ENSG00000072840	0.362375	1.216	1.71464	2.38093	21.6611	3.25324e-06	2.87849e-05	EVC	protein_coding	enr
ENSG00000072849	3.29984	1.36035	-1.25565	3.94341	14.0293	0.000179988	0.000918296	DERL2	protein_coding	dep
ENSG00000072864	9.2972	7.61393	-0.289287	5.54367	0.896872	0.343622	0.459403	NDE1	protein_coding	invariant
ENSG00000072954	4.46259	2.98459	-0.566362	3.51493	2.84058	0.0919109	0.165057	TMEM38A	protein_coding	invariant
ENSG00000072958	5.8351	5.4469	-0.100139	6.34309	0.109455	0.740765	0.812202	AP1M1	protein_coding	invariant
ENSG00000073008	10.3699	15.328	0.56055	6.28811	3.4193	0.0644384	0.123764	PVR	protein_coding	invariant
ENSG00000073050	10.118	11.0168	0.125055	5.19541	0.164447	0.685095	0.76707	XRCC1	protein_coding	invariant
ENSG00000073060	19.9425	25.0496	0.327966	7.44336	1.08626	0.297302	0.411542	SCARB1	protein_coding	invariant
ENSG00000073111	45.5915	75.17	0.720803	8.152	4.88254	0.0271296	0.0609861	MCM2	protein_coding	invariant
ENSG00000073150	1.49229	3.11247	1.05201	2.79209	9.03504	0.00264854	0.00887547	PANX2	protein_coding	enr
ENSG00000073169	11.5407	12.829	0.143239	4.84558	0.209421	0.647222	0.737491	SELENOO	protein_coding	invariant
ENSG00000073350	1.40631	1.85654	0.403103	3.68973	1.51039	0.21908	0.32526	LLGL2	protein_coding	invariant
ENSG00000073417	4.28027	5.68066	0.405712	5.31419	1.74242	0.186832	0.287219	PDE8A	protein_coding	invariant
ENSG00000073464	0.822063	1.52884	0.893856	2.97016	6.75603	0.00934312	0.0254836	CLCN4	protein_coding	invariant
ENSG00000073536	9.88429	13.2195	0.416151	5.98003	1.89803	0.168299	0.265291	NLE1	protein_coding	invariant
ENSG00000073578	1.0865	1.50805	0.461674	3.49545	1.93115	0.164633	0.260502	SDHA	protein_coding	invariant
ENSG00000073614	9.61653	32.9506	1.77619	7.99681	28.6313	8.75575e-08	1.22984e-06	KDM5A	protein_coding	enr
ENSG00000073670	3.74685	6.00232	0.676327	4.54256	4.56534	0.0326251	0.0709057	ADAM11	protein_coding	invariant
ENSG00000073711	1.30172	0.947424	-0.430352	3.17661	1.58174	0.20851	0.313746	PPP2R3A	protein_coding	invariant
ENSG00000073712	32.3434	38.0258	0.233347	8.21801	0.513372	0.473683	0.585835	FERMT2	protein_coding	invariant
ENSG00000073792	2.66485	1.56249	-0.728899	3.37957	4.60242	0.0319268	0.0696748	IGF2BP2	protein_coding	invariant
ENSG00000073803	5.19834	6.26609	0.272161	6.17634	0.811949	0.367545	0.483207	MAP3K13	protein_coding	invariant
ENSG00000073849	6.96213	13.5329	0.958295	6.54462	9.8505	0.00169786	0.0061377	ST6GAL1	protein_coding	invariant
ENSG00000073910	2.5806	9.57666	1.89029	6.83239	36.1202	1.85515e-09	4.42469e-08	FRY	protein_coding	enr
ENSG00000073921	32.9224	20.5857	-0.675246	7.41013	4.58225	0.0323047	0.0703342	PICALM	protein_coding	invariant
ENSG00000073969	17.5014	24.6855	0.496386	6.72114	2.66622	0.102499	0.179173	NSF	protein_coding	invariant
ENSG00000074047	2.79315	12.0875	2.1062	5.74861	44.8533	2.12358e-11	9.91176e-10	GLI2	protein_coding	enr
ENSG00000074054	12.705	34.394	1.4363	8.02124	19.051	1.27269e-05	9.46994e-05	CLASP1	protein_coding	enr
ENSG00000074071	82.6066	41.3323	-0.993582	6.09742	10.5576	0.0011571	0.00441227	MRPS34	protein_coding	invariant
ENSG00000074181	1.09637	3.0665	1.48172	4.26434	20.896	4.84917e-06	4.09024e-05	NOTCH3	protein_coding	enr
ENSG00000074201	29.1899	12.3603	-1.23093	6.58166	15.9424	6.53012e-05	0.000385135	CLNS1A	protein_coding	dep
ENSG00000074211	0.483872	1.04467	1.06574	2.76286	9.13356	0.00250963	0.00847401	PPP2R2C	protein_coding	enr
ENSG00000074219	2.20458	2.9873	0.435054	2.94725	1.59291	0.206911	0.311773	TEAD2	protein_coding	invariant
ENSG00000074266	4.08557	4.24576	0.0620885	4.83284	0.0394904	0.84248	0.889585	EED	protein_coding	invariant
ENSG00000074317	4.57064	2.10758	-1.04501	2.839	8.39054	0.00377178	0.0120123	SNCB	protein_coding	dep
ENSG00000074319	12.3894	5.20979	-1.2368	4.99326	15.0942	0.000102279	0.000564167	TSG101	protein_coding	dep
ENSG00000074356	3.06801	4.74248	0.627347	5.84144	4.30013	0.0381095	0.0806505	NCBP3	protein_coding	invariant
ENSG00000074370	1.52413	3.86399	1.34176	4.19174	17.1577	3.4402e-05	0.000221879	ATP2A3	protein_coding	enr
ENSG00000074582	13.6392	6.85387	-0.988093	5.1324	9.88417	0.00166707	0.00604658	BCS1L	protein_coding	invariant
ENSG00000074603	12.2904	20.8057	0.759414	7.39918	5.80196	0.0160083	0.0395947	DPP8	protein_coding	invariant
ENSG00000074621	1.49119	3.78655	1.33758	4.55747	17.4959	2.87922e-05	0.000191067	SLC24A1	protein_coding	enr
ENSG00000074657	8.88235	21.5522	1.278	7.50319	15.9387	6.54282e-05	0.000385651	ZNF532	protein_coding	enr
ENSG00000074695	25.5055	17.8537	-0.512001	7.04386	2.74559	0.0975229	0.172472	LMAN1	protein_coding	invariant
ENSG00000074696	37.166	16.7982	-1.14324	7.58469	12.6845	0.000368708	0.00168822	HACD3	protein_coding	dep
ENSG00000074755	2.82968	14.6755	2.37163	7.10951	53.3095	2.84924e-13	2.504e-11	ZZEF1	protein_coding	enr
ENSG00000074800	154.204	104.269	-0.564267	9.39756	2.80168	0.0941655	0.168085	ENO1	protein_coding	invariant
ENSG00000074842	29.0351	15.1801	-0.925594	5.22435	8.78435	0.00303825	0.00996743	MYDGF	protein_coding	invariant
ENSG00000074855	5.50037	13.1509	1.25056	5.52912	16.4019	5.12326e-05	0.000312456	ANO8	protein_coding	enr
ENSG00000074935	2.77165	2.09303	-0.395825	4.12944	1.49602	0.221284	0.32776	TUBE1	protein_coding	invariant
ENSG00000074964	1.3687	3.26347	1.24901	4.17773	14.8866	0.00011417	0.000619253	ARHGEF10L	protein_coding	enr
ENSG00000075035	2.86494	4.2325	0.557566	4.57172	3.11277	0.0776807	0.143982	WSCD2	protein_coding	invariant
ENSG00000075043	2.42255	4.30039	0.827001	5.41826	7.2436	0.00711542	0.020385	KCNQ2	protein_coding	invariant
ENSG00000075089	9.5061	3.43293	-1.44727	4.65931	19.8205	8.50674e-06	6.67604e-05	ACTR6	protein_coding	dep
ENSG00000075131	8.61489	6.42178	-0.431075	4.37801	1.80578	0.179016	0.278117	TIPIN	protein_coding	invariant
ENSG00000075142	11.7215	3.92985	-1.5521	5.07939	23.49	1.25564e-06	1.24416e-05	SRI	protein_coding	dep
ENSG00000075151	11.9987	22.29	0.894296	7.36083	8.04574	0.00456108	0.0140779	EIF4G3	protein_coding	invariant
ENSG00000075188	7.39396	2.60399	-1.46708	4.17269	19.3852	1.06833e-05	8.11019e-05	NUP37	protein_coding	dep
ENSG00000075213	3.90194	5.38554	0.468691	5.42634	2.34681	0.12554	0.210366	SEMA3A	protein_coding	invariant
ENSG00000075218	21.8114	39.3767	0.85045	6.97169	7.58056	0.00590011	0.0174068	GTSE1	protein_coding	invariant
ENSG00000075223	2.90414	2.88202	-0.00402269	4.1528	0.000156426	0.990021	0.993744	SEMA3C	protein_coding	invariant
ENSG00000075234	11.073	16.0605	0.535451	5.59814	3.09113	0.0787199	0.145521	TTC38	protein_coding	invariant
ENSG00000075239	17.0531	7.94651	-1.09302	6.20771	12.7128	0.000363158	0.0016675	ACAT1	protein_coding	dep
ENSG00000075240	13.2503	38.6738	1.54239	6.98386	24.1518	8.90328e-07	9.22826e-06	GRAMD4	protein_coding	enr
ENSG00000075292	10.1657	11.4943	0.179826	7.07961	0.339739	0.55998	0.663542	ZNF638	protein_coding	invariant
ENSG00000075303	3.17855	2.36703	-0.410079	3.84579	1.56176	0.211408	0.317006	SLC25A40	protein_coding	invariant
ENSG00000075336	2.67258	1.12588	-1.20735	3.37217	12.0957	0.000505373	0.00220279	TIMM21	protein_coding	dep
ENSG00000075340	8.5347	26.4255	1.62926	7.78707	24.7497	6.52806e-07	7.13116e-06	ADD2	protein_coding	enr
ENSG00000075391	0.438936	1.35579	1.61066	3.79242	23.4713	1.26791e-06	1.25378e-05	RASAL2	protein_coding	enr
ENSG00000075399	3.68878	6.2574	0.751574	4.03487	5.38885	0.0202658	0.0480771	VPS9D1	protein_coding	invariant
ENSG00000075407	2.84219	5.59391	0.97828	5.79279	10.3342	0.00130585	0.00490038	ZNF37A	protein_coding	invariant
ENSG00000075413	18.2996	14.5791	-0.327952	7.19361	1.11261	0.291516	0.405322	MARK3	protein_coding	invariant
ENSG00000075415	49.044	35.1498	-0.480211	8.54999	2.10604	0.146719	0.237728	SLC25A3	protein_coding	invariant
ENSG00000075420	10.409	17.0846	0.714672	7.51561	5.0844	0.0241421	0.055309	FNDC3B	protein_coding	invariant
ENSG00000075426	7.62041	30.6126	2.00384	7.08891	39.1883	3.84845e-10	1.15158e-08	FOSL2	protein_coding	enr
ENSG00000075429	1.24405	2.77403	1.15216	4.38781	12.9288	0.000323573	0.00151679	CACNG5	protein_coding	enr
ENSG00000075461	8.42938	14.1418	0.735207	5.32411	5.67822	0.0171768	0.0419057	CACNG4	protein_coding	invariant
ENSG00000075539	5.5846	17.6978	1.66366	7.72077	25.9118	3.57378e-07	4.19774e-06	FRYL	protein_coding	enr
ENSG00000075568	4.73153	3.95412	-0.25355	5.83047	0.704143	0.401395	0.516776	TMEM131	protein_coding	invariant
ENSG00000075618	168.199	193.192	0.199754	9.38453	0.353344	0.552226	0.657438	FSCN1	protein_coding	invariant
ENSG00000075624	638.838	341.507	-0.903422	10.7086	6.78303	0.00920287	0.0251585	ACTB	protein_coding	invariant
ENSG00000075702	7.10758	12.1657	0.772876	6.55898	6.43811	0.0111698	0.0295048	WDR62	protein_coding	invariant
ENSG00000075711	6.30559	7.41862	0.235712	6.8284	0.598804	0.439035	0.552339	DLG1	protein_coding	invariant
ENSG00000075785	96.1523	83.9266	-0.195419	7.90416	0.369916	0.54305	0.649277	RAB7A	protein_coding	invariant
ENSG00000075856	11.1106	22.5436	1.0196	7.00185	10.8	0.00101498	0.00394633	SART3	protein_coding	enr
ENSG00000075914	2.87688	1.60784	-0.814003	3.36602	5.66594	0.0172974	0.0421472	EXOSC7	protein_coding	invariant
ENSG00000075945	6.62386	10.4892	0.662234	5.40784	4.65828	0.0309041	0.0678222	KIFAP3	protein_coding	invariant
ENSG00000075975	11.2657	8.18388	-0.454923	4.76953	2.08525	0.148727	0.240324	MKRN2	protein_coding	invariant
ENSG00000076003	20.7327	40.1031	0.950155	6.97068	9.43213	0.00213217	0.00742567	MCM6	protein_coding	invariant
ENSG00000076043	8.20042	2.61736	-1.608	4.36807	23.5154	1.23919e-06	1.23098e-05	REXO2	protein_coding	dep
ENSG00000076053	2.66605	1.45874	-0.864404	4.05677	6.90221	0.00860893	0.0237971	RBM7	protein_coding	invariant
ENSG00000076067	8.19739	14.4449	0.815599	6.65316	7.14994	0.00749664	0.0213175	RBMS2	protein_coding	invariant
ENSG00000076108	27.9311	93.5651	1.74365	9.37182	25.4673	4.49935e-07	5.16975e-06	BAZ2A	protein_coding	enr
ENSG00000076201	7.00688	13.3543	0.927847	5.91947	9.33879	0.00224353	0.00774576	PTPN23	protein_coding	invariant
ENSG00000076242	4.97688	3.77045	-0.397388	5.13414	1.63833	0.200555	0.303886	MLH1	protein_coding	invariant
ENSG00000076248	22.3617	19.8501	-0.172495	5.76349	0.32428	0.569047	0.671512	UNG	protein_coding	invariant
ENSG00000076321	9.93204	15.5334	0.645796	5.7529	4.53304	0.0332466	0.0719273	KLHL20	protein_coding	invariant
ENSG00000076344	1.05018	1.20533	0.171643	2.43794	0.221579	0.63784	0.729697	RGS11	protein_coding	invariant
ENSG00000076351	1.66614	5.57781	1.73537	4.81898	29.3523	6.03436e-08	8.90547e-07	SLC46A1	protein_coding	enr
ENSG00000076356	7.04389	28.7152	2.02608	7.94679	36.7992	1.30947e-09	3.29223e-08	PLXNA2	protein_coding	enr
ENSG00000076382	8.50251	16.7737	0.978731	6.03672	10.3567	0.00129003	0.00485036	SPAG5	protein_coding	invariant
ENSG00000076513	5.08199	5.23752	0.0444527	5.24875	0.0208424	0.885209	0.920475	ANKRD13A	protein_coding	invariant
ENSG00000076554	7.2857	2.21742	-1.68299	5.31005	27.9788	1.22651e-07	1.64802e-06	TPD52	protein_coding	dep
ENSG00000076555	1.27454	4.14844	1.69637	5.27588	29.0163	7.17734e-08	1.0388e-06	ACACB	protein_coding	enr
ENSG00000076604	11.1391	12.5885	0.17589	5.76257	0.338094	0.560932	0.664405	TRAF4	protein_coding	invariant
ENSG00000076641	2.83847	6.06371	1.09377	5.6078	12.7119	0.000363343	0.00166796	PAG1	protein_coding	enr
ENSG00000076650	4.1831	7.57116	0.858852	4.707	7.4326	0.00640526	0.0185935	GPATCH1	protein_coding	invariant
ENSG00000076662	2.08295	0.937877	-1.13911	2.19233	8.31058	0.00394147	0.0124511	ICAM3	protein_coding	dep
ENSG00000076685	11.0697	9.3231	-0.245451	5.72217	0.654748	0.41842	0.532545	NT5C2	protein_coding	invariant
ENSG00000076706	3.63035	6.90438	0.921121	5.27662	8.85818	0.00291779	0.00964684	MCAM	protein_coding	invariant
ENSG00000076770	16.9465	13.217	-0.356899	7.52582	1.27463	0.2589	0.369857	MBNL3	protein_coding	invariant
ENSG00000076826	8.19579	18.8226	1.19642	6.02336	15.3469	8.94693e-05	0.000502458	CAMSAP3	protein_coding	enr
ENSG00000076864	3.16377	6.10411	0.945299	4.72396	8.98173	0.00272692	0.00910529	RAP1GAP	protein_coding	invariant
ENSG00000076924	22.3814	17.6212	-0.344739	6.54373	1.28921	0.256194	0.366717	XAB2	protein_coding	invariant
ENSG00000076928	7.4904	18.6828	1.31693	6.8146	18.1483	2.04353e-05	0.000142441	ARHGEF1	protein_coding	enr
ENSG00000076984	14.1996	24.8544	0.805833	6.64665	6.98227	0.00823209	0.022922	MAP2K7	protein_coding	invariant
ENSG00000077044	7.34215	31.2591	2.08814	7.55269	40.34	2.13393e-10	6.99715e-09	DGKD	protein_coding	enr
ENSG00000077080	12.4632	6.71641	-0.89007	4.53478	7.66169	0.00564056	0.0167832	ACTL6B	protein_coding	invariant
ENSG00000077097	27.9533	61.0545	1.12661	8.06937	11.8449	0.000578205	0.0024661	TOP2B	protein_coding	enr
ENSG00000077147	35.4662	40.87	0.204949	8.16037	0.398135	0.528054	0.635751	TM9SF3	protein_coding	invariant
ENSG00000077150	3.64133	5.40098	0.575552	4.41316	3.28966	0.0697173	0.132008	NFKB2	protein_coding	invariant
ENSG00000077152	25.7025	7.0611	-1.84077	4.79388	31.3617	2.1416e-08	3.66836e-07	UBE2T	protein_coding	dep
ENSG00000077157	1.99837	4.9098	1.29513	6.17726	17.8613	2.37602e-05	0.000161885	PPP1R12B	protein_coding	enr
ENSG00000077232	2.90979	2.35277	-0.30168	5.85374	0.997277	0.31797	0.432638	DNAJC10	protein_coding	invariant
ENSG00000077235	23.9575	87.6937	1.87157	9.33251	29.1532	6.68741e-08	9.72216e-07	GTF3C1	protein_coding	enr
ENSG00000077238	0.465359	1.35565	1.54382	2.34717	17.6797	2.61405e-05	0.000176105	IL4R	protein_coding	enr
ENSG00000077254	10.5398	8.92123	-0.236613	6.07835	0.613342	0.433532	0.547062	USP33	protein_coding	invariant
ENSG00000077279	15.259	16.4998	0.113943	7.34112	0.132763	0.715584	0.792026	DCX	protein_coding	invariant
ENSG00000077312	43.2066	10.5486	-2.01254	6.00054	40.6486	1.82214e-10	6.12932e-09	SNRPA	protein_coding	dep
ENSG00000077348	28.9162	7.57706	-1.89161	4.68264	32.7448	1.05087e-08	1.9983e-07	EXOSC5	protein_coding	dep
ENSG00000077380	11.0188	7.33763	-0.580156	5.44123	3.55992	0.0591907	0.11555	DYNC1I2	protein_coding	invariant
ENSG00000077454	3.85348	4.68556	0.277263	4.92305	0.790186	0.374044	0.489771	LRCH4	protein_coding	invariant
ENSG00000077458	6.82542	5.10536	-0.408912	5.18194	1.7447	0.186544	0.286844	FAM76B	protein_coding	invariant
ENSG00000077463	14.3647	8.01327	-0.841746	4.96081	7.11222	0.00765602	0.0216697	SIRT6	protein_coding	invariant
ENSG00000077514	6.39648	10.0464	0.648767	5.4931	4.49389	0.0340161	0.073251	POLD3	protein_coding	invariant
ENSG00000077549	40.5294	19.6347	-1.04074	6.61407	11.4883	0.000700339	0.00289202	CAPZB	protein_coding	dep
ENSG00000077616	3.67583	1.78443	-1.01053	4.32819	9.69166	0.00185106	0.00659139	NAALAD2	protein_coding	dep
ENSG00000077684	5.51681	16.0698	1.54067	6.60252	24.7598	6.49388e-07	7.10974e-06	JADE1	protein_coding	enr
ENSG00000077713	4.2914	2.27893	-0.887117	3.2817	6.6106	0.0101374	0.0272687	SLC25A43	protein_coding	invariant
ENSG00000077721	13.9277	3.71434	-1.88587	5.54422	35.1379	3.0717e-09	6.87257e-08	UBE2A	protein_coding	dep
ENSG00000077782	7.76841	20.605	1.40592	7.61338	18.9547	1.33857e-05	9.88851e-05	FGFR1	protein_coding	enr
ENSG00000077942	8.56313	6.13323	-0.481769	5.7496	2.51136	0.113029	0.193914	FBLN1	protein_coding	invariant
ENSG00000078018	43.9618	58.553	0.413699	9.24067	1.52096	0.217474	0.323491	MAP2	protein_coding	invariant
ENSG00000078043	2.13505	1.262	-0.750492	4.91507	5.67135	0.0172442	0.0420384	PIAS2	protein_coding	invariant
ENSG00000078061	20.6226	16.4566	-0.325146	6.03914	1.15555	0.282391	0.395703	ARAF	protein_coding	invariant
ENSG00000078070	6.79498	4.82303	-0.482672	4.66498	2.32985	0.126914	0.212049	MCCC1	protein_coding	invariant
ENSG00000078124	7.16906	3.27094	-1.12598	5.47816	13.1094	0.000293825	0.00139954	ACER3	protein_coding	dep
ENSG00000078140	26.7787	18.0864	-0.564633	6.86463	3.39544	0.0653771	0.12516	UBE2K	protein_coding	invariant
ENSG00000078142	2.1843	2.45606	0.170684	5.13997	0.30501	0.580758	0.681622	PIK3C3	protein_coding	invariant
ENSG00000078177	6.18584	10.4748	0.760742	6.35037	6.26999	0.01228	0.0319571	N4BP2	protein_coding	invariant
ENSG00000078237	2.69554	3.2294	0.258042	4.80556	0.679535	0.409747	0.524379	TIGAR	protein_coding	invariant
ENSG00000078246	18.5967	20.9029	0.169757	5.97375	0.316786	0.573546	0.675391	TULP3	protein_coding	invariant
ENSG00000078269	2.14469	4.01633	0.900648	5.25838	8.46823	0.00361404	0.0115799	SYNJ2	protein_coding	invariant
ENSG00000078304	16.5469	10.3079	-0.681484	7.5869	4.58481	0.0322565	0.0702449	PPP2R5C	protein_coding	invariant
ENSG00000078319	12.4274	6.4225	-0.945793	3.58046	7.76564	0.00532495	0.0159954	PMS2P1	unprocessed_pseudogene	invariant
ENSG00000078369	76.6193	59.6257	-0.361587	8.7728	1.18523	0.276293	0.388839	GNB1	protein_coding	invariant
ENSG00000078403	6.85742	11.8335	0.787535	6.41213	6.70603	0.00960877	0.0261169	MLLT10	protein_coding	invariant
ENSG00000078549	13.2855	46.7468	1.81351	7.67481	30.6222	3.13487e-08	5.08829e-07	ADCYAP1R1	protein_coding	enr
ENSG00000078579	1.35293	0.98725	-0.365745	1.24816	0.727966	0.393543	0.509119	FGF20	protein_coding	invariant
ENSG00000078618	18.2417	25.8535	0.503307	7.22168	2.61078	0.106139	0.184381	NRDC	protein_coding	invariant
ENSG00000078668	28.0047	7.85835	-1.81555	5.85222	33.5345	7.00118e-09	1.41308e-07	VDAC3	protein_coding	dep
ENSG00000078674	17.8348	25.4595	0.513849	8.28845	2.46529	0.116386	0.198244	PCM1	protein_coding	invariant
ENSG00000078687	5.94922	27.4673	2.20507	7.52956	44.7117	2.28288e-11	1.05793e-09	TNRC6C	protein_coding	enr
ENSG00000078699	7.82262	18.1013	1.20723	6.93116	15.1283	0.000100445	0.00055639	CBFA2T2	protein_coding	enr
ENSG00000078725	0.944449	1.21977	0.346778	2.06293	0.842686	0.35863	0.474396	BRINP1	protein_coding	invariant
ENSG00000078747	14.0442	16.6283	0.244621	7.29831	0.614122	0.43324	0.546876	ITCH	protein_coding	invariant
ENSG00000078804	12.3063	9.6162	-0.358853	5.52355	1.37505	0.240946	0.350652	TP53INP2	protein_coding	invariant
ENSG00000078808	28.6977	37.2934	0.377025	7.2897	1.45721	0.227375	0.334951	SDF4	protein_coding	invariant
ENSG00000078900	0.907073	1.55875	0.752287	3.01824	4.78295	0.0287429	0.0637823	TP73	protein_coding	invariant
ENSG00000078902	5.19194	7.16267	0.457256	5.20172	2.1912	0.138801	0.227659	TOLLIP	protein_coding	invariant
ENSG00000078967	7.83801	5.52205	-0.498005	4.99153	2.53728	0.111186	0.191426	UBE2D4	protein_coding	invariant
ENSG00000079102	3.11994	2.78773	-0.154215	5.33007	0.252345	0.615429	0.710096	RUNX1T1	protein_coding	invariant
ENSG00000079134	3.02681	1.22262	-1.29008	4.14876	15.1035	0.000101773	0.000561852	THOC1	protein_coding	dep
ENSG00000079150	9.28075	2.04807	-2.12445	4.18357	38.1087	6.69107e-10	1.85958e-08	FKBP7	protein_coding	dep
ENSG00000079156	1.56764	1.88325	0.269623	4.31258	0.715758	0.397539	0.51286	OSBPL6	protein_coding	invariant
ENSG00000079246	98.272	97.5075	-0.0111631	9.06311	0.00111921	0.973312	0.982172	XRCC5	protein_coding	invariant
ENSG00000079277	1.48895	1.64074	0.134264	3.66268	0.16603	0.683664	0.765952	MKNK1	protein_coding	invariant
ENSG00000079308	9.96646	50.6995	2.34616	8.9452	45.0262	1.94412e-11	9.27377e-10	TNS1	protein_coding	enr
ENSG00000079313	24.9864	70.8366	1.50257	8.05925	20.7052	5.35712e-06	4.47229e-05	REXO1	protein_coding	enr
ENSG00000079332	20.832	7.79253	-1.4098	6.63816	20.6866	5.40927e-06	4.50319e-05	SAR1A	protein_coding	dep
ENSG00000079335	7.63475	8.11471	0.092312	5.68387	0.0927855	0.760665	0.826928	CDC14A	protein_coding	invariant
ENSG00000079337	0.500282	1.12055	1.16236	3.25976	11.8434	0.000578646	0.00246655	RAPGEF3	protein_coding	enr
ENSG00000079387	10.9468	12.298	0.168242	6.15186	0.310277	0.57751	0.678789	SENP1	protein_coding	invariant
ENSG00000079432	19.64	82.3394	2.06733	8.91691	35.7262	2.27093e-09	5.27936e-08	CIC	protein_coding	enr
ENSG00000079435	3.44593	4.63362	0.422756	4.37671	1.76446	0.18407	0.283844	LIPE	protein_coding	invariant
ENSG00000079459	27.7256	13.0014	-1.08878	6.73272	12.5203	0.00040255	0.00182038	FDFT1	protein_coding	dep
ENSG00000079462	75.225	30.4449	-1.29789	6.23967	17.7146	2.56651e-05	0.000173261	PAFAH1B3	protein_coding	dep
ENSG00000079616	23.2576	26.3156	0.177116	6.73978	0.340319	0.559645	0.663225	KIF22	protein_coding	invariant
ENSG00000079689	2.18499	1.11788	-0.955011	1.44546	4.81401	0.0282293	0.0629432	SCGN	protein_coding	invariant
ENSG00000079691	4.02061	6.97816	0.794263	5.22867	6.5958	0.010222	0.0274101	CARMIL1	protein_coding	invariant
ENSG00000079739	4.46996	2.50249	-0.817099	3.86942	6.08611	0.0136249	0.0346122	PGM1	protein_coding	invariant
ENSG00000079785	71.3888	45.1422	-0.659128	7.80584	4.20912	0.0402072	0.084267	DDX1	protein_coding	invariant
ENSG00000079805	19.9463	24.5191	0.297563	8.22323	0.833913	0.361144	0.476978	DNM2	protein_coding	invariant
ENSG00000079950	2.2731	0.830942	-1.42175	4.70323	19.2844	1.12623e-05	8.49028e-05	STX7	protein_coding	dep
ENSG00000079974	2.00379	1.23869	-0.653445	3.30588	3.67752	0.055151	0.108973	RABL2B	protein_coding	invariant
ENSG00000079999	23.0301	36.0795	0.645341	6.71916	4.48972	0.0340994	0.0734141	KEAP1	protein_coding	invariant
ENSG00000080031	5.44628	8.87137	0.705691	4.95435	5.11787	0.0236806	0.0544757	PTPRH	protein_coding	invariant
ENSG00000080189	6.34796	5.92159	-0.100534	5.56743	0.10887	0.741434	0.812702	SLC35C2	protein_coding	invariant
ENSG00000080200	12.6111	20.5931	0.708307	7.50942	4.99995	0.025348	0.0575581	CRYBG3	protein_coding	invariant
ENSG00000080298	3.5983	4.05049	0.17755	5.42143	0.337547	0.561248	0.664641	RFX3	protein_coding	invariant
ENSG00000080345	9.49139	18.7689	0.983458	8.00233	9.13106	0.00251305	0.00848411	RIF1	protein_coding	invariant
ENSG00000080371	8.65861	12.1054	0.483543	7.37973	2.37196	0.123532	0.207553	RAB21	protein_coding	invariant
ENSG00000080546	3.58848	6.34112	0.822615	4.65946	6.80005	0.00911553	0.0249501	SESN1	protein_coding	invariant
ENSG00000080603	0.560667	1.35179	1.24654	3.65357	14.0754	0.00017563	0.000900771	SRCAP	protein_coding	enr
ENSG00000080608	27.0095	21.814	-0.308331	5.9775	1.03987	0.307852	0.422308	PUM3	protein_coding	invariant
ENSG00000080644	86.8483	112.108	0.368047	8.88727	1.22241	0.268888	0.380698	CHRNA3	protein_coding	invariant
ENSG00000080802	12.4691	7.06053	-0.814303	6.10412	7.14817	0.00750403	0.0213286	CNOT4	protein_coding	invariant
ENSG00000080815	6.67462	6.99927	0.0695618	6.08975	0.0531054	0.817745	0.871624	PSEN1	protein_coding	invariant
ENSG00000080819	6.30173	13.434	1.08112	4.94071	11.8295	0.00058299	0.00248127	CPOX	protein_coding	enr
ENSG00000080822	19.9761	6.11441	-1.69718	6.10134	29.5569	5.42981e-08	8.16145e-07	CLDND1	protein_coding	dep
ENSG00000080823	3.49988	1.82057	-0.934567	4.89081	8.69755	0.00318639	0.0103766	MOK	protein_coding	invariant
ENSG00000080824	210.711	194.378	-0.116249	10.0541	0.116494	0.732869	0.806217	HSP90AA1	protein_coding	invariant
ENSG00000080839	7.02323	9.1785	0.384689	5.59042	1.59704	0.206323	0.311054	RBL1	protein_coding	invariant
ENSG00000080845	13.1138	8.54433	-0.616835	6.57765	4.09915	0.0429048	0.0887482	DLGAP4	protein_coding	invariant
ENSG00000080854	10.5965	50.0001	2.23785	9.07912	41.0697	1.469e-10	5.12703e-09	IGSF9B	protein_coding	enr
ENSG00000080986	7.35915	2.24024	-1.70148	4.14246	25.2479	5.0414e-07	5.7109e-06	NDC80	protein_coding	dep
ENSG00000081014	6.51204	14.3556	1.13919	6.25522	13.8951	0.000193302	0.000976772	AP4E1	protein_coding	enr
ENSG00000081019	9.25699	13.9388	0.591117	6.30378	3.80376	0.0511376	0.102473	RSBN1	protein_coding	invariant
ENSG00000081026	11.1671	25.6606	1.19947	7.27188	14.4272	0.00014568	0.000767545	MAGI3	protein_coding	enr
ENSG00000081059	1.12782	0.783861	-0.533495	3.30467	2.43749	0.118466	0.200927	TCF7	protein_coding	invariant
ENSG00000081087	8.65245	8.2041	-0.0724686	5.49401	0.0563879	0.812299	0.867335	OSTM1	protein_coding	invariant
ENSG00000081154	57.5401	8.69246	-2.70123	6.66899	68.7613	1.1113e-16	2.77969e-14	PCNP	protein_coding	dep
ENSG00000081177	8.09472	12.1346	0.584793	5.98341	3.74322	0.0530221	0.105493	EXD2	protein_coding	invariant
ENSG00000081181	2.73663	1.58722	-0.793421	2.38399	4.38312	0.0362965	0.0773422	ARG2	protein_coding	invariant
ENSG00000081277	0.794153	2.46036	1.61828	3.27418	22.5083	2.09239e-06	1.96262e-05	PKP1	protein_coding	enr
ENSG00000081307	13.2703	10.6663	-0.313435	6.3568	1.06994	0.30096	0.415433	UBA5	protein_coding	invariant
ENSG00000081320	18.5198	14.4835	-0.349944	6.76426	1.32541	0.249624	0.359847	STK17B	protein_coding	invariant
ENSG00000081377	1.80767	3.57244	0.977954	4.80157	9.64587	0.00189778	0.00672095	CDC14B	protein_coding	invariant
ENSG00000081386	6.64042	6.44157	-0.0379609	5.28218	0.0152486	0.901723	0.933263	ZNF510	protein_coding	invariant
ENSG00000081665	5.01004	5.17765	0.0485633	5.60532	0.0255153	0.87309	0.911893	ZNF506	protein_coding	invariant
ENSG00000081692	8.54543	8.84594	0.0467977	5.23156	0.0230402	0.879353	0.916244	JMJD4	protein_coding	invariant
ENSG00000081721	20.7444	14.1158	-0.541838	4.95807	2.99723	0.0834072	0.152452	DUSP12	protein_coding	invariant
ENSG00000081760	4.31127	5.61616	0.378453	6.31272	1.56236	0.21132	0.316948	AACS	protein_coding	invariant
ENSG00000081791	9.90629	7.86793	-0.333579	5.74225	1.20753	0.271821	0.383791	DELE1	protein_coding	invariant
ENSG00000081818	4.1682	2.7919	-0.587694	3.75523	3.12582	0.0770611	0.143172	PCDHB4	protein_coding	invariant
ENSG00000081853	0.584181	1.16645	0.94932	2.4812	6.88339	0.00870005	0.0240082	PCDHGA2	protein_coding	invariant
ENSG00000081870	2.3713	0.457988	-2.35644	2.35894	30.7051	3.0038e-08	4.89592e-07	HSPB11	protein_coding	dep
ENSG00000082014	5.38496	1.53854	-1.76354	4.22257	27.4191	1.63807e-07	2.12633e-06	SMARCD3	protein_coding	dep
ENSG00000082068	3.18507	3.45393	0.12248	4.5378	0.150362	0.698189	0.777271	WDR70	protein_coding	invariant
ENSG00000082146	9.15891	4.82456	-0.910506	4.50177	8.01197	0.00464691	0.0142976	STRADB	protein_coding	invariant
ENSG00000082153	36.7051	18.5588	-0.982268	7.80675	9.24263	0.00236445	0.00807888	BZW1	protein_coding	invariant
ENSG00000082212	5.10893	2.64043	-0.948312	5.95542	9.64453	0.00189916	0.0067234	ME2	protein_coding	invariant
ENSG00000082213	12.8836	4.81529	-1.40178	5.2211	19.6007	9.54366e-06	7.35956e-05	C5orf22	protein_coding	dep
ENSG00000082258	5.27347	11.077	1.07132	6.20938	12.3391	0.000443571	0.00197266	CCNT2	protein_coding	enr
ENSG00000082269	4.79994	6.38389	0.413247	5.88783	1.87727	0.170645	0.26853	FAM135A	protein_coding	invariant
ENSG00000082497	3.46536	6.38697	0.878949	4.73918	7.78307	0.0052738	0.0158686	SERTAD4	protein_coding	invariant
ENSG00000082512	3.89285	4.3162	0.152636	5.21433	0.245445	0.620301	0.714239	TRAF5	protein_coding	invariant
ENSG00000082515	4.84727	1.04332	-2.1605	4.01947	38.3732	5.84297e-10	1.64973e-08	MRPL22	protein_coding	dep
ENSG00000082516	11.8094	41.3176	1.80497	7.22149	31.7756	1.73058e-08	3.06384e-07	GEMIN5	protein_coding	enr
ENSG00000082641	56.7267	144.871	1.35228	9.21057	15.7637	7.17661e-05	0.000418082	NFE2L1	protein_coding	enr
ENSG00000082684	0.596812	1.19746	0.972738	2.87516	7.79402	0.00524195	0.0157898	SEMA5B	protein_coding	invariant
ENSG00000082701	34.2849	59.9485	0.806019	8.58521	5.88003	0.0153136	0.038191	GSK3B	protein_coding	invariant
ENSG00000082781	8.63507	21.959	1.34409	6.63187	19.0248	1.2903e-05	9.56451e-05	ITGB5	protein_coding	enr
ENSG00000082805	6.06196	24.2716	2.00031	7.67093	36.8199	1.29558e-09	3.26996e-08	ERC1	protein_coding	enr
ENSG00000082898	26.9818	27.4664	0.0260653	8.32582	0.00635402	0.936466	0.95732	XPO1	protein_coding	invariant
ENSG00000082996	18.2361	6.03647	-1.58127	5.48429	25.1472	5.31174e-07	5.96959e-06	RNF13	protein_coding	dep
ENSG00000083093	7.72742	10.2507	0.407482	5.41355	1.77101	0.183257	0.282836	PALB2	protein_coding	invariant
ENSG00000083097	3.18161	12.0464	1.91851	6.245	37.7788	7.92397e-10	2.13531e-08	DOP1A	protein_coding	enr
ENSG00000083099	6.8791	5.28232	-0.379226	5.72814	1.559	0.211812	0.317393	LYRM2	protein_coding	invariant
ENSG00000083123	6.13275	4.21542	-0.536239	4.41683	2.80304	0.0940859	0.168078	BCKDHB	protein_coding	invariant
ENSG00000083168	5.54434	21.6005	1.9615	8.35317	33.4575	7.2838e-09	1.45751e-07	KAT6A	protein_coding	enr
ENSG00000083223	7.28537	7.17888	-0.0157271	5.60559	0.00267812	0.958727	0.972502	TUT7	protein_coding	invariant
ENSG00000083290	1.47828	2.59149	0.801985	4.311	6.28199	0.0121971	0.0317796	ULK2	protein_coding	invariant
ENSG00000083312	19.4015	45.6958	1.23569	8.60529	13.5807	0.000228523	0.00112873	TNPO1	protein_coding	enr
ENSG00000083444	15.6539	13.6894	-0.190517	6.29071	0.396617	0.528841	0.636342	PLOD1	protein_coding	invariant
ENSG00000083454	2.26554	4.42701	0.950071	3.71785	8.31597	0.00392979	0.0124243	P2RX5	protein_coding	invariant
ENSG00000083457	1.43041	0.263792	-2.41183	2.62925	34.5599	4.13326e-09	8.95999e-08	ITGAE	protein_coding	dep
ENSG00000083520	7.52692	9.87346	0.391759	6.55816	1.66829	0.196488	0.29893	DIS3	protein_coding	invariant
ENSG00000083535	6.48056	1.43722	-2.11643	4.11004	37.4976	9.15249e-10	2.40346e-08	PIBF1	protein_coding	dep
ENSG00000083544	5.15496	2.4111	-1.06944	4.91407	11.3788	0.000742882	0.0030385	TDRD3	protein_coding	dep
ENSG00000083635	6.75865	2.97972	-1.17543	4.12186	12.5747	0.00039101	0.00177616	NUFIP1	protein_coding	dep
ENSG00000083642	8.66902	15.7144	0.857897	7.32685	7.43633	0.00639201	0.0185577	PDS5B	protein_coding	invariant
ENSG00000083720	10.069	17.8276	0.823709	5.8325	7.37511	0.00661328	0.0191092	OXCT1	protein_coding	invariant
ENSG00000083750	7.22354	7.01818	-0.0378033	4.28827	0.0139814	0.905875	0.936004	RRAGB	protein_coding	invariant
ENSG00000083799	4.14914	9.56654	1.20445	6.46743	15.4313	8.55578e-05	0.000483555	CYLD	protein_coding	enr
ENSG00000083807	1.09957	0.782858	-0.489134	2.96116	1.94345	0.163294	0.258803	SLC27A5	protein_coding	invariant
ENSG00000083812	3.95625	11.4548	1.52725	5.42841	23.9784	9.74223e-07	9.97109e-06	ZNF324	protein_coding	enr
ENSG00000083814	3.40484	4.1198	0.278812	3.73614	0.725255	0.394426	0.510092	ZNF671	protein_coding	invariant
ENSG00000083817	7.98829	6.0087	-0.406624	4.17482	1.58322	0.208297	0.313546	ZNF416	protein_coding	invariant
ENSG00000083828	4.34194	3.23636	-0.414084	4.39556	1.67886	0.195075	0.297042	ZNF586	protein_coding	invariant
ENSG00000083838	3.03155	5.62087	0.882923	4.34822	7.62374	0.00576048	0.0170671	ZNF446	protein_coding	invariant
ENSG00000083844	6.76477	13.4257	0.986561	6.97857	10.1457	0.00144636	0.00535556	ZNF264	protein_coding	invariant
ENSG00000083845	135.595	36.3261	-1.89603	8.28406	31.478	2.01716e-08	3.50131e-07	RPS5	protein_coding	dep
ENSG00000083857	0.543261	2.14927	1.97967	4.40842	36.6124	1.44113e-09	3.56307e-08	FAT1	protein_coding	enr
ENSG00000083896	14.4978	14.2337	-0.0244139	6.66098	0.00648139	0.935834	0.956874	YTHDC1	protein_coding	invariant
ENSG00000083937	8.95132	3.8575	-1.18039	4.35766	13.1098	0.000293748	0.00139952	CHMP2B	protein_coding	dep
ENSG00000084070	20.7477	20.5005	-0.0174043	6.21675	0.00331576	0.954081	0.969101	SMAP2	protein_coding	invariant
ENSG00000084072	2.68808	1.57055	-0.764861	4.58979	5.73885	0.0165936	0.0408043	PPIE	protein_coding	invariant
ENSG00000084073	21.2664	7.32878	-1.52532	5.63819	23.771	1.08506e-06	1.09346e-05	ZMPSTE24	protein_coding	dep
ENSG00000084090	36.3506	61.6765	0.761486	7.75507	5.63316	0.0176238	0.0427684	STARD7	protein_coding	invariant
ENSG00000084092	20.9255	9.4241	-1.15628	5.09229	13.3151	0.00026328	0.00127649	NOA1	protein_coding	dep
ENSG00000084093	0.470024	1.16705	1.31838	2.66033	13.8245	0.000200701	0.00100738	REST	protein_coding	enr
ENSG00000084112	4.99326	13.8785	1.47277	7.09389	21.8566	2.93801e-06	2.63664e-05	SSH1	protein_coding	enr
ENSG00000084207	194.913	39.116	-2.30667	7.69554	47.4613	5.61001e-12	3.21916e-10	GSTP1	protein_coding	dep
ENSG00000084234	48.6732	103.829	1.09294	9.15166	10.4467	0.00122867	0.00464473	APLP2	protein_coding	enr
ENSG00000084444	7.68353	11.2648	0.549793	5.98708	3.30766	0.0689574	0.13077	FAM234B	protein_coding	invariant
ENSG00000084463	31.3856	20.1676	-0.63645	7.08636	4.20879	0.0402149	0.0842743	WBP11	protein_coding	invariant
ENSG00000084623	77.2896	17.0504	-2.16293	6.36074	46.2881	1.02084e-11	5.36837e-10	EIF3I	protein_coding	dep
ENSG00000084628	10.7758	7.61051	-0.502155	4.94431	2.56442	0.109293	0.188783	NKAIN1	protein_coding	invariant
ENSG00000084652	13.455	52.257	1.95603	7.38641	36.3343	1.66212e-09	4.02332e-08	TXLNA	protein_coding	enr
ENSG00000084676	6.81319	11.4182	0.745173	6.29534	6.02309	0.0141199	0.0356193	NCOA1	protein_coding	invariant
ENSG00000084693	15.0974	9.2583	-0.706604	6.01506	5.39783	0.0201619	0.0478771	AGBL5	protein_coding	invariant
ENSG00000084710	2.74885	9.55246	1.79184	6.01704	33.3385	7.74348e-09	1.5322e-07	EFR3B	protein_coding	enr
ENSG00000084731	15.1208	28.675	0.921529	7.12739	8.73666	0.00311875	0.0101836	KIF3C	protein_coding	invariant
ENSG00000084733	76.3677	29.8169	-1.35431	7.60446	17.5797	2.75507e-05	0.000183828	RAB10	protein_coding	dep
ENSG00000084754	83.9937	72.316	-0.215643	8.40387	0.431552	0.511229	0.620934	HADHA	protein_coding	invariant
ENSG00000084764	22.5756	14.3218	-0.654675	6.07214	4.64337	0.0311738	0.0682987	MAPRE3	protein_coding	invariant
ENSG00000084774	20.7903	84.339	2.0198	8.79142	34.3972	4.49376e-09	9.64503e-08	CAD	protein_coding	enr
ENSG00000085063	2.46503	2.67438	0.115208	4.76545	0.134987	0.713317	0.790189	CD59	protein_coding	invariant
ENSG00000085117	1.71137	1.45796	-0.190373	2.73184	0.290047	0.59019	0.68958	CD82	protein_coding	invariant
ENSG00000085185	7.63649	22.2174	1.5383	6.89187	24.2725	8.36247e-07	8.73872e-06	BCORL1	protein_coding	enr
ENSG00000085224	11.2462	19.7438	0.812483	8.22125	6.15254	0.0131223	0.0336028	ATRX	protein_coding	invariant
ENSG00000085231	6.59023	1.43073	-2.10549	3.20859	32.361	1.28033e-08	2.37974e-07	AK6	protein_coding	dep
ENSG00000085274	9.39633	6.74961	-0.46879	5.54246	2.35142	0.125169	0.209906	MYNN	protein_coding	invariant
ENSG00000085276	0.849148	1.3114	0.635471	3.315	3.60094	0.0577468	0.11315	MECOM	protein_coding	invariant
ENSG00000085365	13.4753	10.2663	-0.389618	6.3286	1.65193	0.198696	0.301724	SCAMP1	protein_coding	invariant
ENSG00000085377	8.25288	13.6123	0.720718	6.60404	5.60389	0.0179206	0.0433947	PREP	protein_coding	invariant
ENSG00000085382	3.55845	5.82032	0.709653	5.43185	5.35303	0.0206863	0.0488903	HACE1	protein_coding	invariant
ENSG00000085415	6.16987	2.56249	-1.26019	5.53331	16.3649	5.22435e-05	0.000317926	SEH1L	protein_coding	dep
ENSG00000085433	14.1796	25.6701	0.855628	6.45779	7.89103	0.00496806	0.0150695	WDR47	protein_coding	invariant
ENSG00000085449	9.93431	13.8964	0.485708	6.0297	2.58536	0.107856	0.186863	WDFY1	protein_coding	invariant
ENSG00000085511	4.92506	13.9297	1.49691	6.137	23.6279	1.16879e-06	1.16879e-05	MAP3K4	protein_coding	enr
ENSG00000085514	0.655416	1.10076	0.705465	0.762214	2.48534	0.114912	0.196385	PILRA	protein_coding	invariant
ENSG00000085552	2.55421	6.00862	1.23034	4.81081	15.1457	9.9524e-05	0.000552258	IGSF9	protein_coding	enr
ENSG00000085563	31.5065	46.4839	0.561192	7.96772	3.01955	0.0822662	0.15072	ABCB1	protein_coding	invariant
ENSG00000085644	5.67506	4.62312	-0.299825	5.05914	0.92726	0.335576	0.451337	ZNF213	protein_coding	invariant
ENSG00000085662	44.8475	25.8074	-0.793765	7.01734	6.56375	0.0104077	0.0278194	AKR1B1	protein_coding	invariant
ENSG00000085719	24.1974	18.1099	-0.416292	7.15808	1.7974	0.180028	0.2792	CPNE3	protein_coding	invariant
ENSG00000085721	22.002	49.2854	1.16264	7.20704	13.6673	0.000218217	0.00108414	RRN3	protein_coding	enr
ENSG00000085733	22.557	39.6725	0.813829	7.75452	6.4257	0.011248	0.0296834	CTTN	protein_coding	invariant
ENSG00000085741	1.02039	1.57517	0.568368	1.5745	2.0145	0.155802	0.249319	WNT11	protein_coding	invariant
ENSG00000085760	6.97504	3.28651	-1.05816	4.15426	10.3805	0.00127351	0.00479563	MTIF2	protein_coding	dep
ENSG00000085788	4.99212	11.6031	1.21567	6.44555	15.7178	7.35285e-05	0.000427201	DDHD2	protein_coding	enr
ENSG00000085832	12.108	8.35352	-0.531561	6.24475	3.06876	0.0798102	0.14716	EPS15	protein_coding	invariant
ENSG00000085840	5.45392	5.87701	0.0936004	4.14221	0.0842515	0.771617	0.834909	ORC1	protein_coding	invariant
ENSG00000085871	1.98777	0.589168	-1.71048	2.1867	17.3016	3.18915e-05	0.000208095	MGST2	protein_coding	dep
ENSG00000085872	18.0046	42.8679	1.24938	7.51153	15.2308	9.51366e-05	0.000529411	CHERP	protein_coding	enr
ENSG00000085978	7.80375	14.4185	0.882443	6.06352	8.43929	0.003672	0.0117367	ATG16L1	protein_coding	invariant
ENSG00000085982	2.48475	6.38372	1.35409	5.35553	18.9186	1.36419e-05	0.000100473	USP40	protein_coding	enr
ENSG00000085998	6.16792	6.56647	0.0934593	5.30466	0.0926274	0.760863	0.827034	POMGNT1	protein_coding	invariant
ENSG00000085999	3.91252	5.47245	0.473468	4.2473	2.18389	0.139462	0.22857	RAD54L	protein_coding	invariant
ENSG00000086015	5.72388	17.3326	1.59564	6.52902	26.5099	2.62189e-07	3.23022e-06	MAST2	protein_coding	enr
ENSG00000086061	55.4742	36.6465	-0.596384	6.94534	3.75365	0.0526924	0.104987	DNAJA1	protein_coding	invariant
ENSG00000086062	7.58699	6.50296	-0.223727	5.11674	0.520179	0.470765	0.583114	B4GALT1	protein_coding	invariant
ENSG00000086065	17.0363	4.93851	-1.742	4.75377	28.3929	9.9028e-08	1.36897e-06	CHMP5	protein_coding	dep
ENSG00000086102	6.97905	9.97364	0.514496	5.91814	2.90191	0.0884747	0.16002	NFX1	protein_coding	invariant
ENSG00000086189	5.36397	2.2039	-1.27455	4.57459	15.3976	8.71005e-05	0.000491136	DIMT1	protein_coding	dep
ENSG00000086200	8.03888	8.14866	0.0213487	5.93432	0.00501241	0.943558	0.962351	IPO11	protein_coding	invariant
ENSG00000086232	41.2404	36.1402	-0.18968	7.7327	0.353743	0.552002	0.657241	EIF2AK1	protein_coding	invariant
ENSG00000086289	17.2924	18.4041	0.0909578	5.63537	0.0897063	0.764551	0.829748	EPDR1	protein_coding	invariant
ENSG00000086475	26.2218	48.8772	0.897284	7.18517	8.24109	0.00409525	0.0128557	SEPHS1	protein_coding	invariant
ENSG00000086504	30.8026	11.4789	-1.4044	6.02741	20.7002	5.37095e-06	4.48192e-05	MRPL28	protein_coding	dep
ENSG00000086506	6.21671	0.992324	-2.64571	1.22509	24.3756	7.92648e-07	8.34991e-06	HBQ1	protein_coding	dep
ENSG00000086544	5.4868	14.7759	1.42508	5.0779	20.5026	5.95512e-06	4.88786e-05	ITPKC	protein_coding	enr
ENSG00000086570	0.848748	2.33237	1.45134	4.50288	20.4142	6.23661e-06	5.08467e-05	FAT2	protein_coding	enr
ENSG00000086589	17.5704	12.1159	-0.531348	5.74357	3.05367	0.0805549	0.148287	RBM22	protein_coding	invariant
ENSG00000086598	65.7055	18.9512	-1.78703	7.34863	30.5807	3.20267e-08	5.18111e-07	TMED2	protein_coding	dep
ENSG00000086666	13.7014	6.18932	-1.1354	5.69481	13.5607	0.000230969	0.00113851	ZFAND6	protein_coding	dep
ENSG00000086712	16.2688	15.5899	-0.0593704	6.15233	0.0386324	0.844179	0.891085	TXLNG	protein_coding	invariant
ENSG00000086717	2.94313	1.2409	-1.17145	2.97006	10.7024	0.00106998	0.00413045	PPEF1	protein_coding	dep
ENSG00000086730	1.30934	1.82255	0.477986	2.82735	1.88612	0.169641	0.267169	LAT2	protein_coding	invariant
ENSG00000086758	31.2236	171.968	2.46126	10.7852	45.8668	1.26572e-11	6.55018e-10	HUWE1	protein_coding	enr
ENSG00000086827	17.2276	9.66751	-0.822773	5.30961	7.0268	0.00802988	0.0224607	ZW10	protein_coding	invariant
ENSG00000086848	1.90218	2.40004	0.33042	4.11401	1.0528	0.304863	0.419396	ALG9	protein_coding	invariant
ENSG00000087008	3.95184	4.99748	0.323599	4.09676	1.00554	0.315974	0.430493	ACOX3	protein_coding	invariant
ENSG00000087053	29.3088	16.8914	-0.792685	7.14757	6.4581	0.0110448	0.0292459	MTMR2	protein_coding	invariant
ENSG00000087074	22.5954	21.5629	-0.0647956	6.08439	0.0460727	0.830044	0.881218	PPP1R15A	protein_coding	invariant
ENSG00000087076	4.38898	1.7658	-1.31396	1.92172	10.0098	0.00155708	0.00570596	HSD17B14	protein_coding	dep
ENSG00000087077	0.447491	1.02807	1.16676	0.815867	7.05177	0.00791871	0.022239	TRIP6	protein_coding	enr
ENSG00000087085	0.785539	1.0228	0.41151	1.90662	1.16438	0.280558	0.393678	ACHE	protein_coding	invariant
ENSG00000087086	439.442	95.6488	-2.19248	7.86963	42.6505	6.54475e-11	2.57436e-09	FTL	protein_coding	dep
ENSG00000087087	26.2359	42.9955	0.71124	7.39138	5.09776	0.0239568	0.054975	SRRT	protein_coding	invariant
ENSG00000087088	23.0508	12.5512	-0.866824	5.53979	7.92183	0.00488419	0.0148663	BAX	protein_coding	invariant
ENSG00000087095	4.04555	5.49864	0.445437	4.50714	1.98364	0.159008	0.25328	NLK	protein_coding	invariant
ENSG00000087111	20.6625	20.3228	-0.024718	6.91945	0.00651984	0.935644	0.956781	PIGS	protein_coding	invariant
ENSG00000087152	20.5447	53.6757	1.38435	7.6162	18.3942	1.796e-05	0.000127371	ATXN7L3	protein_coding	enr
ENSG00000087157	5.86098	8.82936	0.586732	5.20876	3.60618	0.0575653	0.112886	PGS1	protein_coding	invariant
ENSG00000087191	25.3324	19.5978	-0.365517	6.5919	1.44949	0.22861	0.33644	PSMC5	protein_coding	invariant
ENSG00000087206	7.7412	7.58965	-0.0202664	5.19924	0.00432214	0.947582	0.96454	UIMC1	protein_coding	invariant
ENSG00000087245	109.803	165.897	0.595255	9.34111	3.12429	0.0771334	0.143226	MMP2	protein_coding	invariant
ENSG00000087253	24.4232	10.3852	-1.22871	7.00793	15.4534	8.45629e-05	0.00047928	LPCAT2	protein_coding	dep
ENSG00000087258	29.998	81.8963	1.44854	9.56415	17.7341	2.54037e-05	0.000171734	GNAO1	protein_coding	enr
ENSG00000087263	17.2055	16.1281	-0.0927604	6.59189	0.0935848	0.759668	0.826426	OGFOD1	protein_coding	invariant
ENSG00000087266	2.25286	5.71515	1.33877	5.78057	19.0296	1.28709e-05	9.54432e-05	SH3BP2	protein_coding	enr
ENSG00000087269	18.3202	14.4573	-0.343748	5.87085	1.29212	0.255657	0.366109	NOP14	protein_coding	invariant
ENSG00000087274	17.6048	29.8689	0.762234	8.29336	5.38851	0.0202698	0.0480807	ADD1	protein_coding	invariant
ENSG00000087299	4.41816	6.86943	0.633434	5.2036	4.19908	0.040446	0.0846039	L2HGDH	protein_coding	invariant
ENSG00000087301	15.1441	10.6665	-0.500225	5.94078	2.73087	0.0984255	0.173572	TXNDC16	protein_coding	invariant
ENSG00000087302	12.294	3.82446	-1.67641	6.07585	28.862	7.77214e-08	1.11006e-06	RTRAF	protein_coding	dep
ENSG00000087303	8.46086	12.4152	0.550376	6.05639	3.31019	0.0688517	0.13067	NID2	protein_coding	invariant
ENSG00000087338	4.50586	5.66576	0.329627	4.63581	1.09597	0.295151	0.409181	GMCL1	protein_coding	invariant
ENSG00000087365	19.5119	29.3375	0.588039	7.90138	3.33216	0.0679378	0.129226	SF3B2	protein_coding	invariant
ENSG00000087448	17.8102	23.874	0.421486	7.30506	1.81703	0.177668	0.276618	KLHL42	protein_coding	invariant
ENSG00000087460	84.2421	46.9161	-0.844374	9.85803	6.10817	0.0134559	0.0342899	GNAS	protein_coding	invariant
ENSG00000087470	26.5116	21.7863	-0.28214	7.46028	0.802531	0.370338	0.486063	DNM1L	protein_coding	invariant
ENSG00000087502	10.9258	5.19558	-1.05958	5.56964	11.7559	0.000606499	0.0025651	ERGIC2	protein_coding	dep
ENSG00000087586	31.7021	17.9446	-0.817767	6.19182	7.19524	0.00730972	0.0208681	AURKA	protein_coding	invariant
ENSG00000087842	9.42848	3.13101	-1.54403	4.03476	21.0055	4.57972e-06	3.88311e-05	PIR	protein_coding	dep
ENSG00000087884	6.82461	1.76724	-1.82258	3.16758	25.1585	5.28071e-07	5.93814e-06	AAMDC	protein_coding	dep
ENSG00000087903	1.91379	2.5281	0.393315	4.3294	1.51967	0.21767	0.323685	RFX2	protein_coding	invariant
ENSG00000087995	11.4956	9.02529	-0.354612	5.30739	1.32052	0.250498	0.360616	METTL2A	protein_coding	invariant
ENSG00000088035	1.93684	0.996786	-0.926974	3.07851	6.95063	0.00837897	0.0232504	ALG6	protein_coding	invariant
ENSG00000088038	20.4556	18.2387	-0.166098	7.04548	0.290286	0.590037	0.689443	CNOT3	protein_coding	invariant
ENSG00000088179	2.66346	3.23292	0.282403	5.29214	0.844823	0.358021	0.473845	PTPN4	protein_coding	invariant
ENSG00000088205	11.7642	9.59863	-0.292526	6.38583	0.931593	0.334449	0.450335	DDX18	protein_coding	invariant
ENSG00000088247	102.287	151.115	0.562586	9.17467	2.81197	0.0935632	0.167454	KHSRP	protein_coding	invariant
ENSG00000088256	27.7101	55.451	0.999853	8.0275	9.40941	0.00215875	0.00750218	GNA11	protein_coding	invariant
ENSG00000088280	3.81973	7.99444	1.06049	4.86519	11.3599	0.000750455	0.00306241	ASAP3	protein_coding	enr
ENSG00000088298	13.0257	7.76489	-0.731153	4.32048	5.13231	0.0234844	0.0541164	EDEM2	protein_coding	invariant
ENSG00000088305	5.68122	7.24952	0.340896	4.89692	1.19003	0.275324	0.387783	DNMT3B	protein_coding	invariant
ENSG00000088325	79.5641	52.4859	-0.599198	7.89715	3.45562	0.0630371	0.121647	TPX2	protein_coding	invariant
ENSG00000088356	19.9214	9.21573	-1.09574	4.85946	11.8416	0.000579227	0.00246848	PDRG1	protein_coding	dep
ENSG00000088367	11.5459	22.974	0.991689	7.38088	9.8347	0.0017125	0.00618174	EPB41L1	protein_coding	invariant
ENSG00000088448	9.17299	10.1792	0.146173	5.46411	0.228659	0.63252	0.724926	ANKRD10	protein_coding	invariant
ENSG00000088451	5.28284	4.01786	-0.374354	3.61294	1.27139	0.259506	0.37056	TGDS	protein_coding	invariant
ENSG00000088543	2.90126	5.16384	0.830606	3.69259	6.38893	0.0114834	0.0302268	C3orf18	protein_coding	invariant
ENSG00000088682	13.4659	13.5264	0.00644792	5.86758	0.000457102	0.982943	0.989179	COQ9	protein_coding	invariant
ENSG00000088756	1.42104	1.59473	0.181015	4.17786	0.319547	0.57188	0.673918	ARHGAP28	protein_coding	invariant
ENSG00000088766	1.40935	0.496025	-1.50847	2.47381	14.8942	0.000113714	0.000617122	CRLS1	protein_coding	dep
ENSG00000088808	11.5571	20.5506	0.82836	7.26048	6.98296	0.00822894	0.022922	PPP1R13B	protein_coding	invariant
ENSG00000088812	11.6785	45.3454	1.95629	7.9623	34.4316	4.41499e-09	9.49684e-08	ATRN	protein_coding	enr
ENSG00000088826	3.07668	2.8178	-0.110026	3.1484	0.104314	0.746713	0.817024	SMOX	protein_coding	invariant
ENSG00000088832	50.9029	15.3586	-1.71877	6.42771	30.2016	3.89393e-08	6.10695e-07	FKBP1A	protein_coding	dep
ENSG00000088833	7.35181	4.31173	-0.762688	5.26651	6.02697	0.0140889	0.0355594	NSFL1C	protein_coding	invariant
ENSG00000088854	4.2429	13.2371	1.6379	6.2105	28.0318	1.19338e-07	1.61016e-06	C20orf194	protein_coding	enr
ENSG00000088876	1.8992	3.31037	0.815442	3.58879	6.11563	0.0133992	0.0341768	ZNF343	protein_coding	invariant
ENSG00000088881	1.18654	2.61373	1.12531	2.76582	10.2586	0.00136051	0.00507717	EBF4	protein_coding	enr
ENSG00000088888	18.3571	46.9072	1.35266	8.58316	16.194	5.71743e-05	0.000343221	MAVS	protein_coding	enr
ENSG00000088899	4.64133	13.2495	1.50678	5.57541	23.5928	1.19032e-06	1.18789e-05	LZTS3	protein_coding	enr
ENSG00000088930	53.0458	49.7927	-0.0903857	7.45465	0.082559	0.773859	0.836732	XRN2	protein_coding	invariant
ENSG00000088970	8.54822	3.96827	-1.0903	5.0493	11.9152	0.000556769	0.00239053	KIZ	protein_coding	dep
ENSG00000088986	52.9703	12.5906	-2.06581	6.59755	42.4022	7.4306e-11	2.88787e-09	DYNLL1	protein_coding	dep
ENSG00000089006	18.4179	13.5627	-0.440521	6.99386	2.04516	0.152691	0.245304	SNX5	protein_coding	invariant
ENSG00000089009	86.3873	24.5635	-1.80794	7.95121	29.5509	5.44679e-08	8.17437e-07	RPL6	protein_coding	dep
ENSG00000089022	4.95941	8.0639	0.696993	6.47807	5.2509	0.0219354	0.0511546	MAPKAPK5	protein_coding	invariant
ENSG00000089041	2.94439	5.45239	0.885743	4.52749	7.78789	0.00525977	0.0158334	P2RX7	protein_coding	invariant
ENSG00000089048	10.0904	5.42201	-0.867163	4.66892	7.42013	0.0064498	0.0186866	ESF1	protein_coding	invariant
ENSG00000089050	9.94733	2.13749	-2.17526	4.584	41.6098	1.11433e-10	4.06364e-09	RBBP9	protein_coding	dep
ENSG00000089053	15.5681	15.1744	-0.0372695	7.55866	0.0138905	0.90618	0.936195	ANAPC5	protein_coding	invariant
ENSG00000089057	10.6446	37.428	1.81222	7.49318	31.137	2.40443e-08	4.06151e-07	SLC23A2	protein_coding	enr
ENSG00000089060	1.19635	2.42233	1.00929	3.58538	9.28285	0.00231309	0.00794933	SLC8B1	protein_coding	enr
ENSG00000089063	45.1177	7.86621	-2.49781	6.35219	59.9554	9.70309e-15	1.41274e-12	TMEM230	protein_coding	dep
ENSG00000089091	1.57452	1.38534	-0.168056	3.32161	0.248904	0.617848	0.711961	DZANK1	protein_coding	invariant
ENSG00000089094	6.60245	14.316	1.1141	7.15063	12.6428	0.000377005	0.00172055	KDM2B	protein_coding	enr
ENSG00000089123	4.51217	6.70913	0.57478	4.01708	3.16482	0.0752408	0.140675	TASP1	protein_coding	invariant
ENSG00000089127	2.11836	1.90814	-0.172459	3.32645	0.259298	0.610603	0.705989	OAS1	protein_coding	invariant
ENSG00000089154	28.8786	115.464	1.99902	9.44383	32.8281	1.00679e-08	1.92573e-07	GCN1	protein_coding	enr
ENSG00000089157	256.902	177.274	-0.534805	9.75846	2.48164	0.115182	0.196761	RPLP0	protein_coding	invariant
ENSG00000089159	15.4983	23.7607	0.615582	7.19242	3.90723	0.0480789	0.0974496	PXN	protein_coding	invariant
ENSG00000089163	4.0107	2.55642	-0.605929	2.10467	2.46677	0.116276	0.19811	SIRT4	protein_coding	invariant
ENSG00000089169	9.52737	9.13944	-0.0613686	6.58473	0.0409476	0.839639	0.888023	RPH3A	protein_coding	invariant
ENSG00000089177	3.46715	6.64605	0.94197	5.28154	9.28665	0.0023083	0.00793847	KIF16B	protein_coding	invariant
ENSG00000089195	11.3744	8.56224	-0.406013	5.24697	1.72541	0.188998	0.289911	TRMT6	protein_coding	invariant
ENSG00000089199	44.749	47.6284	0.0913134	7.68337	0.0823769	0.774102	0.836855	CHGB	protein_coding	invariant
ENSG00000089220	173.847	92.4808	-0.908616	7.65889	8.03334	0.00459241	0.0141612	PEBP1	protein_coding	invariant
ENSG00000089234	11.0656	5.73571	-0.939077	5.30668	9.09462	0.00256362	0.00862796	BRAP	protein_coding	invariant
ENSG00000089248	25.257	14.2344	-0.820654	5.92234	7.27085	0.00700826	0.0201253	ERP29	protein_coding	invariant
ENSG00000089280	135.863	214.384	0.658092	10.8143	3.61781	0.0571641	0.112223	FUS	protein_coding	invariant
ENSG00000089289	24.401	6.99857	-1.76828	4.9054	29.5201	5.53387e-08	8.2923e-07	IGBP1	protein_coding	dep
ENSG00000089335	6.44128	5.11829	-0.319844	4.87681	1.04533	0.306586	0.421236	ZNF302	protein_coding	invariant
ENSG00000089351	27.6547	35.6051	0.364115	7.55368	1.32391	0.249892	0.36002	GRAMD1A	protein_coding	invariant
ENSG00000089486	5.06846	5.67629	0.155594	4.5204	0.241401	0.623196	0.716896	CDIP1	protein_coding	invariant
ENSG00000089505	3.96838	2.47791	-0.698452	2.31322	3.36035	0.0667838	0.12741	CMTM1	protein_coding	invariant
ENSG00000089558	7.48519	10.9071	0.539076	5.11641	3.02528	0.0819763	0.150273	KCNH4	protein_coding	invariant
ENSG00000089597	57.7253	71.0374	0.299207	8.33901	0.834931	0.360851	0.47672	GANAB	protein_coding	invariant
ENSG00000089639	4.47557	7.99876	0.837364	4.52959	6.97655	0.00825847	0.0229749	GMIP	protein_coding	invariant
ENSG00000089682	2.79321	4.03113	0.533962	4.37731	2.8202	0.0930846	0.166858	RBM41	protein_coding	invariant
ENSG00000089685	38.3067	18.2489	-1.0658	6.76029	12.0068	0.000530077	0.00229206	BIRC5	protein_coding	dep
ENSG00000089692	0.743061	1.00093	0.41056	1.41696	1.0101	0.314879	0.429407	LAG3	protein_coding	invariant
ENSG00000089693	50.8125	34.5004	-0.557388	7.33653	3.15436	0.0757243	0.141322	MLF2	protein_coding	invariant
ENSG00000089723	2.69049	4.21303	0.654783	3.86791	4.05844	0.0439511	0.0904712	OTUB2	protein_coding	invariant
ENSG00000089737	20.3968	29.4183	0.528236	7.7433	2.72984	0.0984893	0.173658	DDX24	protein_coding	invariant
ENSG00000089775	3.55923	4.74301	0.411763	5.66307	1.8375	0.175245	0.274193	ZBTB25	protein_coding	invariant
ENSG00000089818	5.88036	4.68918	-0.321505	5.54535	1.10933	0.292228	0.406052	NECAP1	protein_coding	invariant
ENSG00000089820	6.24845	12.5027	0.997348	5.70023	10.6616	0.00109382	0.00420834	ARHGAP4	protein_coding	invariant
ENSG00000089876	2.875	3.86869	0.427122	3.72257	1.699	0.192418	0.293977	DHX32	protein_coding	invariant
ENSG00000089902	20.3875	77.7109	1.92981	8.24495	32.7534	1.04621e-08	1.99137e-07	RCOR1	protein_coding	enr
ENSG00000089916	4.18594	10.8538	1.37371	7.36531	18.5891	1.62144e-05	0.000116517	GPATCH2L	protein_coding	enr
ENSG00000090006	6.08213	10.6342	0.804056	6.07753	7.02417	0.00804169	0.0224904	LTBP4	protein_coding	invariant
ENSG00000090013	3.40961	1.06746	-1.53564	2.03058	13.9459	0.000188151	0.000953462	BLVRB	protein_coding	dep
ENSG00000090020	7.16032	7.91509	0.143599	5.54639	0.22215	0.637407	0.729416	SLC9A1	protein_coding	invariant
ENSG00000090054	11.7551	8.14703	-0.52407	6.02593	2.99218	0.0836675	0.152871	SPTLC1	protein_coding	invariant
ENSG00000090060	35.1452	15.8331	-1.14858	8.44053	11.8969	0.00056227	0.0024115	PAPOLA	protein_coding	dep
ENSG00000090061	8.57871	3.49419	-1.28303	5.64975	17.1141	3.52008e-05	0.000226173	CCNK	protein_coding	dep
ENSG00000090097	19.0965	11.9546	-0.673673	5.86769	4.92138	0.0265264	0.0597885	PCBP4	protein_coding	invariant
ENSG00000090238	4.96556	2.48494	-0.97651	3.61811	8.33434	0.00389026	0.0123133	YPEL3	protein_coding	invariant
ENSG00000090263	6.84812	2.29908	-1.56625	4.61919	22.8086	1.78959e-06	1.70399e-05	MRPS33	protein_coding	dep
ENSG00000090266	13.5569	3.98058	-1.74007	5.31134	29.7324	4.95984e-08	7.57171e-07	NDUFB2	protein_coding	dep
ENSG00000090273	15.6614	9.78468	-0.663462	5.19602	4.56269	0.0326757	0.0709678	NUDC	protein_coding	invariant
ENSG00000090316	8.191	7.74063	-0.0835065	6.29135	0.076164	0.782565	0.84376	MAEA	protein_coding	invariant
ENSG00000090372	24.2194	42.5453	0.812327	7.99256	6.2709	0.0122737	0.031945	STRN4	protein_coding	invariant
ENSG00000090432	11.4963	15.0674	0.387258	5.00835	1.55135	0.212937	0.318659	MUL1	protein_coding	invariant
ENSG00000090447	5.1033	4.07606	-0.321924	5.18335	1.08138	0.298389	0.412613	TFAP4	protein_coding	invariant
ENSG00000090470	11.6571	15.8257	0.433313	5.46811	2.00503	0.156778	0.250347	PDCD7	protein_coding	invariant
ENSG00000090487	15.5382	8.25269	-0.907414	5.57973	8.67735	0.00322189	0.0104765	SPG21	protein_coding	invariant
ENSG00000090520	10.1628	4.62952	-1.11899	5.42406	12.929	0.000323535	0.00151679	DNAJB11	protein_coding	dep
ENSG00000090565	6.94566	25.6314	1.88045	6.66772	36.0779	1.89581e-09	4.49421e-08	RAB11FIP3	protein_coding	enr
ENSG00000090581	6.1559	4.59738	-0.429529	4.47329	1.80827	0.178716	0.277918	GNPTG	protein_coding	invariant
ENSG00000090612	2.4518	3.46062	0.497266	5.37832	2.62864	0.104952	0.182659	ZNF268	protein_coding	invariant
ENSG00000090615	8.86692	39.3315	2.14754	7.99358	40.8081	1.67939e-10	5.72815e-09	GOLGA3	protein_coding	enr
ENSG00000090621	37.3032	41.2294	0.143774	8.05685	0.197687	0.656594	0.744863	PABPC4	protein_coding	invariant
ENSG00000090661	1.51291	0.809013	-0.829198	2.34839	4.81759	0.0281706	0.062834	CERS4	protein_coding	invariant
ENSG00000090674	4.63253	2.94968	-0.632121	3.94137	3.71208	0.05402	0.107085	MCOLN1	protein_coding	invariant
ENSG00000090686	4.93688	6.051	0.295576	5.70632	0.951708	0.329285	0.444653	USP48	protein_coding	invariant
ENSG00000090776	19.3665	46.8538	1.27247	6.76675	17.0634	3.61522e-05	0.000231483	EFNB1	protein_coding	enr
ENSG00000090857	7.82914	28.1814	1.84612	7.5411	32.0886	1.47296e-08	2.68073e-07	PDPR	protein_coding	enr
ENSG00000090861	52.0331	139.156	1.4186	8.74618	17.6308	2.68211e-05	0.000179883	AARS1	protein_coding	enr
ENSG00000090863	14.3868	54.8182	1.92944	8.92944	31.396	2.10414e-08	3.62328e-07	GLG1	protein_coding	enr
ENSG00000090889	12.9736	33.0121	1.34548	6.70958	19.0336	1.28436e-05	9.52767e-05	KIF4A	protein_coding	enr
ENSG00000090905	10.7928	35.3763	1.71241	8.22311	26.1988	3.08012e-07	3.69122e-06	TNRC6A	protein_coding	enr
ENSG00000090924	11.9027	24.1033	1.01648	7.35509	10.3482	0.00129598	0.00486935	PLEKHG2	protein_coding	enr
ENSG00000090932	14.445	12.7354	-0.190226	5.15626	0.376574	0.539442	0.646073	DLL3	protein_coding	invariant
ENSG00000090971	30.9199	24.7327	-0.31919	5.78987	1.11088	0.291891	0.405728	NAT14	protein_coding	invariant
ENSG00000090975	1.44143	6.317	2.12855	5.12651	43.975	3.32604e-11	1.46812e-09	PITPNM2	protein_coding	enr
ENSG00000090989	7.19385	6.35749	-0.172749	5.19312	0.312998	0.575846	0.67729	EXOC1	protein_coding	invariant
ENSG00000091009	7.07963	7.17575	0.0245138	5.57489	0.00649544	0.935765	0.956854	RBM27	protein_coding	invariant
ENSG00000091039	25.8848	23.5465	-0.135221	7.83025	0.17838	0.672769	0.757876	OSBPL8	protein_coding	invariant
ENSG00000091073	4.37165	3.84412	-0.176209	4.38745	0.306111	0.580076	0.681067	DTX2	protein_coding	invariant
ENSG00000091127	23.5912	15.4921	-0.602708	6.44305	3.92643	0.0475327	0.0964797	PUS7	protein_coding	invariant
ENSG00000091129	48.2519	88.2589	0.871123	9.13354	6.69708	0.0096571	0.02623	NRCAM	protein_coding	invariant
ENSG00000091136	23.154	53.215	1.19959	8.26542	13.16	0.000285995	0.00137061	LAMB1	protein_coding	enr
ENSG00000091140	27.858	21.6865	-0.359953	6.98479	1.36908	0.24197	0.351644	DLD	protein_coding	invariant
ENSG00000091157	1.50431	4.10305	1.44411	5.44398	21.5717	3.40841e-06	2.99676e-05	WDR7	protein_coding	enr
ENSG00000091164	5.17094	1.60178	-1.67006	5.28278	27.4234	1.63442e-07	2.123e-06	TXNL1	protein_coding	dep
ENSG00000091317	13.8693	12.2709	-0.17442	5.66123	0.329707	0.565832	0.668769	CMTM6	protein_coding	invariant
ENSG00000091409	2.60747	2.74589	0.0952476	4.18358	0.0886306	0.765925	0.830582	ITGA6	protein_coding	invariant
ENSG00000091436	3.25865	4.032	0.309812	5.65415	1.04214	0.307324	0.421827	MAP3K20	protein_coding	invariant
ENSG00000091483	35.9492	26.4304	-0.440483	6.06848	2.1164	0.145728	0.236362	FH	protein_coding	invariant
ENSG00000091527	51.0818	63.4541	0.312813	7.96616	0.942066	0.331747	0.447145	CDV3	protein_coding	invariant
ENSG00000091542	40.6558	45.5227	0.163136	7.27809	0.273752	0.600826	0.698285	ALKBH5	protein_coding	invariant
ENSG00000091592	0.415818	1.36664	1.70515	3.31884	25.0336	5.63404e-07	6.28278e-06	NLRP1	protein_coding	enr
ENSG00000091640	5.53181	2.83502	-0.921017	3.59281	7.45954	0.00631013	0.0183583	SPAG7	protein_coding	invariant
ENSG00000091651	9.64435	6.34257	-0.605489	5.11833	3.76672	0.0522821	0.104297	ORC6	protein_coding	invariant
ENSG00000091656	10.4367	19.3174	0.888263	7.88022	7.55448	0.00598611	0.0176338	ZFHX4	protein_coding	invariant
ENSG00000091732	16.8655	15.4783	-0.122713	5.60998	0.162704	0.686679	0.768095	ZC3HC1	protein_coding	invariant
ENSG00000091844	1.5481	1.89929	0.300956	3.77712	0.849016	0.356831	0.472639	RGS17	protein_coding	invariant
ENSG00000091947	13.3177	6.26299	-1.07607	4.91453	11.4723	0.000706416	0.00291501	TMEM101	protein_coding	dep
ENSG00000092010	33.1687	8.86708	-1.87082	5.25072	33.833	6.00501e-09	1.23454e-07	PSME1	protein_coding	dep
ENSG00000092020	11.0268	3.09143	-1.80447	4.80539	30.3331	3.63863e-08	5.77621e-07	PPP2R3C	protein_coding	dep
ENSG00000092036	2.74557	2.25635	-0.254067	2.71827	0.511668	0.474418	0.586537	HAUS4	protein_coding	invariant
ENSG00000092051	24.4917	35.3228	0.526761	7.30583	2.83254	0.0923721	0.165748	JPH4	protein_coding	invariant
ENSG00000092094	3.07016	1.74475	-0.797435	3.64312	5.64553	0.0174999	0.0425552	OSGEP	protein_coding	invariant
ENSG00000092096	16.5189	12.5457	-0.396328	5.96397	1.71591	0.190221	0.29151	SLC22A17	protein_coding	invariant
ENSG00000092108	13.5113	4.10032	-1.69938	5.83711	29.6392	5.20431e-08	7.87102e-07	SCFD1	protein_coding	dep
ENSG00000092140	9.64457	7.15987	-0.428284	6.29601	1.99436	0.157886	0.251761	G2E3	protein_coding	invariant
ENSG00000092148	18.9267	68.9102	1.86393	9.1054	29.2091	6.49736e-08	9.50964e-07	HECTD1	protein_coding	enr
ENSG00000092199	86.3209	45.5613	-0.921182	8.91423	7.53767	0.00604221	0.017775	HNRNPC	protein_coding	invariant
ENSG00000092201	39.2064	83.964	1.09861	8.73005	10.7424	0.00104709	0.00405251	SUPT16H	protein_coding	enr
ENSG00000092203	15.1834	10.6498	-0.510791	6.52184	2.82134	0.0930185	0.166755	TOX4	protein_coding	invariant
ENSG00000092208	6.86446	1.40473	-2.18693	3.59882	37.085	1.13088e-09	2.89927e-08	GEMIN2	protein_coding	dep
ENSG00000092330	15.3873	13.8835	-0.148633	5.31638	0.233597	0.628869	0.72172	TINF2	protein_coding	invariant
ENSG00000092421	6.42444	12.435	0.95132	6.68655	9.67965	0.0018632	0.00661649	SEMA6A	protein_coding	invariant
ENSG00000092439	11.2357	13.3659	0.251	7.251	0.649571	0.420266	0.534361	TRPM7	protein_coding	invariant
ENSG00000092445	8.87845	12.4465	0.48577	6.84156	2.53007	0.111696	0.192168	TYRO3	protein_coding	invariant
ENSG00000092470	12.1197	13.8873	0.195528	5.72042	0.416534	0.518672	0.627569	WDR76	protein_coding	invariant
ENSG00000092531	11.4395	4.79767	-1.24089	5.58747	15.976	6.41491e-05	0.000379487	SNAP23	protein_coding	dep
ENSG00000092621	28.3478	18.3129	-0.630342	7.75062	3.86827	0.0492073	0.0992181	PHGDH	protein_coding	invariant
ENSG00000092758	1.53179	2.11612	0.450605	3.12897	1.75413	0.185358	0.285466	COL9A3	protein_coding	invariant
ENSG00000092820	41.1732	57.9847	0.494452	7.35288	2.48683	0.114803	0.196267	EZR	protein_coding	invariant
ENSG00000092841	31.6667	9.13433	-1.78198	6.56625	32.2918	1.32674e-08	2.4489e-07	MYL6	protein_coding	dep
ENSG00000092847	6.42204	17.6953	1.46093	7.38338	20.8897	4.86504e-06	4.10186e-05	AGO1	protein_coding	enr
ENSG00000092853	2.78453	5.43309	0.956762	5.28571	9.54136	0.00200893	0.00704482	CLSPN	protein_coding	invariant
ENSG00000092871	3.20449	2.75358	-0.216135	4.67554	0.470253	0.492871	0.604238	RFFL	protein_coding	invariant
ENSG00000092929	1.01568	1.78849	0.807182	3.41728	5.8472	0.0156018	0.0387985	UNC13D	protein_coding	invariant
ENSG00000092931	4.1796	4.06701	-0.0367103	4.77083	0.0137108	0.906786	0.936499	MFSD11	protein_coding	invariant
ENSG00000092964	82.1821	55.4184	-0.567985	8.9725	2.88902	0.0891853	0.161022	DPYSL2	protein_coding	invariant
ENSG00000092978	4.06044	3.23872	-0.321404	5.02281	1.06452	0.302187	0.416537	GPATCH2	protein_coding	invariant
ENSG00000093000	22.6356	41.8645	0.88691	8.05178	7.41943	0.00645231	0.0186883	NUP50	protein_coding	invariant
ENSG00000093009	14.561	11.3413	-0.362667	5.27694	1.37917	0.240242	0.34989	CDC45	protein_coding	invariant
ENSG00000093010	15.2972	8.98109	-0.765491	5.95259	6.33245	0.0118549	0.0310329	COMT	protein_coding	invariant
ENSG00000093144	10.3968	1.83679	-2.45015	5.15212	54.4329	1.6085e-13	1.52339e-11	ECHDC1	protein_coding	dep
ENSG00000093167	2.18596	1.03534	-1.05224	4.14373	10.2502	0.00136667	0.00509573	LRRFIP2	protein_coding	dep
ENSG00000093183	5.36113	10.3898	0.952324	5.9991	9.82012	0.00172614	0.00621919	SEC22C	protein_coding	invariant
ENSG00000093217	1.9772	2.18616	0.134191	3.72028	0.166604	0.683148	0.765506	XYLB	protein_coding	invariant
ENSG00000094631	4.034	5.72961	0.505073	5.69111	2.76803	0.0961645	0.170564	HDAC6	protein_coding	invariant
ENSG00000094804	13.6073	9.89449	-0.459848	5.96946	2.30516	0.128945	0.214579	CDC6	protein_coding	invariant
ENSG00000094841	3.64613	1.79716	-0.98334	3.38979	8.21047	0.00416493	0.0130366	UPRT	protein_coding	invariant
ENSG00000094880	12.152	14.615	0.266662	5.94934	0.781547	0.376668	0.492415	CDC23	protein_coding	invariant
ENSG00000094914	20.7813	13.7233	-0.599141	6.35501	3.87979	0.0488708	0.0987232	AAAS	protein_coding	invariant
ENSG00000094916	60.3921	103.124	0.771968	10.2636	5.03644	0.0248195	0.056516	CBX5	protein_coding	invariant
ENSG00000094975	15.8373	17.2507	0.124412	7.03016	0.163399	0.686047	0.767677	SUCO	protein_coding	invariant
ENSG00000095002	9.82934	15.7998	0.684089	7.45138	4.69174	0.0303079	0.0667539	MSH2	protein_coding	invariant
ENSG00000095015	27.6759	72.6629	1.39228	8.59954	17.1137	3.52069e-05	0.000226173	MAP3K1	protein_coding	enr
ENSG00000095066	2.99208	5.9568	0.988459	4.71902	9.79828	0.00174675	0.00628417	HOOK2	protein_coding	invariant
ENSG00000095139	82.4641	49.9301	-0.722784	8.11333	4.91927	0.0265588	0.0598419	ARCN1	protein_coding	invariant
ENSG00000095209	5.16009	2.4081	-1.08515	4.13847	10.837	0.000994932	0.00387912	TMEM38B	protein_coding	dep
ENSG00000095261	19.9406	14.7763	-0.431157	6.25987	2.02193	0.155042	0.248389	PSMD5	protein_coding	invariant
ENSG00000095303	1.55272	2.06709	0.409647	3.38527	1.50567	0.219802	0.326084	PTGS1	protein_coding	invariant
ENSG00000095319	19.0406	77.3679	2.02174	8.59525	34.7384	3.77121e-09	8.25773e-08	NUP188	protein_coding	enr
ENSG00000095321	11.1928	6.00969	-0.89134	5.05239	8.03139	0.00459735	0.0141742	CRAT	protein_coding	invariant
ENSG00000095370	3.68057	9.95591	1.42557	4.95369	20.2872	6.66465e-06	5.39309e-05	SH2D3C	protein_coding	enr
ENSG00000095380	9.14187	3.55185	-1.34026	4.99547	17.6528	2.65125e-05	0.000178181	NANS	protein_coding	dep
ENSG00000095383	2.01768	2.43813	0.270714	3.00714	0.621361	0.430542	0.54435	TBC1D2	protein_coding	invariant
ENSG00000095485	10.3211	4.65232	-1.16139	4.91959	13.2028	0.000279528	0.00134325	CWF19L1	protein_coding	dep
ENSG00000095539	5.29703	7.41663	0.48535	5.05869	2.44632	0.117801	0.199991	SEMA4G	protein_coding	invariant
ENSG00000095564	8.64877	23.5224	1.44197	6.92396	21.3677	3.79096e-06	3.29891e-05	BTAF1	protein_coding	enr
ENSG00000095574	8.16532	4.14584	-0.962124	4.94761	9.26445	0.00233644	0.00800983	IKZF5	protein_coding	invariant
ENSG00000095627	25.7335	32.8796	0.352437	7.26623	1.27673	0.258507	0.36935	TDRD1	protein_coding	invariant
ENSG00000095739	12.4024	15.7529	0.345986	4.91229	1.23187	0.267044	0.378581	BAMBI	protein_coding	invariant
ENSG00000095752	1.84094	1.66688	-0.102327	2.29225	0.076443	0.782177	0.843458	IL11	protein_coding	invariant
ENSG00000095787	16.2933	19.6541	0.270867	7.79827	0.717136	0.397085	0.512478	WAC	protein_coding	invariant
ENSG00000095794	2.27483	0.867769	-1.35216	3.24139	14.6266	0.000131054	0.000698551	CREM	protein_coding	dep
ENSG00000095906	18.2276	8.20948	-1.14776	6.04231	13.9749	0.000185267	0.000941291	NUBP2	protein_coding	dep
ENSG00000095932	1.37998	0.439725	-1.58118	0.737219	9.11328	0.0025376	0.00855661	SMIM24	protein_coding	dep
ENSG00000095951	2.88765	7.66843	1.40744	5.84926	21.0556	4.46148e-06	3.79439e-05	HIVEP1	protein_coding	enr
ENSG00000096060	11.9808	9.84691	-0.279661	6.86158	0.838669	0.359778	0.475522	FKBP5	protein_coding	invariant
ENSG00000096063	33.5711	21.8742	-0.615829	7.53856	3.76968	0.0521896	0.104144	SRPK1	protein_coding	invariant
ENSG00000096070	9.19404	25.0818	1.44467	6.81648	21.683	3.21625e-06	2.84835e-05	BRPF3	protein_coding	enr
ENSG00000096080	26.0558	9.03414	-1.51188	4.53062	21.2068	4.12301e-06	3.55143e-05	MRPS18A	protein_coding	dep
ENSG00000096092	19.7496	5.08637	-1.91037	3.691	29.4689	5.68198e-08	8.46225e-07	TMEM14A	protein_coding	dep
ENSG00000096384	436.977	491.606	0.169995	10.4343	0.245625	0.620173	0.714134	HSP90AB1	protein_coding	invariant
ENSG00000096401	10.2469	6.81514	-0.579168	5.74519	3.62771	0.0568248	0.11168	CDC5L	protein_coding	invariant
ENSG00000096433	0.541182	1.44089	1.40983	3.24529	17.2438	3.28769e-05	0.000213596	ITPR3	protein_coding	enr
ENSG00000096654	5.22586	4.39091	-0.233097	3.93204	0.513276	0.473724	0.585849	ZNF184	protein_coding	invariant
ENSG00000096717	10.2203	19.9471	0.963557	6.09953	10.0352	0.00153576	0.00563844	SIRT1	protein_coding	invariant
ENSG00000096746	19.763	14.6272	-0.430741	6.53463	2.01127	0.156135	0.249667	HNRNPH3	protein_coding	invariant
ENSG00000096872	1.81234	0.44236	-1.8632	2.36508	21.4683	3.59728e-06	3.15173e-05	IFT74	protein_coding	dep
ENSG00000096968	1.23754	2.02717	0.714929	3.31875	4.55333	0.0328548	0.0712887	JAK2	protein_coding	invariant
ENSG00000097007	26.5829	96.3194	1.85673	8.75003	29.4356	5.78074e-08	8.5742e-07	ABL1	protein_coding	enr
ENSG00000097021	31.4469	18.277	-0.780683	6.68574	6.52241	0.0106524	0.0283569	ACOT7	protein_coding	invariant
ENSG00000097033	10.7324	4.20928	-1.33922	5.70047	18.6427	1.57653e-05	0.000114003	SH3GLB1	protein_coding	dep
ENSG00000097046	11.3118	6.62516	-0.758728	5.03153	5.85878	0.0154995	0.0385758	CDC7	protein_coding	invariant
ENSG00000099194	134.991	265.33	0.97481	10.0355	8.04977	0.00455094	0.0140545	SCD	protein_coding	invariant
ENSG00000099203	12.5826	6.2073	-1.00658	4.18198	9.42094	0.00214522	0.00746205	TMED1	protein_coding	dep
ENSG00000099204	29.2786	42.5113	0.538019	8.52023	2.6491	0.103609	0.180773	ABLIM1	protein_coding	invariant
ENSG00000099219	4.8976	8.12953	0.73201	5.40599	5.68632	0.0170977	0.0417442	ERMP1	protein_coding	invariant
ENSG00000099246	12.6589	9.09704	-0.474061	6.08739	2.44816	0.117663	0.199826	RAB18	protein_coding	invariant
ENSG00000099250	14.4868	25.4181	0.810918	7.84347	6.33174	0.0118596	0.031037	NRP1	protein_coding	invariant
ENSG00000099251	1.37286	0.790164	-0.926972	0.860884	3.64052	0.0563892	0.110925	HSD17B7P2	transcribed_unprocessed_pseudogene	invariant
ENSG00000099256	14.1459	3.8008	-1.86146	4.42875	30.9095	2.70346e-08	4.48814e-07	PRTFDC1	protein_coding	dep
ENSG00000099260	2.49904	1.15365	-1.08472	3.9294	10.6222	0.00111739	0.00428547	PALMD	protein_coding	dep
ENSG00000099282	13.4754	7.96817	-0.749707	4.84911	5.63416	0.0176138	0.0427531	TSPAN15	protein_coding	invariant
ENSG00000099284	36.6032	22.9881	-0.666199	5.85662	4.81459	0.0282198	0.0629292	MACROH2A2	protein_coding	invariant
ENSG00000099290	4.70519	9.63206	1.03415	5.20022	11.0827	0.000871382	0.00346952	WASHC2A	protein_coding	enr
ENSG00000099308	7.88379	22.7792	1.52886	6.69067	24.3557	8.00885e-07	8.41879e-06	MAST3	protein_coding	enr
ENSG00000099326	2.43202	3.34571	0.454393	4.25781	2.01709	0.155537	0.249018	MZF1	protein_coding	invariant
ENSG00000099330	5.27262	2.10832	-1.30408	2.86892	12.6315	0.000379297	0.00173061	OCEL1	protein_coding	dep
ENSG00000099331	8.05172	31.9221	1.9855	7.62957	36.4512	1.56539e-09	3.81759e-08	MYO9B	protein_coding	enr
ENSG00000099341	64.3456	21.4519	-1.57795	7.0649	24.8487	6.20104e-07	6.84519e-06	PSMD8	protein_coding	dep
ENSG00000099364	21.9907	75.0391	1.76994	7.71396	29.1555	6.67959e-08	9.7187e-07	FBXL19	protein_coding	enr
ENSG00000099365	1.72527	2.65936	0.619414	3.49944	3.48602	0.0618893	0.119859	STX1B	protein_coding	invariant
ENSG00000099377	0.905822	1.00297	0.101838	1.27881	0.0582492	0.809285	0.864874	HSD3B7	protein_coding	invariant
ENSG00000099381	14.0399	52.1058	1.8905	7.71416	32.9987	9.22223e-09	1.78675e-07	SETD1A	protein_coding	enr
ENSG00000099385	10.9996	5.46283	-1.00109	5.19689	10.2071	0.00139904	0.00519911	BCL7C	protein_coding	dep
ENSG00000099399	10.2971	3.39118	-1.54889	3.53395	19.7646	8.75896e-06	6.85744e-05	MAGEB2	protein_coding	dep
ENSG00000099617	1.31494	1.24643	-0.108094	1.67616	0.0723714	0.787915	0.84795	EFNA2	protein_coding	invariant
ENSG00000099622	23.0632	12.6012	-0.869926	6.83286	8.00701	0.00465967	0.0143301	CIRBP	protein_coding	invariant
ENSG00000099624	79.9285	28.5775	-1.48166	6.93819	22.2893	2.34509e-06	2.16325e-05	ATP5F1D	protein_coding	dep
ENSG00000099625	5.12175	10.8277	1.07366	5.17906	11.8896	0.000564485	0.00241993	CBARP	protein_coding	enr
ENSG00000099783	28.9996	32.4128	0.157965	7.42846	0.252563	0.615276	0.710004	HNRNPM	protein_coding	invariant
ENSG00000099785	9.3728	5.87177	-0.666362	4.10721	4.17705	0.0409749	0.0855369	MARCHF2	protein_coding	invariant
ENSG00000099795	136.141	52.3917	-1.3593	5.67443	19.183	1.18764e-05	8.90844e-05	NDUFB7	protein_coding	dep
ENSG00000099797	23.1208	5.74499	-1.99849	6.42456	39.977	2.56975e-10	8.20553e-09	TECR	protein_coding	dep
ENSG00000099800	58.9984	20.5864	-1.50193	6.06389	23.5064	1.24497e-06	1.23485e-05	TIMM13	protein_coding	dep
ENSG00000099804	43.6233	25.6598	-0.761604	6.0449	6.26623	0.0123061	0.0320208	CDC34	protein_coding	invariant
ENSG00000099810	3.55209	5.54497	0.640971	6.04226	4.48391	0.0342154	0.0735989	MTAP	protein_coding	invariant
ENSG00000099812	3.429	4.40149	0.363282	3.54564	1.20713	0.2719	0.383876	MISP	protein_coding	invariant
ENSG00000099814	3.68433	20.0032	2.43742	6.40233	58.5496	1.98235e-14	2.4952e-12	CEP170B	protein_coding	enr
ENSG00000099817	39.132	21.818	-0.840276	7.21791	7.19406	0.00731452	0.0208787	POLR2E	protein_coding	invariant
ENSG00000099821	24.4706	43.6854	0.835081	7.42752	6.97791	0.00825219	0.0229607	POLRMT	protein_coding	invariant
ENSG00000099822	17.7149	33.7274	0.92638	6.45329	9.22444	0.00238806	0.00814528	HCN2	protein_coding	invariant
ENSG00000099849	1.74647	1.57113	-0.118471	2.12255	0.0985067	0.753629	0.822085	RASSF7	protein_coding	invariant
ENSG00000099860	3.55783	3.14384	-0.181551	2.87053	0.268013	0.604668	0.701181	GADD45B	protein_coding	invariant
ENSG00000099864	22.9459	26.0769	0.184049	6.91191	0.361794	0.547512	0.653251	PALM	protein_coding	invariant
ENSG00000099869	5.71364	12.8793	1.1627	4.71346	13.4453	0.000245615	0.00120161	IGF2-AS	lncRNA	enr
ENSG00000099875	38.2558	87.5542	1.19404	8.35763	12.9428	0.000321161	0.00150912	MKNK2	protein_coding	enr
ENSG00000099889	13.9514	39.1728	1.48731	7.22006	21.9798	2.75531e-06	2.49332e-05	ARVCF	protein_coding	enr
ENSG00000099899	16.1947	18.4105	0.183285	6.09622	0.368336	0.543913	0.64991	TRMT2A	protein_coding	invariant
ENSG00000099901	52.2392	15.8449	-1.71487	7.30378	28.4181	9.7747e-08	1.35347e-06	RANBP1	protein_coding	dep
ENSG00000099904	12.7204	27.9401	1.1333	6.81069	13.5549	0.000231691	0.00114178	ZDHHC8	protein_coding	enr
ENSG00000099910	6.27956	8.75217	0.477087	5.11015	2.37208	0.123522	0.207553	KLHL22	protein_coding	invariant
ENSG00000099917	8.37655	9.39381	0.163454	6.52597	0.290881	0.589656	0.689245	MED15	protein_coding	invariant
ENSG00000099940	11.9607	12.4238	0.0545928	5.90979	0.0327704	0.856347	0.899695	SNAP29	protein_coding	invariant
ENSG00000099942	51.2948	118.414	1.20642	8.82275	12.8419	0.00033895	0.00157338	CRKL	protein_coding	enr
ENSG00000099949	1.99657	4.35167	1.11575	4.76203	12.4504	0.000417895	0.00187471	LZTR1	protein_coding	enr
ENSG00000099953	2.86892	3.29416	0.206719	3.99604	0.409222	0.522365	0.630808	MMP11	protein_coding	invariant
ENSG00000099956	9.79893	4.74722	-1.04183	6.91542	11.3118	0.00077016	0.00312452	SMARCB1	protein_coding	dep
ENSG00000099957	2.5246	4.35908	0.784446	4.00966	5.86596	0.0154364	0.0384563	P2RX6	protein_coding	invariant
ENSG00000099960	1.41255	1.08458	-0.367802	1.70096	0.831977	0.361702	0.477553	SLC7A4	protein_coding	invariant
ENSG00000099968	16.7816	24.3925	0.539396	7.30047	2.97225	0.084704	0.154417	BCL2L13	protein_coding	invariant
ENSG00000099974	1.43821	1.50939	0.116196	1.29131	0.0775689	0.780619	0.842128	DDTL	protein_coding	invariant
ENSG00000099991	13.2396	48.9374	1.88529	8.1857	31.5106	1.98355e-08	3.46145e-07	CABIN1	protein_coding	enr
ENSG00000099994	0.843631	1.29327	0.627925	2.42415	3.02255	0.0821143	0.150484	SUSD2	protein_coding	invariant
ENSG00000099995	29.4796	42.4242	0.524531	7.82256	2.67286	0.102072	0.178676	SF3A1	protein_coding	invariant
ENSG00000099999	2.14419	3.74467	0.801453	4.96061	6.58134	0.0103053	0.0275836	RNF215	protein_coding	invariant
ENSG00000100014	5.06125	19.6544	1.9541	6.51529	38.8912	4.48089e-10	1.30676e-08	SPECC1L	protein_coding	enr
ENSG00000100023	10.3701	16.169	0.638555	6.66581	4.40103	0.0359172	0.076668	PPIL2	protein_coding	invariant
ENSG00000100027	1.48302	1.66736	0.195424	2.90826	0.320329	0.57141	0.673539	YPEL1	protein_coding	invariant
ENSG00000100028	14.5627	7.17904	-1.02058	5.42598	10.7696	0.00103183	0.00400535	SNRPD3	protein_coding	dep
ENSG00000100029	34.973	50.88	0.540159	7.60118	2.89111	0.0890696	0.160888	PES1	protein_coding	invariant
ENSG00000100030	14.3332	31.9658	1.15645	8.03339	12.5026	0.000406383	0.00183276	MAPK1	protein_coding	enr
ENSG00000100034	12.3135	31.5647	1.357	7.78678	17.4262	2.98677e-05	0.000196998	PPM1F	protein_coding	enr
ENSG00000100036	3.4068	4.16149	0.291257	4.35562	0.838007	0.359967	0.475682	SLC35E4	protein_coding	invariant
ENSG00000100038	5.87289	9.74758	0.728679	5.69108	5.73413	0.0166383	0.0408883	TOP3B	protein_coding	invariant
ENSG00000100056	5.99902	11.1351	0.889989	5.67708	8.50889	0.00353416	0.0113612	ESS2	protein_coding	invariant
ENSG00000100058	3.00976	3.24336	0.11126	4.33635	0.121884	0.727	0.801072	CRYBB2P1	transcribed_unprocessed_pseudogene	invariant
ENSG00000100065	1.73403	3.92064	1.17003	3.9968	12.9019	0.000328251	0.00153504	CARD10	protein_coding	enr
ENSG00000100068	2.53951	3.92035	0.612783	3.90225	3.54245	0.0598172	0.116529	LRP5L	protein_coding	invariant
ENSG00000100075	49.7954	31.3005	-0.666955	6.34761	4.80333	0.0284048	0.0632696	SLC25A1	protein_coding	invariant
ENSG00000100077	27.2406	59.901	1.13634	8.68822	11.494	0.000698227	0.00288488	GRK3	protein_coding	enr
ENSG00000100083	8.57061	10.4192	0.280708	6.43551	0.859022	0.354012	0.469785	GGA1	protein_coding	invariant
ENSG00000100084	3.64873	8.3721	1.18377	4.66328	13.862	0.000196739	0.000991572	HIRA	protein_coding	enr
ENSG00000100092	3.89125	2.9892	-0.381944	4.09131	1.38399	0.239422	0.348937	SH3BP1	protein_coding	invariant
ENSG00000100095	7.39199	13.2483	0.84054	6.20316	7.6536	0.0056659	0.0168404	SEZ6L	protein_coding	invariant
ENSG00000100097	171.354	39.4314	-2.10004	6.82404	43.3237	4.63925e-11	1.92517e-09	LGALS1	protein_coding	dep
ENSG00000100099	4.31179	11.3678	1.39592	6.39278	20.5614	5.775e-06	4.77012e-05	HPS4	protein_coding	enr
ENSG00000100100	2.54622	3.04005	0.253697	3.41252	0.578066	0.447071	0.559909	PIK3IP1	protein_coding	invariant
ENSG00000100104	10.6359	11.0513	0.0522446	5.55052	0.0293793	0.863906	0.905014	SRRD	protein_coding	invariant
ENSG00000100105	14.767	37.4351	1.33997	7.23851	17.9418	2.2776e-05	0.000155861	PATZ1	protein_coding	enr
ENSG00000100106	4.91564	9.5489	0.955621	6.45656	9.80746	0.00173805	0.00625751	TRIOBP	protein_coding	invariant
ENSG00000100109	7.3726	14.7561	0.998764	5.90296	10.8004	0.0010148	0.00394633	TFIP11	protein_coding	invariant
ENSG00000100116	11.6052	5.10617	-1.18798	4.17238	12.8733	0.000333302	0.00155382	GCAT	protein_coding	dep
ENSG00000100124	11.9301	11.7271	-0.0248784	5.70151	0.00673278	0.934604	0.955918	ANKRD54	protein_coding	invariant
ENSG00000100129	33.4917	23.1731	-0.529601	6.93129	2.96956	0.0848447	0.154602	EIF3L	protein_coding	invariant
ENSG00000100138	65.5472	24.496	-1.41702	7.04862	20.247	6.80615e-06	5.49619e-05	SNU13	protein_coding	dep
ENSG00000100139	10.7796	36.8059	1.76992	7.14316	30.8743	2.75291e-08	4.54488e-07	MICALL1	protein_coding	enr
ENSG00000100142	5.35222	1.8553	-1.51637	4.69122	21.6312	3.3044e-06	2.92045e-05	POLR2F	protein_coding	dep
ENSG00000100147	19.0661	32.0303	0.740457	5.0081	5.63481	0.0176072	0.0427473	CCDC134	protein_coding	invariant
ENSG00000100150	0.712187	1.64732	1.19915	4.3745	13.9398	0.000188763	0.000956066	DEPDC5	protein_coding	enr
ENSG00000100151	3.07952	3.71481	0.268897	3.8931	0.683953	0.408229	0.522851	PICK1	protein_coding	invariant
ENSG00000100154	11.2307	41.868	1.89752	8.38783	31.3477	2.15716e-08	3.69177e-07	TTC28	protein_coding	enr
ENSG00000100162	17.6662	7.14158	-1.29966	4.47393	15.8176	6.975e-05	0.00040792	CENPM	protein_coding	dep
ENSG00000100167	9.38124	8.74637	-0.100577	6.022	0.11098	0.739031	0.811076	SEPTIN3	protein_coding	invariant
ENSG00000100196	4.51227	1.00837	-1.98891	2.55707	25.3298	4.83178e-07	5.49668e-06	KDELR3	protein_coding	dep
ENSG00000100201	80.1017	95.5116	0.253894	9.7778	0.561435	0.453683	0.566438	DDX17	protein_coding	invariant
ENSG00000100207	15.5596	78.172	2.32822	8.46321	45.494	1.53107e-11	7.75876e-10	TCF20	protein_coding	enr
ENSG00000100209	10.5345	2.20688	-2.20233	3.31053	35.3168	2.80206e-09	6.34938e-08	HSCB	protein_coding	dep
ENSG00000100211	6.41326	3.10092	-1.01444	3.53925	8.8988	0.00285358	0.00946665	CBY1	protein_coding	dep
ENSG00000100216	66.5604	21.5341	-1.61965	6.59687	26.9502	2.08765e-07	2.63455e-06	TOMM22	protein_coding	dep
ENSG00000100219	49.7679	28.1214	-0.82056	6.88717	7.09983	0.00770915	0.0218011	XBP1	protein_coding	invariant
ENSG00000100220	29.2176	28.5447	-0.0333521	6.41039	0.0121394	0.912267	0.940268	RTCB	protein_coding	invariant
ENSG00000100221	18.0725	23.2171	0.359168	6.47907	1.40373	0.2361	0.345018	JOSD1	protein_coding	invariant
ENSG00000100225	14.9988	11.1848	-0.422388	6.80517	1.9181	0.166066	0.262259	FBXO7	protein_coding	invariant
ENSG00000100226	21.0048	27.7915	0.403583	7.61194	1.61622	0.203619	0.307698	GTPBP1	protein_coding	invariant
ENSG00000100227	39.8512	67.5605	0.760871	7.61317	5.6991	0.0169737	0.0414826	POLDIP3	protein_coding	invariant
ENSG00000100228	8.48549	16.1135	0.922927	5.65086	9.12655	0.00251926	0.00849772	RAB36	protein_coding	invariant
ENSG00000100234	4.71101	4.37561	-0.120169	4.39003	0.141559	0.706736	0.784762	TIMP3	protein_coding	invariant
ENSG00000100239	21.138	43.3015	1.03321	7.42587	10.6091	0.00112531	0.00431164	PPP6R2	protein_coding	enr
ENSG00000100241	21.3497	74.9424	1.81113	8.82792	27.9977	1.21459e-07	1.63425e-06	SBF1	protein_coding	enr
ENSG00000100242	21.0088	45.2335	1.1058	7.74529	11.7493	0.000608675	0.00257318	SUN2	protein_coding	enr
ENSG00000100243	42.678	21.4085	-0.993507	7.5411	9.68165	0.00186118	0.00661293	CYB5R3	protein_coding	invariant
ENSG00000100246	7.78501	7.10315	-0.130146	4.18972	0.163838	0.685647	0.767512	DNAL4	protein_coding	invariant
ENSG00000100258	25.9112	18.7332	-0.468803	6.1017	2.39164	0.121986	0.205398	LMF2	protein_coding	invariant
ENSG00000100263	12.0787	21.2347	0.807984	5.6323	7.00228	0.0081406	0.0227117	RHBDD3	protein_coding	invariant
ENSG00000100266	14.8919	27.9462	0.905274	6.60391	8.78922	0.00303016	0.00994757	PACSIN2	protein_coding	invariant
ENSG00000100271	9.92375	8.23337	-0.257676	4.10461	0.63638	0.425025	0.538912	TTLL1	protein_coding	invariant
ENSG00000100280	36.3016	57.6499	0.666826	8.30155	4.1318	0.0420846	0.0873293	AP1B1	protein_coding	invariant
ENSG00000100281	10.8332	19.8352	0.873081	6.52217	8.20442	0.00417884	0.0130704	HMGXB4	protein_coding	invariant
ENSG00000100284	6.84381	8.45443	0.306207	5.48918	1.00681	0.315668	0.430225	TOM1	protein_coding	invariant
ENSG00000100285	9.33252	9.51984	0.0202293	5.16026	0.00427104	0.947893	0.964675	NEFH	protein_coding	invariant
ENSG00000100292	9.43994	5.94218	-0.649056	4.17501	4.00762	0.0452951	0.0927179	HMOX1	protein_coding	invariant
ENSG00000100294	10.3916	11.7799	0.172457	4.72497	0.301122	0.58318	0.683764	MCAT	protein_coding	invariant
ENSG00000100296	14.5857	17.9481	0.298093	7.00097	0.939258	0.332469	0.447867	THOC5	protein_coding	invariant
ENSG00000100297	24.6604	24.1347	-0.0315343	7.47089	0.010031	0.920221	0.94537	MCM5	protein_coding	invariant
ENSG00000100299	8.22849	8.50515	0.0496983	5.23942	0.0260496	0.871779	0.910856	ARSA	protein_coding	invariant
ENSG00000100300	60.3788	20.295	-1.56073	5.85847	25.2396	5.06314e-07	5.72316e-06	TSPO	protein_coding	dep
ENSG00000100302	1.24444	3.3612	1.40864	2.91405	16.3061	5.38902e-05	0.000326623	RASD2	protein_coding	enr
ENSG00000100304	47.4089	94.7315	0.998112	8.35837	9.11594	0.00253392	0.00854568	TTLL12	protein_coding	invariant
ENSG00000100307	0.687524	1.81434	1.39075	3.17227	16.6168	4.5744e-05	0.000283954	CBX7	protein_coding	enr
ENSG00000100316	149.172	135.887	-0.134181	9.39136	0.159462	0.689652	0.770405	RPL3	protein_coding	invariant
ENSG00000100319	11.0517	2.17786	-2.301	4.45499	45.1946	1.78395e-11	8.72301e-10	ZMAT5	protein_coding	dep
ENSG00000100320	39.5615	94.8945	1.26204	9.45042	13.6538	0.000219797	0.00109088	RBFOX2	protein_coding	enr
ENSG00000100321	17.1022	38.9709	1.18725	7.60108	13.6778	0.000217006	0.00107867	SYNGR1	protein_coding	enr
[truncated: 11,658 more rows]

## Sheet: shM3_FUS-P525L_SG_Enrichment
gene_id	INP	SGenr	logFC	logCPM	LR	PValue	FDR	external_gene_name	gene_biotype	SG_VS_INP
[truncated: 13,217 more rows]

[truncated: 4 more sheets: FUS-P525L_SG_DiffEnrichment, FUS-WT_SG_DiffEnrichment, noDOXY_SG_DiffEnrichment, Literature_survey]
