# Supplementary material for: M6A reduction relieves FUS-associated ALS granules
Source: Nat Commun. 2024 Jun 12;15:5033. doi: 10.1038/s41467-024-49416-5 (PMC11169559; doi:10.1038/s41467-024-49416-5)
Supplement: Supplementary file 5 — Supplementary Data 2 [file 41467_2024_49416_MOESM5_ESM.xls]

## Sheet: Description
Supplementary Table 2
Summary of m6A-IP analysis
Pre-processing_Summary: recapitulates every step of pre-processing procedure summarizing the amount reads related to each RNA-Seq sample analyzed
Alignment_Post-proc: recapitulates alignment and post-processing steps summarizing the mapping statistcs and the amount of fragments obtained after reads deduplication procedure.
Selected_m6A_Peaks: bed file containing the selected m6A peaks
Descritpion of the data reported in columns:
Pre-processing_Summary
Sample_id: reference sample-identifier
Raw_fastq: amount of reads in fastq files before pre-processing analysis
Trimmed_fastq: amount of reads in fastq files after adapter trimming and reads quality filtering
Decotaminated_fastq: amount of reads after contaminants remotion
For further explanation of each step reported see Material and Methods section.
Alignment_Post-processing
Sample_id: reference sample identifier
Reads used as input for alignment: amount of paired-reads used as input for genome (GRCh38) alignment procedure
Total_mapped_reads: Total amount of fragments mapped to genome
Uniquely mapped reads: amount of fragments with un-ambiguous mapping position in genome
Dedupuplicated_properly-paired_no-multimapped_reads: amount of properly-paired reads after deduplication, and mulit-mapping remotion procedures
Selected_m6A_Peaks
Standard bed12 files (https://genome.ucsc.edu/FAQ/FAQformat.html#format1.7)

## Sheet: Pre-processing
Sample_id	Raw_fastq	Trimmed_fastq	Decotaminated_fastq
IIT_RDT_REP2_525_IP_S20_R1_001.fastq.gz	59724531	57892463	39787891
IIT_RDT_REP2_525_IP_S20_R2_001.fastq.gz	59724531	57892463	39787891
IIT_RDT_REP1_525_IP_S23_R1_001.fastq.gz	80610550	78192338	52682589
IIT_RDT_REP1_525_IP_S23_R2_001.fastq.gz	80610550	78192338	52682589
IIT_RDT_REP2_525_INPUT_S30_R1_001.fastq.gz	75492072	73067383	40794886
IIT_RDT_REP2_525_INPUT_S30_R2_001.fastq.gz	75492072	73067383	40794886
IIT_RDT_REP1_525_INPUT_S48_R1_001.fastq.gz	80073577	77325940	42801391
IIT_RDT_REP1_525_INPUT_S48_R2_001.fastq.gz	80073577	77325940	42801391

## Sheet: Alignment_Post-processing
Sample_id	Reads used as input for alignment	Total_mapped_reads	Uniquely mapped reads	Dedupuplicated_properly-paired_no-multimapped_reads
IIT_RDT_REP2_525_IP_S20	39787891	35002525	35002525	18087379
IIT_RDT_REP1_525_IP_S23	52682589	47544679	47544679	22175932
IIT_RDT_REP2_525_INPUT_S30	40794886	35616397	35616397	19698962
IIT_RDT_REP1_525_INPUT_S48	42801391	36942849	36942849	19990624

## Sheet: Selected_m6A_Peaks
chrom	start	end	name	score	strand	thickStart	thickEnd	itemRgb	blockCount	blockSizes	blockStarts
1	1055107	1055307	peak_1	14.4973	+	1055107	1055307	0	1	200	0
1	1327741	1328116	peak_2	41.1478	+	1327741	1328116	0	1	375	0
1	1328391	1328891	peak_3	26.3669	+	1328391	1328891	0	1	500	0
1	1480934	1482601	peak_4	23.404	+	1480934	1482601	0	3	2,166,57	0,1203,1610
1	2307263	2307388	peak_5	11.9313	+	2307263	2307388	0	1	125	0
1	2504123	2504348	peak_6	20.4684	+	2504123	2504348	0	1	225	0
1	2504423	2504498	peak_7	8.46329	+	2504423	2504498	0	1	75	0
1	2504773	2504898	peak_8	10.6112	+	2504773	2504898	0	1	125	0
1	6580897	6581247	peak_9	37.7103	+	6580897	6581247	0	1	350	0
1	6621623	6621948	peak_10	21.028	+	6621623	6621948	0	1	325	0
1	9356506	9356581	peak_11	9.96835	+	9356506	9356581	0	1	75	0
1	13779363	13779513	peak_12	10.2442	+	13779363	13779513	0	1	150	0
1	15219340	15219990	peak_13	45.1034	+	15219340	15219990	0	1	650	0
1	15725490	15727458	peak_14	52.9407	+	15725490	15727458	0	2	55.445	0.1523
1	17697020	17697070	peak_15	8.46402	+	17697020	17697070	0	1	50	0
1	19327799	19327949	peak_16	9.84201	+	19327799	19327949	0	1	150	0
1	19906935	19907860	peak_17	19.3793	+	19906935	19907860	0	2	9.291	0.634
1	21822406	21822581	peak_18	12.5323	+	21822406	21822581	0	1	175	0
1	22030405	22030755	peak_19	23.5632	+	22030405	22030755	0	1	350	0
1	22511810	22511885	peak_20	8.27044	+	22511810	22511885	0	1	75	0
1	22576760	22586484	peak_21	10.0956	+	22576760	22586484	0	2	120.5	0.9719
1	22913909	22913959	peak_22	8.76813	+	22913909	22913959	0	1	50	0
1	22914009	22914209	peak_23	15.3127	+	22914009	22914209	0	1	200	0
1	26271958	26272133	peak_24	11.732	+	26271958	26272133	0	1	175	0
1	26272333	26276616	peak_25	23.4853	+	26272333	26276616	0	3	60,108,82	0,2630,4201
1	26696507	26696807	peak_26	20.2893	+	26696507	26696807	0	1	300	0
1	26779965	26780765	peak_27	39.4344	+	26779965	26780765	0	1	800	0
1	28334598	28334948	peak_28	19.7293	+	28334598	28334948	0	1	350	0
1	28863397	28863872	peak_29	31.5966	+	28863397	28863872	0	1	475	0
1	30719053	30719128	peak_30	10.9626	+	30719053	30719128	0	1	75	0
1	32192314	32195271	peak_31	57.3357	+	32192314	32195271	0	5	116,75,93,96,370	0,342,893,1750,2587
1	32207484	32207659	peak_32	11.6775	+	32207484	32207659	0	1	175	0
1	33299460	33299785	peak_33	25.4498	+	33299460	33299785	0	1	325	0
1	36178498	36179098	peak_34	57.6322	+	36178498	36179098	0	1	600	0
1	37475708	37475833	peak_35	11.9503	+	37475708	37475833	0	1	125	0
1	40240239	40240314	peak_36	8.86213	+	40240239	40240314	0	1	75	0
1	42414669	42414744	peak_37	9.6355	+	42414669	42414744	0	1	75	0
1	42850991	42851291	peak_38	27.9259	+	42850991	42851291	0	1	300	0
1	43930273	43930448	peak_39	11.5052	+	43930273	43930448	0	1	175	0
1	43986157	43990673	peak_40	58.1288	+	43986157	43990673	0	2	49.376	0.414
1	45328294	45328369	peak_41	9.35805	+	45328294	45328369	0	1	75	0
1	46035160	46035385	peak_42	17.8447	+	46035160	46035385	0	1	225	0
1	50201254	50201354	peak_43	11.5785	+	50201254	50201354	0	1	100	0
1	51752677	51756421	peak_44	7.82806	+	51752677	51756421	0	2	48.102	0.3642
1	64777903	64777953	peak_45	7.59662	+	64777903	64777953	0	1	50	0
1	66372749	66372799	peak_46	9.31959	+	66372749	66372799	0	1	50	0
1	66372824	66372949	peak_47	10.5863	+	66372824	66372949	0	1	125	0
1	77063262	77063412	peak_48	10.2108	+	77063262	77063412	0	1	150	0
1	88684371	88684496	peak_49	9.82932	+	88684371	88684496	0	1	125	0
1	99969500	99969675	peak_50	15.5649	+	99969500	99969675	0	1	175	0
1	109251463	109251588	peak_51	10.8663	+	109251463	109251588	0	1	125	0
1	109274571	109274771	peak_52	13.4196	+	109274571	109274771	0	1	200	0
1	109929029	109929154	peak_53	11.3187	+	109929029	109929154	0	1	125	0
1	109929454	109929829	peak_54	29.5811	+	109929454	109929829	0	1	375	0
1	109929954	109930029	peak_55	9.08716	+	109929954	109930029	0	1	75	0
1	110341480	110341830	peak_56	29.7753	+	110341480	110341830	0	1	350	0
1	113912243	113912318	peak_57	8.84868	+	113912243	113912318	0	1	75	0
1	113981460	113981560	peak_58	9.89759	+	113981460	113981560	0	1	100	0
1	117075459	117075559	peak_59	12.0943	+	117075459	117075559	0	1	100	0
1	144054607	144055421	peak_60	15.5351	+	144054607	144055421	0	2	46.129	0.685
1	145977909	145978184	peak_61	34.9387	+	145977909	145978184	0	1	275	0
1	147619337	147619562	peak_62	19.7284	+	147619337	147619562	0	1	225	0
1	147624460	147625110	peak_63	32.5956	+	147624460	147625110	0	1	650	0
1	149900237	149900798	peak_64	50.7312	+	149900237	149900798	0	1	561	0
1	150344352	150345619	peak_65	37.1404	+	150344352	150345619	0	2	195.8	0.1187
1	151286535	151286760	peak_66	14.1064	+	151286535	151286760	0	1	225	0
1	151287160	151287335	peak_67	13.2349	+	151287160	151287335	0	1	175	0
1	151287610	151287885	peak_68	17.0875	+	151287610	151287885	0	1	275	0
1	151791078	151791492	peak_69	20.3815	+	151791078	151791492	0	2	167.58	0.356
1	153977767	153977867	peak_70	9.69424	+	153977767	153977867	0	1	100	0
1	154576181	154576581	peak_71	29.7157	+	154576181	154576581	0	1	400	0
1	154961924	154962099	peak_72	11.4919	+	154961924	154962099	0	1	175	0
1	155015414	155015764	peak_73	19.3325	+	155015414	155015764	0	1	350	0
1	155016319	155016869	peak_74	36.741	+	155016319	155016869	0	1	550	0
1	155322514	155323014	peak_75	54.0495	+	155322514	155323014	0	1	500	0
1	155563260	155563585	peak_76	29.086	+	155563260	155563585	0	1	325	0
1	156914704	156915079	peak_77	31.4725	+	156914704	156915079	0	1	375	0
1	159200966	159201066	peak_78	9.56797	+	159200966	159201066	0	1	100	0
1	161526189	161526364	peak_79	10.9948	+	161526189	161526364	0	1	175	0
1	162382087	162383200	peak_80	11.2672	+	162382087	162383200	0	2	131.19	0.1094
1	162383500	162383650	peak_81	11.9964	+	162383500	162383650	0	1	150	0
1	163346195	163348973	peak_82	37.7574	+	163346195	163348973	0	3	45,176,29	0,1567,2749
1	163349073	163355527	peak_83	22.3854	+	163349073	163355527	0	2	7.193	0.6261
1	164559818	164559968	peak_84	12.3386	+	164559818	164559968	0	1	150	0
1	186421105	186421155	peak_85	9.94212	+	186421105	186421155	0	1	50	0
1	201782742	201782817	peak_86	9.79711	+	201782742	201782817	0	1	75	0
1	202495644	202501878	peak_87	8.54911	+	202495644	202501878	0	3	38,42,20	0,1136,6214
1	203683307	203683357	peak_88	8.45899	+	203683307	203683357	0	1	50	0
1	203852628	203852803	peak_89	12.6092	+	203852628	203852803	0	1	175	0
1	205016351	205016801	peak_90	30.7207	+	205016351	205016801	0	1	450	0
1	205017351	205018001	peak_91	30.4785	+	205017351	205018001	0	1	650	0
1	205269207	205269482	peak_92	21.7614	+	205269207	205269482	0	1	275	0
1	207049295	207053323	peak_93	14.8726	+	207049295	207053323	0	3	4,172,49	0,168,3979
1	211417800	211417925	peak_94	11.8734	+	211417800	211417925	0	1	125	0
1	212619287	212619837	peak_95	67.0223	+	212619287	212619837	0	1	550	0
1	212858399	212858499	peak_96	9.38732	+	212858399	212858499	0	1	100	0
1	213997141	213997766	peak_97	52.7256	+	213997141	213997766	0	1	625	0
1	214640268	214640643	peak_98	26.9336	+	214640268	214640643	0	1	375	0
1	214641393	214641443	peak_99	10.9436	+	214641393	214641443	0	1	50	0
1	220884173	220884523	peak_100	45.0592	+	220884173	220884523	0	1	350	0
1	227731736	227732727	peak_101	48.9519	+	227731736	227732727	0	2	11.339	0.652
1	228175377	228175477	peak_102	9.43008	+	228175377	228175477	0	1	100	0
1	229635965	229636015	peak_103	9.32205	+	229635965	229636015	0	1	50	0
1	229636815	229636990	peak_104	11.0936	+	229636815	229636990	0	1	175	0
1	231337153	231337303	peak_105	11.6666	+	231337153	231337303	0	1	150	0
1	232805941	232806266	peak_106	19.1993	+	232805941	232806266	0	1	325	0
1	234383817	234383867	peak_107	11.9855	+	234383817	234383867	0	1	50	0
1	234607157	234609483	peak_108	56.7832	+	234607157	234609483	0	2	480.63	0.2263
1	244055020	244055345	peak_109	29.2462	+	244055020	244055345	0	1	325	0
1	244056720	244056795	peak_110	8.66181	+	244056720	244056795	0	1	75	0
1	245685657	245685807	peak_111	10.6081	+	245685657	245685807	0	1	150	0
1	245687257	245687557	peak_112	26.351	+	245687257	245687557	0	1	300	0
1	245688107	245688257	peak_113	10.8399	+	245688107	245688257	0	1	150	0
1	248917745	248918370	peak_114	32.7879	+	248917745	248918370	0	1	625	0
1	1218735	1219010	peak_115	81.9993	-	1218735	1219010	0	1	275	0
1	1535127	1535402	peak_116	30.4832	-	1535127	1535402	0	1	275	0
1	1544773	1545073	peak_117	61.3377	-	1544773	1545073	0	1	300	0
1	1599086	1599136	peak_118	8.52381	-	1599086	1599136	0	1	50	0
1	1642389	1645486	peak_119	47.2103	-	1642389	1645486	0	3	119,179,27	0,2736,3070
1	1665069	1665794	peak_120	47.2024	-	1665069	1665794	0	1	725	0
1	1709131	1719179	peak_121	69.2762	-	1709131	1719179	0	5	2,162,164,133,14	0,347,3132,7214,10034
1	1917714	1917914	peak_122	15.1516	-	1917714	1917914	0	1	200	0
1	6222892	6223092	peak_123	14.4708	-	6222892	6223092	0	1	200	0
1	6593273	6593598	peak_124	21.2955	-	6593273	6593598	0	1	325	0
1	8013521	8013696	peak_125	10.9032	-	8013521	8013696	0	1	175	0
1	8656074	8656299	peak_126	16.9164	-	8656074	8656299	0	1	225	0
1	9730425	9731166	peak_127	66.9682	-	9730425	9731166	0	2	280.45	0.696
1	11650634	11650834	peak_128	16.4219	-	11650634	11650834	0	1	200	0
1	15492706	15492781	peak_129	9.94017	-	15492706	15492781	0	1	75	0
1	15835423	15835698	peak_130	18.0241	-	15835423	15835698	0	1	275	0
1	15944947	15945884	peak_131	44.3118	-	15944947	15945884	0	2	255.17	0.767
1	16535939	16536089	peak_132	12.1106	-	16535939	16536089	0	1	150	0
1	21596839	21596964	peak_133	10.1055	-	21596839	21596964	0	1	125	0
1	21822318	21822493	peak_134	12.0933	-	21822318	21822493	0	1	175	0
1	22030359	22030659	peak_135	22.8401	-	22030359	22030659	0	1	300	0
1	24358198	24358248	peak_136	8.6624	-	24358198	24358248	0	1	50	0
1	25961566	25961716	peak_137	13.9078	-	25961566	25961716	0	1	150	0
1	27548403	27548478	peak_138	8.58952	-	27548403	27548478	0	1	75	0
1	27549053	27549228	peak_139	12.6061	-	27549053	27549228	0	1	175	0
1	27549703	27549928	peak_140	17.4811	-	27549703	27549928	0	1	225	0
1	27551228	27551303	peak_141	10.9136	-	27551228	27551303	0	1	75	0
1	27551378	27551503	peak_142	10.7321	-	27551378	27551503	0	1	125	0
1	28624024	28642823	peak_143	11.342	-	28624024	28642823	0	2	6.169	0.1863
1	29148467	29150143	peak_144	131.955	-	29148467	29150143	0	2	759.41	0.1635
1	30718947	30719047	peak_145	12.2276	-	30718947	30719047	0	1	100	0
1	31744231	31756038	peak_146	25.8007	-	31744231	31756038	0	3	126,84,40	0,416,11767
1	32216357	32216457	peak_147	9.98562	-	32216357	32216457	0	1	100	0
1	32936794	32937194	peak_148	25.0014	-	32936794	32937194	0	1	400	0
1	34904471	34904721	peak_149	35.2986	-	34904471	34904721	0	1	250	0
1	35715751	35716101	peak_150	22.5602	-	35715751	35716101	0	1	350	0
1	37540242	37540792	peak_151	62.4272	-	37540242	37540792	0	1	550	0
1	40257501	40257751	peak_152	16.2164	-	40257501	40257751	0	1	250	0
1	43703605	43704696	peak_153	23.6909	-	43703605	43704696	0	2	42.383	0.708
1	46057391	46062010	peak_154	8.779	-	46057391	46062010	0	2	43.82	0.4537
1	52032283	52032758	peak_155	21.946	-	52032283	52032758	0	1	475	0
1	52033133	52033358	peak_156	17.941	-	52033133	52033358	0	1	225	0
1	89993617	89993942	peak_157	23.6651	-	89993617	89993942	0	1	325	0
1	98044499	98045049	peak_158	33.5692	-	98044499	98045049	0	1	550	0
1	99969409	99969584	peak_159	14.4102	-	99969409	99969584	0	1	175	0
1	116577148	116577373	peak_160	14.0164	-	116577148	116577373	0	1	225	0
1	117118242	117118667	peak_161	21.1132	-	117118242	117118667	0	1	425	0
1	119624001	119626034	peak_162	21.9819	-	119624001	119626034	0	2	115.16	0.1873
1	121183979	121184179	peak_163	16.5667	-	121183979	121184179	0	1	200	0
1	143904259	143904509	peak_164	20.5152	-	143904259	143904509	0	1	250	0
1	144905096	144905935	peak_165	16.8788	-	144905096	144905935	0	2	123.77	0.762
1	145872513	145873163	peak_166	33.2298	-	145872513	145873163	0	1	650	0
1	149944261	149944436	peak_167	14.9677	-	149944261	149944436	0	1	175	0
1	149944736	149944911	peak_168	13.6963	-	149944736	149944911	0	1	175	0
1	151132884	151133009	peak_169	9.4564	-	151132884	151133009	0	1	125	0
1	151790949	151791199	peak_170	17.281	-	151790949	151791199	0	1	250	0
1	154945854	154946279	peak_171	57.2343	-	154945854	154946279	0	1	425	0
1	155477916	155478016	peak_172	9.34849	-	155477916	155478016	0	1	100	0
1	156076462	156077337	peak_173	51.1064	-	156076462	156077337	0	1	875	0
1	156640282	156640332	peak_174	8.93111	-	156640282	156640332	0	1	50	0
1	156641865	156641965	peak_175	9.93221	-	156641865	156641965	0	1	100	0
1	156642390	156642790	peak_176	27.7126	-	156642390	156642790	0	1	400	0
1	156970019	156971747	peak_177	9.27303	-	156970019	156971747	0	2	24.51	0.1677
1	157125565	157125840	peak_178	18.0656	-	157125565	157125840	0	1	275	0
1	163146801	163146876	peak_179	16.3831	-	163146801	163146876	0	1	75	0
1	166070135	166070460	peak_180	22.9991	-	166070135	166070460	0	1	325	0
1	207048573	207048723	peak_181	10.5601	-	207048573	207048723	0	1	150	0
1	208217904	208217954	peak_182	7.97586	-	208217904	208217954	0	1	50	0
1	208243964	208244039	peak_183	10.7929	-	208243964	208244039	0	1	75	0
1	208244089	208244139	peak_184	8.88677	-	208244089	208244139	0	1	50	0
1	209782807	209782882	peak_185	9.26958	-	209782807	209782882	0	1	75	0
1	209783357	209783482	peak_186	9.25852	-	209783357	209783482	0	1	125	0
1	211478421	211478546	peak_187	10.5458	-	211478421	211478546	0	1	125	0
1	211478846	211479121	peak_188	15.6033	-	211478846	211479121	0	1	275	0
1	212686741	212687503	peak_189	20.0678	-	212686741	212687503	0	2	238.37	0.725
1	222659391	222659541	peak_190	12.3223	-	222659391	222659541	0	1	150	0
1	227028920	227028970	peak_191	8.49101	-	227028920	227028970	0	1	50	0
1	227317744	227317869	peak_192	8.78769	-	227317744	227317869	0	1	125	0
1	227732224	227732624	peak_193	44.3368	-	227732224	227732624	0	1	400	0
1	228395678	228395978	peak_194	16.815	-	228395678	228395978	0	1	300	0
1	228396353	228396428	peak_195	7.43152	-	228396353	228396428	0	1	75	0
1	229593935	229595085	peak_196	58.1677	-	229593935	229595085	0	1	1150	0
1	230322789	230323514	peak_197	55.0028	-	230322789	230323514	0	1	725	0
1	231336477	231336527	peak_198	8.32288	-	231336477	231336527	0	1	50	0
1	234607168	234608451	peak_199	71.3356	-	234607168	234608451	0	3	684,61,5	0,865,1278
1	235181806	235182456	peak_200	31.0322	-	235181806	235182456	0	1	650	0
1	235223218	235228370	peak_201	13.8744	-	235223218	235228370	0	3	42,73,60	0,1484,5092
1	247100586	247100786	peak_202	11.4436	-	247100586	247100786	0	1	200	0
1	247300336	247301261	peak_203	75.2096	-	247300336	247301261	0	1	925	0
2	10783508	10783608	peak_204	8.46001	+	10783508	10783608	0	1	100	0
2	10784058	10784108	peak_205	13.2433	+	10784058	10784108	0	1	50	0
2	11640556	11640731	peak_206	11.184	+	11640556	11640731	0	1	175	0
2	23706602	23706852	peak_207	17.6969	+	23706602	23706852	0	1	250	0
2	23999946	23999996	peak_208	9.81069	+	23999946	23999996	0	1	50	0
2	24665875	24673400	peak_209	8.71043	+	24665875	24673400	0	2	40.35	0.749
2	26184862	26184987	peak_210	9.13967	+	26184862	26184987	0	1	125	0
2	26728497	26728997	peak_211	43.0182	+	26728497	26728997	0	1	500	0
2	26778204	26778629	peak_212	44.5245	+	26778204	26778629	0	1	425	0
2	27083495	27084020	peak_213	104.126	+	27083495	27084020	0	1	525	0
2	27377343	27377535	peak_214	20.7602	+	27377343	27377535	0	1	192	0
2	27663845	27663920	peak_215	9.37183	+	27663845	27663920	0	1	75	0
2	32357202	32357252	peak_216	9.36461	+	32357202	32357252	0	1	50	0
2	42264918	42280866	peak_217	9.1562	+	42264918	42280866	0	2	33.17	0.15931
2	42753592	42753642	peak_218	9.46366	+	42753592	42753642	0	1	50	0
2	44944858	44945233	peak_219	28.022	+	44944858	44945233	0	1	375	0
2	44945283	44945358	peak_220	9.95319	+	44945283	44945358	0	1	75	0
2	46184812	46185012	peak_221	14.2015	+	46184812	46185012	0	1	200	0
2	54724644	54724769	peak_222	10.6026	+	54724644	54724769	0	1	125	0
2	65072312	65072762	peak_223	31.3079	+	65072312	65072762	0	1	450	0
2	69245942	69245992	peak_224	8.04878	+	69245942	69245992	0	1	50	0
2	70933172	70935925	peak_225	20.047	+	70933172	70935925	0	2	274.26	0.2727
2	71134649	71134749	peak_226	9.45703	+	71134649	71134749	0	1	100	0
2	74123989	74124064	peak_227	8.2773	+	74123989	74124064	0	1	75	0
2	74491102	74491742	peak_228	25.0679	+	74491102	74491742	0	3	82,81,262	0,192,378
2	74556730	74556780	peak_229	8.11501	+	74556730	74556780	0	1	50	0
2	74958642	74958692	peak_230	8.44605	+	74958642	74958692	0	1	50	0
2	86466465	86466640	peak_231	10.3124	+	86466465	86466640	0	1	175	0
2	95181346	95181446	peak_232	10.3308	+	95181346	95181446	0	1	100	0
2	96023040	96023115	peak_233	8.48467	+	96023040	96023115	0	1	75	0
2	96551098	96551148	peak_234	8.95854	+	96551098	96551148	0	1	50	0
2	108767998	108768098	peak_235	8.6058	+	108767998	108768098	0	1	100	0
2	109615563	109615813	peak_236	21.1047	+	109615563	109615813	0	1	250	0
2	109615888	109615963	peak_237	9.70917	+	109615888	109615963	0	1	75	0
2	112528809	112529284	peak_238	34.4242	+	112528809	112529284	0	1	475	0
2	121650980	121651130	peak_239	10.3138	+	121650980	121651130	0	1	150	0
2	130231253	130231703	peak_240	35.2132	+	130231253	130231703	0	1	450	0
2	131521009	131521134	peak_241	11.2691	+	131521009	131521134	0	1	125	0
2	148468542	148468667	peak_242	9.99967	+	148468542	148468667	0	1	125	0
2	159615813	159615988	peak_243	13.4234	+	159615813	159615988	0	1	175	0
2	169806808	169806883	peak_244	10.512	+	169806808	169806883	0	1	75	0
2	169808813	169810123	peak_245	17.3073	+	169808813	169810123	0	2	89.61	0.1249
2	169810248	169810298	peak_246	17.2803	+	169810248	169810298	0	1	50	0
2	172080540	172080690	peak_247	14.9195	+	172080540	172080690	0	1	150	0
2	189475337	189475537	peak_248	21.8888	+	189475337	189475537	0	1	200	0
2	190690429	190690579	peak_249	11.1853	+	190690429	190690579	0	1	150	0
2	197503388	197503449	peak_250	17.3169	+	197503388	197503449	0	1	61	0
2	197706743	197707018	peak_251	19.6704	+	197706743	197707018	0	1	275	0
2	202036286	202036811	peak_252	38.9192	+	202036286	202036811	0	1	525	0
2	206306501	206306626	peak_253	9.99863	+	206306501	206306626	0	1	125	0
2	206617802	206617852	peak_254	9.58638	+	206617802	206617852	0	1	50	0
2	208493619	208493669	peak_255	9.30438	+	208493619	208493669	0	1	50	0
2	216127667	216127742	peak_256	28.592	+	216127667	216127742	0	1	75	0
2	216130711	216130761	peak_257	9.54712	+	216130711	216130761	0	1	50	0
2	216259594	216259719	peak_258	11.5555	+	216259594	216259719	0	1	125	0
2	218345109	218345334	peak_259	16.7216	+	218345109	218345334	0	1	225	0
2	218685051	218685226	peak_260	12.4336	+	218685051	218685226	0	1	175	0
2	218873739	218874214	peak_261	29.6397	+	218873739	218874214	0	1	475	0
2	218960815	218961240	peak_262	73.5017	+	218960815	218961240	0	1	425	0
2	219448802	219450750	peak_263	125.762	+	219448802	219450750	0	2	469.81	0.1867
2	219492892	219493142	peak_264	14.6447	+	219492892	219493142	0	1	250	0
2	232815901	232833102	peak_265	77.0553	+	232815901	232833102	0	4	8,162,159,246	0,969,3925,16955
2	235042774	235042974	peak_266	17.7668	+	235042774	235042974	0	1	200	0
2	236124294	236124469	peak_267	12.8561	+	236124294	236124469	0	1	175	0
2	238397635	238398808	peak_268	9.11475	+	238397635	238398808	0	2	45.55	0.1118
2	241688059	241690234	peak_269	35.5809	+	241688059	241690234	0	2	3.397	0.1778
2	241721007	241721557	peak_270	33.6153	+	241721007	241721557	0	1	550	0
2	241725169	241725494	peak_271	32.4765	+	241725169	241725494	0	1	325	0
2	6913178	6913253	peak_272	11.0203	-	6913178	6913253	0	1	75	0
2	10783390	10783465	peak_273	10.5056	-	10783390	10783465	0	1	75	0
2	11201356	11207773	peak_274	11.0729	-	11201356	11207773	0	3	57,70,48	0,695,6369
2	20202321	20202596	peak_275	17.7905	-	20202321	20202596	0	1	275	0
2	20618867	20619217	peak_276	54.0017	-	20618867	20619217	0	1	350	0
2	25954186	25980973	peak_277	101.848	-	25954186	25980973	0	4	199,123,102,601	0,1354,2156,26186
2	29920879	29921104	peak_278	14.6398	-	29920879	29921104	0	1	225	0
2	38985773	38986223	peak_279	26.1163	-	38985773	38986223	0	1	450	0
2	39769761	39769936	peak_280	13.7996	-	39769761	39769936	0	1	175	0
2	45006031	45006206	peak_281	14.3089	-	45006031	45006206	0	1	175	0
2	60461044	60461119	peak_282	9.50146	-	60461044	60461119	0	1	75	0
2	60461319	60461369	peak_283	10.2835	-	60461319	60461369	0	1	50	0
2	60461969	60462044	peak_284	13.0208	-	60461969	60462044	0	1	75	0
2	63045020	63045220	peak_285	14.5861	-	63045020	63045220	0	1	200	0
2	64635845	64635970	peak_286	12.4364	-	64635845	64635970	0	1	125	0
2	64636520	64636670	peak_287	11.7535	-	64636520	64636670	0	1	150	0
2	65313150	65313475	peak_288	18.0079	-	65313150	65313475	0	1	325	0
2	65313600	65316739	peak_289	59.2288	-	65313600	65316739	0	2	569.6	0.3133
2	70673342	70675138	peak_290	14.8415	-	70673342	70675138	0	3	6,148,46	0,1335,1750
2	73088309	73088409	peak_291	8.59518	-	73088309	73088409	0	1	100	0
2	85327013	85327538	peak_292	55.3929	-	85327013	85327538	0	1	525	0
2	86027190	86027340	peak_293	12.7914	-	86027190	86027340	0	1	150	0
2	86031399	86031599	peak_294	13.7975	-	86031399	86031599	0	1	200	0
2	96251815	96251890	peak_295	10.4391	-	96251815	96251890	0	1	75	0
2	96251915	96251965	peak_296	9.49587	-	96251915	96251965	0	1	50	0
2	96252090	96252190	peak_297	9.6112	-	96252090	96252190	0	1	100	0
2	96252540	96252640	peak_298	9.59091	-	96252540	96252640	0	1	100	0
2	101007691	101007766	peak_299	8.49639	-	101007691	101007766	0	1	75	0
2	105266890	105267390	peak_300	32.3602	-	105266890	105267390	0	1	500	0
2	105334601	105334651	peak_301	9.10248	-	105334601	105334651	0	1	50	0
2	120218328	120218403	peak_302	9.32126	-	120218328	120218403	0	1	75	0
2	127702126	127702426	peak_303	19.8791	-	127702126	127702426	0	1	300	0
2	127706151	127706551	peak_304	43.4304	-	127706151	127706551	0	1	400	0
2	127719892	127721849	peak_305	24.6615	-	127719892	127721849	0	2	461.14	0.1943
2	127864129	127864304	peak_306	11.4359	-	127864129	127864304	0	1	175	0
2	127864329	127864379	peak_307	9.38505	-	127864329	127864379	0	1	50	0
2	128266880	128267155	peak_308	21.0433	-	128266880	128267155	0	1	275	0
2	128267680	128268480	peak_309	77.7585	-	128267680	128268480	0	1	800	0
2	152671278	152672530	peak_310	13.026	-	152671278	152672530	0	2	103.72	0.118
2	169810305	169811792	peak_311	11.2686	-	169810305	169811792	0	2	39.36	0.1451
2	179945075	179945250	peak_312	16.2643	-	179945075	179945250	0	1	175	0
2	189563895	189563945	peak_313	11.031	-	189563895	189563945	0	1	50	0
2	206086005	206086303	peak_314	33.5908	-	206086005	206086303	0	1	298	0
2	207124171	207124396	peak_315	19.6896	-	207124171	207124396	0	1	225	0
2	207976690	207976765	peak_316	8.21685	-	207976690	207976765	0	1	75	0
2	216258839	216259039	peak_317	18.5502	-	216258839	216259039	0	1	200	0
2	216259139	216259339	peak_318	16.0072	-	216259139	216259339	0	1	200	0
2	216371255	216371555	peak_319	18.5615	-	216371255	216371555	0	1	300	0
2	216674004	216674179	peak_320	14.8681	-	216674004	216674179	0	1	175	0
2	216674329	216674754	peak_321	26.2578	-	216674329	216674754	0	1	425	0
2	217804112	217804412	peak_322	15.0893	-	217804112	217804412	0	1	300	0
2	217847974	217848199	peak_323	13.8421	-	217847974	217848199	0	1	225	0
2	218642278	218642578	peak_324	18.3317	-	218642278	218642578	0	1	300	0
2	218953700	218953775	peak_325	11.3953	-	218953700	218953775	0	1	75	0
2	218953850	218953900	peak_326	10.6133	-	218953850	218953900	0	1	50	0
2	230046131	230046406	peak_327	16.8484	-	230046131	230046406	0	1	275	0
2	234495265	234495415	peak_328	9.6996	-	234495265	234495415	0	1	150	0
2	234495690	234496065	peak_329	21.2544	-	234495690	234496065	0	1	375	0
2	234496665	234496940	peak_330	23.3609	-	234496665	234496940	0	1	275	0
2	239052717	239052867	peak_331	11.4677	-	239052717	239052867	0	1	150	0
2	240524016	240524241	peak_332	17.436	-	240524016	240524241	0	1	225	0
2	240775833	240775983	peak_333	9.67694	-	240775833	240775983	0	1	150	0
2	241126878	241127003	peak_334	10.7062	-	241126878	241127003	0	1	125	0
3	8548749	8548874	peak_335	11.5857	+	8548749	8548874	0	1	125	0
3	9475641	9476366	peak_336	35.2322	+	9475641	9476366	0	1	725	0
3	9734463	9739297	peak_337	38.2125	+	9734463	9739297	0	2	276.299	0.4535
3	10260266	10260641	peak_338	26.8384	+	10260266	10260641	0	1	375	0
3	10270626	10270701	peak_339	8.95838	+	10270626	10270701	0	1	75	0
3	13570572	13570647	peak_340	9.38477	+	13570572	13570647	0	1	75	0
3	13571197	13571347	peak_341	12.2266	+	13571197	13571347	0	1	150	0
3	14402725	14411083	peak_342	12.3889	+	14402725	14411083	0	2	122.53	0.8305
3	14411258	14432737	peak_343	11.0334	+	14411258	14432737	0	3	65,42,68	0,5153,21411
3	37329333	37340163	peak_344	14.2017	+	37329333	37340163	0	5	6,114,21,69,40	0,5719,7809,8332,10790
3	40167227	40170062	peak_345	10.6771	+	40167227	40170062	0	2	12.113	0.2722
3	40190040	40190090	peak_346	10.2616	+	40190040	40190090	0	1	50	0
3	42184702	42184852	peak_347	10.5361	+	42184702	42184852	0	1	150	0
3	42223391	42223566	peak_348	15.886	+	42223391	42223566	0	1	175	0
3	44629244	44629319	peak_349	11.9477	+	44629244	44629319	0	1	75	0
3	45547744	45548019	peak_350	20.3238	+	45547744	45548019	0	1	275	0
3	46709552	46709802	peak_351	20.6855	+	46709552	46709802	0	1	250	0
3	47344802	47344877	peak_352	9.30634	+	47344802	47344877	0	1	75	0
3	48460450	48460500	peak_353	8.23889	+	48460450	48460500	0	1	50	0
3	48467464	48467639	peak_354	19.303	+	48467464	48467639	0	1	175	0
3	49531197	49531397	peak_355	14.53	+	49531197	49531397	0	1	200	0
3	49532697	49533472	peak_356	41.0045	+	49532697	49533472	0	1	775	0
3	49804622	49804997	peak_357	24.4747	+	49804622	49804997	0	1	375	0
3	49967605	49967955	peak_358	17.7608	+	49967605	49967955	0	1	350	0
3	50188324	50188649	peak_359	28.3222	+	50188324	50188649	0	1	325	0
3	51391409	51391584	peak_360	12.4203	+	51391409	51391584	0	1	175	0
3	51944714	51944864	peak_361	9.34549	+	51944714	51944864	0	1	150	0
3	52292738	52292963	peak_362	15.2598	+	52292738	52292963	0	1	225	0
3	52492106	52492381	peak_363	22.7867	+	52492106	52492381	0	1	275	0
3	56570718	56571202	peak_364	8.04233	+	56570718	56571202	0	2	28.22	0.462
3	56617272	56617397	peak_365	10.2508	+	56617272	56617397	0	1	125	0
3	57757598	57757698	peak_366	9.62274	+	57757598	57757698	0	1	100	0
3	58501499	58501699	peak_367	12.1161	+	58501499	58501699	0	1	200	0
3	71755154	71755379	peak_368	13.992	+	71755154	71755379	0	1	225	0
3	87245879	87249920	peak_369	9.54733	+	87245879	87249920	0	2	29.46	0.3995
3	101565939	101566089	peak_370	11.8879	+	101565939	101566089	0	1	150	0
3	105571909	105574646	peak_371	17.1085	+	105571909	105574646	0	2	55.17	0.2567
3	107772707	107772807	peak_372	10.931	+	107772707	107772807	0	1	100	0
3	119294857	119324894	peak_373	10.4566	+	119294857	119324894	0	2	147.3	0.30034
3	119415015	119415215	peak_374	13.3959	+	119415015	119415215	0	1	200	0
3	129318094	129318575	peak_375	18.9479	+	129318094	129318575	0	2	217.33	0.448
3	143019994	143020631	peak_376	8.47753	+	143019994	143020631	0	2	42.33	0.604
3	143122022	143122297	peak_377	21.5251	+	143122022	143122297	0	1	275	0
3	150409834	150410209	peak_378	32.6788	+	150409834	150410209	0	1	375	0
3	153163050	153163325	peak_379	19.9465	+	153163050	153163325	0	1	275	0
3	159764763	159764838	peak_380	10.5568	+	159764763	159764838	0	1	75	0
3	160414450	160416283	peak_381	20.8761	+	160414450	160416283	0	2	67.33	0.18
3	160416408	160416483	peak_382	25.7828	+	160416408	160416483	0	1	75	0
3	160568226	160568501	peak_383	17.204	+	160568226	160568501	0	1	275	0
3	160568701	160568851	peak_384	10.0901	+	160568701	160568851	0	1	150	0
3	170391205	170392453	peak_385	22.5437	+	170391205	170392453	0	2	55.195	0.1053
3	171460886	171460961	peak_386	8.19481	+	171460886	171460961	0	1	75	0
3	191375228	191375278	peak_387	10.4716	+	191375228	191375278	0	1	50	0
3	194685932	194686332	peak_388	26.3503	+	194685932	194686332	0	1	400	0
3	194687482	194687907	peak_389	43.3291	+	194687482	194687907	0	1	425	0
3	196661502	196661552	peak_390	10.1595	+	196661502	196661552	0	1	50	0
3	196828602	196828752	peak_391	10.1422	+	196828602	196828752	0	1	150	0
3	9499885	9500135	peak_392	20.8921	-	9499885	9500135	0	1	250	0
3	9501410	9501560	peak_393	13.9012	-	9501410	9501560	0	1	150	0
3	9841612	9841662	peak_394	11.0929	-	9841612	9841662	0	1	50	0
3	13316934	13317059	peak_395	10.7095	-	13316934	13317059	0	1	125	0
3	14156434	14158399	peak_396	32.6687	-	14156434	14158399	0	2	61.389	0.1576
3	14158474	14158799	peak_397	27.5776	-	14158474	14158799	0	1	325	0
3	14172932	14178560	peak_398	15.5351	-	14172932	14178560	0	2	130.95	0.5533
3	14525479	14525932	peak_399	12.7713	-	14525479	14525932	0	2	93.82	0.371
3	14948137	14948237	peak_400	9.20725	-	14948137	14948237	0	1	100	0
3	15042759	15042809	peak_401	9.486	-	15042759	15042809	0	1	50	0
3	15073622	15073872	peak_402	23.9135	-	15073622	15073872	0	1	250	0
3	15073947	15074047	peak_403	10.4454	-	15073947	15074047	0	1	100	0
3	15074372	15074672	peak_404	17.0789	-	15074372	15074672	0	1	300	0
3	36991967	36992067	peak_405	10.2616	-	36991967	36992067	0	1	100	0
3	39143629	39143904	peak_406	17.3686	-	39143629	39143904	0	1	275	0
3	44499964	44500089	peak_407	11.3761	-	44499964	44500089	0	1	125	0
3	44500114	44500164	peak_408	8.94752	-	44500114	44500164	0	1	50	0
3	44917806	44918006	peak_409	13.896	-	44917806	44918006	0	1	200	0
3	44926056	44926381	peak_410	33.1698	-	44926056	44926381	0	1	325	0
3	46922200	46922375	peak_411	16.9474	-	46922200	46922375	0	1	175	0
3	48294021	48294196	peak_412	9.87015	-	48294021	48294196	0	1	175	0
3	48404053	48404178	peak_413	10.0654	-	48404053	48404178	0	1	125	0
3	48519458	48519583	peak_414	9.75837	-	48519458	48519583	0	1	125	0
3	48639928	48640253	peak_415	20.1272	-	48639928	48640253	0	1	325	0
3	49162809	49163659	peak_416	81.1923	-	49162809	49163659	0	1	850	0
3	49726993	49727343	peak_417	28.3529	-	49726993	49727343	0	1	350	0
3	50607464	50607714	peak_418	16.7068	-	50607464	50607714	0	1	250	0
3	51419810	51419960	peak_419	10.793	-	51419810	51419960	0	1	150	0
3	56673688	56682813	peak_420	14.757	-	56673688	56682813	0	2	37.138	0.8987
3	62651046	62662329	peak_421	7.94973	-	62651046	62662329	0	2	34.16	0.11267
3	65356449	65356924	peak_422	26.7597	-	65356449	65356924	0	1	475	0
3	75422201	75422401	peak_423	17.2434	-	75422201	75422401	0	1	200	0
3	75422551	75422601	peak_424	8.36647	-	75422551	75422601	0	1	50	0
3	123700118	123700218	peak_425	9.46935	-	123700118	123700218	0	1	100	0
3	125107607	125107757	peak_426	10.3076	-	125107607	125107757	0	1	150	0
3	126351854	126352004	peak_427	11.2416	-	126351854	126352004	0	1	150	0
3	126441795	126441920	peak_428	12.9722	-	126441795	126441920	0	1	125	0
3	126461483	126461958	peak_429	32.8675	-	126461483	126461958	0	1	475	0
3	133826084	133826184	peak_430	10.1586	-	133826084	133826184	0	1	100	0
3	155853676	155853976	peak_431	27.6054	-	155853676	155853976	0	1	300	0
3	158106258	158106433	peak_432	13.7565	-	158106258	158106433	0	1	175	0
3	179258966	179259241	peak_433	14.2949	-	179258966	179259241	0	1	275	0
3	184009900	184014411	peak_434	18.7917	-	184009900	184014411	0	2	77.148	0.4363
3	186149702	186149802	peak_435	10.9702	-	186149702	186149802	0	1	100	0
3	194651580	194653011	peak_436	37.4136	-	194651580	194653011	0	2	17.283	0.1148
3	195068683	195069908	peak_437	83.6613	-	195068683	195069908	0	1	1225	0
3	195863438	195863838	peak_438	41.6545	-	195863438	195863838	0	1	400	0
3	196503396	196503446	peak_439	8.26249	-	196503396	196503446	0	1	50	0
3	197002187	197002312	peak_440	10.0306	-	197002187	197002312	0	1	125	0
3	197511857	197512207	peak_441	35.0768	-	197511857	197512207	0	1	350	0
4	1250499	1250749	peak_442	18.089	+	1250499	1250749	0	1	250	0
4	1728338	1730827	peak_443	83.418	+	1728338	1730827	0	3	449,1,25	0,2049,2464
4	2699796	2708172	peak_444	40.0311	+	2699796	2708172	0	2	748.27	0.8349
4	2731831	2732081	peak_445	20.0235	+	2731831	2732081	0	1	250	0
4	2965465	2965615	peak_446	10.4858	+	2965465	2965615	0	1	150	0
4	3239989	3240189	peak_447	14.2446	+	3239989	3240189	0	1	200	0
4	3317192	3317292	peak_448	9.6775	+	3317192	3317292	0	1	100	0
4	3317567	3317617	peak_449	10.6081	+	3317567	3317617	0	1	50	0
4	3431529	3431754	peak_450	16.1502	+	3431529	3431754	0	1	225	0
4	6621603	6621778	peak_451	12.9379	+	6621603	6621778	0	1	175	0
4	6924053	6954236	peak_452	9.71603	+	6924053	6954236	0	2	58.17	0.30166
4	7054232	7054907	peak_453	42.0297	+	7054232	7054907	0	1	675	0
4	7055532	7055757	peak_454	18.3537	+	7055532	7055757	0	1	225	0
4	7763621	7763871	peak_455	21.5509	+	7763621	7763871	0	1	250	0
4	8227353	8227628	peak_456	17.7058	+	8227353	8227628	0	1	275	0
4	8227828	8228053	peak_457	16.0544	+	8227828	8228053	0	1	225	0
4	8228253	8228503	peak_458	15.685	+	8228253	8228503	0	1	250	0
4	52865885	52866035	peak_459	13.5685	+	52865885	52866035	0	1	150	0
4	67720646	67720846	peak_460	13.677	+	67720646	67720846	0	1	200	0
4	76754521	76754696	peak_461	12.0705	+	76754521	76754696	0	1	175	0
4	87114369	87114544	peak_462	13.3878	+	87114369	87114544	0	1	175	0
4	87114794	87115169	peak_463	23.0993	+	87114794	87115169	0	1	375	0
4	105236028	105236128	peak_464	9.85617	+	105236028	105236128	0	1	100	0
4	105236803	105236853	peak_465	9.80328	+	105236803	105236853	0	1	50	0
4	112263027	112265074	peak_466	9.69497	+	112263027	112265074	0	2	59.66	0.1981
4	121816386	121816935	peak_467	25.162	+	121816386	121816935	0	2	61.164	0.385
4	125491518	125491593	peak_468	8.26207	+	125491518	125491593	0	1	75	0
4	127890032	127890082	peak_469	10.0416	+	127890032	127890082	0	1	50	0
4	128871972	128872297	peak_470	17.5868	+	128871972	128872297	0	1	325	0
4	133150893	133150968	peak_471	10.2974	+	133150893	133150968	0	1	75	0
4	133151018	133151218	peak_472	17.8091	+	133151018	133151218	0	1	200	0
4	133152068	133152143	peak_473	9.85363	+	133152068	133152143	0	1	75	0
4	139044952	139045352	peak_474	22.1368	+	139044952	139045352	0	1	400	0
4	145514705	145514980	peak_475	22.0501	+	145514705	145514980	0	1	275	0
4	152536488	152536663	peak_476	13.3946	+	152536488	152536663	0	1	175	0
4	153295492	153295992	peak_477	41.9889	+	153295492	153295992	0	1	500	0
4	158868443	158868518	peak_478	9.33127	+	158868443	158868518	0	1	75	0
4	171812628	171812728	peak_479	11.4321	+	171812628	171812728	0	1	100	0
4	182799889	182800689	peak_480	54.6853	+	182799889	182800689	0	1	800	0
4	183510484	183510834	peak_481	19.6521	+	183510484	183510834	0	1	350	0
4	780434	780559	peak_482	9.19324	-	780434	780559	0	1	125	0
4	1813953	1814103	peak_483	10.7057	-	1813953	1814103	0	1	150	0
4	2304417	2304542	peak_484	10.2889	-	2304417	2304542	0	1	125	0
4	7041448	7041548	peak_485	11.4656	-	7041448	7041548	0	1	100	0
4	7763288	7763488	peak_486	17.3464	-	7763288	7763488	0	1	200	0
4	7763563	7768865	peak_487	17.8004	-	7763563	7768865	0	2	228.22	0.528
4	8867098	8867698	peak_488	77.272	-	8867098	8867698	0	1	600	0
4	15681303	15681528	peak_489	15.2073	-	15681303	15681528	0	1	225	0
4	30721050	30721150	peak_490	10.6106	-	30721050	30721150	0	1	100	0
4	39316978	39317869	peak_491	10.1847	-	39316978	39317869	0	2	44.6	0.885
4	41879816	41879916	peak_492	10.2839	-	41879816	41879916	0	1	100	0
4	67720500	67720775	peak_493	16.8063	-	67720500	67720775	0	1	275	0
4	75645081	75645181	peak_494	11.7804	-	75645081	75645181	0	1	100	0
4	82818883	82818958	peak_495	10.6679	-	82818883	82818958	0	1	75	0
4	83453595	83453770	peak_496	10.0291	-	83453595	83453770	0	1	175	0
4	88697062	88697687	peak_497	59.065	-	88697062	88697687	0	1	625	0
4	88728404	88728604	peak_498	15.7596	-	88728404	88728604	0	1	200	0
4	103136295	103138411	peak_499	11.305	-	103136295	103138411	0	2	64.61	0.2055
4	103144605	103145186	peak_500	12.6262	-	103144605	103145186	0	2	13.137	0.444
4	103145921	103145971	peak_501	8.32886	-	103145921	103145971	0	1	50	0
4	103149309	103151294	peak_502	15.0168	-	103149309	103151294	0	2	99.76	0.1909
4	104491063	104491238	peak_503	12.0184	-	104491063	104491238	0	1	175	0
4	128942997	128943097	peak_504	9.38627	-	128942997	128943097	0	1	100	0
4	128959626	128959676	peak_505	9.66758	-	128959626	128959676	0	1	50	0
4	137521142	137521442	peak_506	16.2182	-	137521142	137521442	0	1	300	0
4	139058631	139058781	peak_507	11.6685	-	139058631	139058781	0	1	150	0
4	139718677	139718977	peak_508	19.0269	-	139718677	139718977	0	1	300	0
4	139719652	139719777	peak_509	11.2943	-	139719652	139719777	0	1	125	0
4	140622156	140622606	peak_510	27.3309	-	140622156	140622606	0	1	450	0
4	145138328	145138403	peak_511	8.33399	-	145138328	145138403	0	1	75	0
4	145514614	145514914	peak_512	19.0901	-	145514614	145514914	0	1	300	0
4	145885830	145885980	peak_513	10.8026	-	145885830	145885980	0	1	150	0
4	155352936	155353307	peak_514	22.7688	-	155352936	155353307	0	2	121.129	0.242
4	174091840	174092040	peak_515	12.7353	-	174091840	174092040	0	1	200	0
4	174092065	174092240	peak_516	10.407	-	174092065	174092240	0	1	175	0
4	174092690	174092765	peak_517	9.91681	-	174092690	174092765	0	1	75	0
5	480353	480428	peak_518	9.46803	+	480353	480428	0	1	75	0
5	480703	480753	peak_519	7.90418	+	480703	480753	0	1	50	0
5	1346871	1346996	peak_520	10.8852	+	1346871	1346996	0	1	125	0
5	6491578	6491728	peak_521	12.2101	+	6491578	6491728	0	1	150	0
5	6669955	6670005	peak_522	8.49744	+	6669955	6670005	0	1	50	0
5	14290913	14291088	peak_523	13.4743	+	14290913	14291088	0	1	175	0
5	14692972	14693247	peak_524	17.3437	+	14692972	14693247	0	1	275	0
5	17217650	17276047	peak_525	173.02	+	17217650	17276047	0	2	160.84	0.57557
5	17276722	17276843	peak_526	11.8747	+	17276722	17276843	0	1	121	0
5	21473498	21473773	peak_527	17.3411	+	21473498	21473773	0	1	275	0
5	31799558	31799633	peak_528	11.3854	+	31799558	31799633	0	1	75	0
5	36985248	36985673	peak_529	20.3502	+	36985248	36985673	0	1	425	0
5	51393663	51393838	peak_530	17.6981	+	51393663	51393838	0	1	175	0
5	56815648	56815873	peak_531	17.445	+	56815648	56815873	0	1	225	0
5	66044309	66046401	peak_532	9.81553	+	66044309	66046401	0	2	1.49	0.2043
5	69195716	69197152	peak_533	14.8802	+	69195716	69197152	0	2	75.1	0.1336
5	73886003	73886053	peak_534	11.668	+	73886003	73886053	0	1	50	0
5	80875786	80875886	peak_535	11.7709	+	80875786	80875886	0	1	100	0
5	93593874	93594074	peak_536	14.141	+	93593874	93594074	0	1	200	0
5	98793159	98793734	peak_537	45.1339	+	98793159	98793734	0	1	575	0
5	103276053	103276678	peak_538	29.6068	+	103276053	103276678	0	1	625	0
5	112838741	112838841	peak_539	10.6678	+	112838741	112838841	0	1	100	0
5	132616081	132618070	peak_540	13.8264	+	132616081	132618070	0	2	49.1	0.1988
5	134576848	134576898	peak_541	8.14076	+	134576848	134576898	0	1	50	0
5	134578678	134579028	peak_542	27.0987	+	134578678	134579028	0	1	350	0
5	134579278	134579328	peak_543	9.43101	+	134579278	134579328	0	1	50	0
5	134750961	134751011	peak_544	11.1929	+	134750961	134751011	0	1	50	0
5	140107976	140108051	peak_545	8.65476	+	140107976	140108051	0	1	75	0
5	140669513	140669763	peak_546	23.6074	+	140669513	140669763	0	1	250	0
5	140788085	140788260	peak_547	14.9036	+	140788085	140788260	0	1	175	0
5	140802850	140803050	peak_548	13.8871	+	140802850	140803050	0	1	200	0
5	140803075	140803275	peak_549	14.5225	+	140803075	140803275	0	1	200	0
5	140803400	140803500	peak_550	10.5197	+	140803400	140803500	0	1	100	0
5	140857982	140858032	peak_551	8.56138	+	140857982	140858032	0	1	50	0
5	140870982	140871232	peak_552	15.4563	+	140870982	140871232	0	1	250	0
5	140969000	140969350	peak_553	16.1532	+	140969000	140969350	0	1	350	0
5	141095455	141095630	peak_554	11.1182	+	141095455	141095630	0	1	175	0
5	141096030	141096230	peak_555	14.9627	+	141096030	141096230	0	1	200	0
5	141123267	141123592	peak_556	17.3645	+	141123267	141123592	0	1	325	0
5	141179314	141179414	peak_557	10.2958	+	141179314	141179414	0	1	100	0
5	141184373	141184598	peak_558	17.2908	+	141184373	141184598	0	1	225	0
5	141224131	141224256	peak_559	11.1871	+	141224131	141224256	0	1	125	0
5	141906730	141906855	peak_560	10.3417	+	141906730	141906855	0	1	125	0
5	146503525	146504059	peak_561	26.9314	+	146503525	146504059	0	2	14.236	0.298
5	147661003	147661503	peak_562	48.6825	+	147661003	147661503	0	1	500	0
5	150051979	150052454	peak_563	34.4533	+	150051979	150052454	0	1	475	0
5	150521028	150521178	peak_564	9.2159	+	150521028	150521178	0	1	150	0
5	150553251	150553551	peak_565	27.8094	+	150553251	150553551	0	1	300	0
5	173090966	173091016	peak_566	8.54943	+	173090966	173091016	0	1	50	0
5	176345355	176345430	peak_567	12.6964	+	176345355	176345430	0	1	75	0
5	177211916	177211966	peak_568	9.23782	+	177211916	177211966	0	1	50	0
5	177294672	177294822	peak_569	11.4076	+	177294672	177294822	0	1	150	0
5	177295247	177295447	peak_570	15.3055	+	177295247	177295447	0	1	200	0
5	178121325	178122396	peak_571	73.4844	+	178121325	178122396	0	2	27.923	0.148
5	179585816	179586381	peak_572	11.6526	+	179585816	179586381	0	2	49.51	0.514
5	179765669	179766019	peak_573	22.4248	+	179765669	179766019	0	1	350	0
5	179766469	179766694	peak_574	20.0392	+	179766469	179766694	0	1	225	0
5	180810400	180810550	peak_575	11.8556	+	180810400	180810550	0	1	150	0
5	442472	442597	peak_576	10.0619	-	442472	442597	0	1	125	0
5	889996	891379	peak_577	51.4397	-	889996	891379	0	2	50.225	0.1158
5	1051333	1051483	peak_578	11.1573	-	1051333	1051483	0	1	150	0
5	1094190	1111884	peak_579	9.85554	-	1094190	1111884	0	2	58.17	0.17677
5	34915618	34915943	peak_580	120.215	-	34915618	34915943	0	1	325	0
5	36875761	36875986	peak_581	19.9832	-	36875761	36875986	0	1	225	0
5	43018741	43067216	peak_582	13.4032	-	43018741	43067216	0	2	70.13	0.48345
5	43039580	43039805	peak_583	14.4823	-	43039580	43039805	0	1	225	0
5	43575518	43575618	peak_584	12.3248	-	43575518	43575618	0	1	100	0
5	45262247	45262622	peak_585	22.5219	-	45262247	45262622	0	1	375	0
5	59038929	59039029	peak_586	9.84334	-	59038929	59039029	0	1	100	0
5	77076771	77076821	peak_587	9.94943	-	77076771	77076821	0	1	50	0
5	77076871	77076971	peak_588	10.6601	-	77076871	77076971	0	1	100	0
5	77077121	77077421	peak_589	18.7872	-	77077121	77077421	0	1	300	0
5	81238520	81238745	peak_590	13.0993	-	81238520	81238745	0	1	225	0
5	98793060	98793685	peak_591	51.5627	-	98793060	98793685	0	1	625	0
5	115271339	115271414	peak_592	10.1626	-	115271339	115271414	0	1	75	0
5	116084956	116085181	peak_593	14.5703	-	116084956	116085181	0	1	225	0
5	116446565	116447565	peak_594	63.0958	-	116446565	116447565	0	1	1000	0
5	123346534	123350074	peak_595	18.2682	-	123346534	123350074	0	2	219.131	0.3409
5	124644348	124644498	peak_596	11.579	-	124644348	124644498	0	1	150	0
5	124646940	124647040	peak_597	9.54607	-	124646940	124647040	0	1	100	0
5	124647690	124647865	peak_598	13.2787	-	124647690	124647865	0	1	175	0
5	124648090	124648165	peak_599	10.8831	-	124648090	124648165	0	1	75	0
5	124648890	124648990	peak_600	8.67341	-	124648890	124648990	0	1	100	0
5	124744264	124744414	peak_601	11.9373	-	124744264	124744414	0	1	150	0
5	132896576	132897101	peak_602	35.7617	-	132896576	132897101	0	1	525	0
5	134004824	134004975	peak_603	10.4953	-	134004824	134004975	0	2	18.81	0.7
5	138946898	138947248	peak_604	42.8493	-	138946898	138947248	0	1	350	0
5	139847803	139848203	peak_605	64.2762	-	139847803	139848203	0	1	400	0
5	139848228	139848453	peak_606	16.4269	-	139848228	139848453	0	1	225	0
5	140107829	140107929	peak_607	8.70868	-	140107829	140107929	0	1	100	0
5	140787972	140788147	peak_608	14.9677	-	140787972	140788147	0	1	175	0
5	140801434	140801484	peak_609	10.2967	-	140801434	140801484	0	1	50	0
5	141095401	141095551	peak_610	10.3498	-	141095401	141095551	0	1	150	0
5	141095926	141096101	peak_611	11.6042	-	141095926	141096101	0	1	175	0
5	141184246	141201275	peak_612	13.6614	-	141184246	141201275	0	2	215.1	0.17019
5	141518949	141524295	peak_613	18.6577	-	141518949	141524295	0	2	47.153	0.5193
5	142313476	142313526	peak_614	8.92061	-	142313476	142313526	0	1	50	0
5	147650490	147671796	peak_615	46.804	-	147650490	147671796	0	3	57,499,119	0,10457,21187
5	154484066	154484216	peak_616	10.6699	-	154484066	154484216	0	1	150	0
5	160252480	160252530	peak_617	8.73586	-	160252480	160252530	0	1	50	0
5	160252955	160253330	peak_618	21.7296	-	160252955	160253330	0	1	375	0
5	172093440	172093615	peak_619	13.1438	-	172093440	172093615	0	1	175	0
5	173317862	173317962	peak_620	11.6373	-	173317862	173317962	0	1	100	0
5	176597301	176597526	peak_621	20.5761	-	176597301	176597526	0	1	225	0
5	176598326	176598526	peak_622	14.3221	-	176598326	176598526	0	1	200	0
5	178231738	178232138	peak_623	30.4143	-	178231738	178232138	0	1	400	0
5	179082729	179082904	peak_624	10.6835	-	179082729	179082904	0	1	175	0
5	179863654	179865429	peak_625	85.4214	-	179863654	179865429	0	2	474.176	0.1599
5	179865754	179865954	peak_626	27.875	-	179865754	179865954	0	1	200	0
5	179867704	179868112	peak_627	14.9705	-	179867704	179868112	0	2	145.55	0.353
5	180603030	180603105	peak_628	9.52394	-	180603030	180603105	0	1	75	0
5	180791631	180792256	peak_629	47.613	-	180791631	180792256	0	1	625	0
5	180810308	180810458	peak_630	11.6901	-	180810308	180810458	0	1	150	0
5	180850810	180850985	peak_631	10.317	-	180850810	180850985	0	1	175	0
6	1610314	1610514	peak_632	11.5291	+	1610314	1610514	0	1	200	0
6	1610864	1611339	peak_633	30.8647	+	1610864	1611339	0	1	475	0
6	3113176	3113351	peak_634	10.891	+	3113176	3113351	0	1	175	0
6	6686422	6686522	peak_635	11.0227	+	6686422	6686522	0	1	100	0
6	7246712	7246762	peak_636	8.2371	+	7246712	7246762	0	1	50	0
6	7247012	7247212	peak_637	15.8357	+	7247012	7247212	0	1	200	0
6	15496294	15496469	peak_638	11.8461	+	15496294	15496469	0	1	175	0
6	15496569	15496869	peak_639	25.4535	+	15496569	15496869	0	1	300	0
6	16145107	16145232	peak_640	14.8913	+	16145107	16145232	0	1	125	0
6	21594050	21594450	peak_641	49.3148	+	21594050	21594450	0	1	400	0
6	21595850	21596450	peak_642	60.2416	+	21595850	21596450	0	1	600	0
6	21596500	21596975	peak_643	40.3294	+	21596500	21596975	0	1	475	0
6	26156778	26157103	peak_644	63.3427	+	26156778	26157103	0	1	325	0
6	26392926	26393151	peak_645	19.3733	+	26392926	26393151	0	1	225	0
6	26431681	26431931	peak_646	18.1459	+	26431681	26431931	0	1	250	0
6	26431956	26432056	peak_647	8.39699	+	26431956	26432056	0	1	100	0
6	28125568	28125618	peak_648	8.40744	+	28125568	28125618	0	1	50	0
6	28167050	28167250	peak_649	11.0707	+	28167050	28167250	0	1	200	0
6	30341930	30342080	peak_650	11.184	+	30341930	30342080	0	1	150	0
6	30743789	30766812	peak_651	8.28629	+	30743789	30766812	0	2	85.15	0.23008
6	30914041	30914091	peak_652	11.4232	+	30914041	30914091	0	1	50	0
6	31660473	31660598	peak_653	10.8381	+	31660473	31660598	0	1	125	0
6	31828587	31828762	peak_654	12.3745	+	31828587	31828762	0	1	175	0
6	33456009	33456184	peak_655	16.5355	+	33456009	33456184	0	1	175	0
6	33456484	33456659	peak_656	15.2036	+	33456484	33456659	0	1	175	0
6	35017538	35017613	peak_657	9.67353	+	35017538	35017613	0	1	75	0
6	35295303	35295778	peak_658	31.9753	+	35295303	35295778	0	1	475	0
6	35455990	35456340	peak_659	35.5809	+	35455990	35456340	0	1	350	0
6	36602207	36602357	peak_660	16.3432	+	36602207	36602357	0	1	150	0
6	41787537	41787662	peak_661	10.6317	+	41787537	41787662	0	1	125	0
6	43188024	43188074	peak_662	8.43923	+	43188024	43188074	0	1	50	0
6	43432806	43432931	peak_663	10.8615	+	43432806	43432931	0	1	125	0
6	44276699	44276774	peak_664	10.2004	+	44276699	44276774	0	1	75	0
6	50843439	50843489	peak_665	7.89672	+	50843439	50843489	0	1	50	0
6	52664540	52664790	peak_666	24.8371	+	52664540	52664790	0	1	250	0
6	70791768	70837810	peak_667	12.7757	+	70791768	70837810	0	4	1,81,88,30	0,6888,45172,46012
6	83129055	83129155	peak_668	9.55202	+	83129055	83129155	0	1	100	0
6	87511641	87511741	peak_669	12.0806	+	87511641	87511741	0	1	100	0
6	89862860	89862935	peak_670	13.8586	+	89862860	89862935	0	1	75	0
6	89867091	89867241	peak_671	10.3323	+	89867091	89867241	0	1	150	0
6	95586872	95586922	peak_672	8.66927	+	95586872	95586922	0	1	50	0
6	107635141	107635391	peak_673	32.4922	+	107635141	107635391	0	1	250	0
6	108680029	108680129	peak_674	8.91438	+	108680029	108680129	0	1	100	0
6	116732199	116732249	peak_675	9.14651	+	116732199	116732249	0	1	50	0
6	117547992	117548117	peak_676	10.2675	+	117547992	117548117	0	1	125	0
6	117548242	117548517	peak_677	26.5084	+	117548242	117548517	0	1	275	0
6	124962844	124963069	peak_678	17.6505	+	124962844	124963069	0	1	225	0
6	133987118	133987293	peak_679	11.9279	+	133987118	133987293	0	1	175	0
6	136191733	136191908	peak_680	11.2203	+	136191733	136191908	0	1	175	0
6	157206677	157207327	peak_681	31.6104	+	157206677	157207327	0	1	650	0
6	158503969	158504069	peak_682	9.18418	+	158503969	158504069	0	1	100	0
6	159726484	159726834	peak_683	29.2828	+	159726484	159726834	0	1	350	0
6	160104681	160105231	peak_684	33.9471	+	160104681	160105231	0	1	550	0
6	13364704	13364754	peak_685	10.6125	-	13364704	13364754	0	1	50	0
6	16306436	16306561	peak_686	13.268	-	16306436	16306561	0	1	125	0
6	16328170	16328295	peak_687	11.7357	-	16328170	16328295	0	1	125	0
6	18226184	18237117	peak_688	32.5113	-	18226184	18237117	0	3	58,149,68	0,10267,10865
6	26055786	26056086	peak_689	78.1644	-	26055786	26056086	0	1	300	0
6	26234267	26234517	peak_690	19.6035	-	26234267	26234517	0	1	250	0
6	27452117	27452292	peak_691	10.1479	-	27452117	27452292	0	1	175	0
6	27452892	27453117	peak_692	13.3459	-	27452892	27453117	0	1	225	0
6	27866923	27867148	peak_693	15.636	-	27866923	27867148	0	1	225	0
6	28218317	28218492	peak_694	11.3948	-	28218317	28218492	0	1	175	0
6	28382229	28382429	peak_695	11.3647	-	28382229	28382429	0	1	200	0
6	28398006	28398206	peak_696	12.9257	-	28398006	28398206	0	1	200	0
6	30684646	30685896	peak_697	140.649	-	30684646	30685896	0	1	1250	0
6	30703215	30703596	peak_698	33.1794	-	30703215	30703596	0	2	71.179	0.202
6	30707606	30708156	peak_699	49.0247	-	30707606	30708156	0	1	550	0
6	30743698	30743898	peak_700	16.5744	-	30743698	30743898	0	1	200	0
6	31659347	31659847	peak_701	33.7417	-	31659347	31659847	0	1	500	0
6	31660297	31660497	peak_702	12.7859	-	31660297	31660497	0	1	200	0
6	31663944	31664344	peak_703	77.0693	-	31663944	31664344	0	1	400	0
6	31683123	31683173	peak_704	9.10887	-	31683123	31683173	0	1	50	0
6	31900462	31900737	peak_705	16.9596	-	31900462	31900737	0	1	275	0
6	33314880	33316030	peak_706	70.9487	-	33314880	33316030	0	1	1150	0
6	37637103	37637253	peak_707	13.1083	-	37637103	37637253	0	1	150	0
6	43339917	43340017	peak_708	8.77185	-	43339917	43340017	0	1	100	0
6	52502432	52502482	peak_709	10.573	-	52502432	52502482	0	1	50	0
6	52503107	52503207	peak_710	9.34631	-	52503107	52503207	0	1	100	0
6	81751824	81751899	peak_711	9.63547	-	81751824	81751899	0	1	75	0
6	89636915	89637090	peak_712	10.4825	-	89636915	89637090	0	1	175	0
6	89656786	89662103	peak_713	31.075	-	89656786	89662103	0	5	15,162,308,148,17	0,1422,1823,4644,5300
6	107068606	107068731	peak_714	10.9051	-	107068606	107068731	0	1	125	0
6	109481514	109481564	peak_715	7.81161	-	109481514	109481564	0	1	50	0
6	111373544	111373669	peak_716	13.5897	-	111373544	111373669	0	1	125	0
6	116253713	116253988	peak_717	40.5273	-	116253713	116253988	0	1	275	0
6	119302077	119348789	peak_718	57.2031	-	119302077	119348789	0	3	26,97,327	0,4818,46385
6	124962866	124962966	peak_719	9.62878	-	124962866	124962966	0	1	100	0
6	127475331	127515620	peak_720	104.116	-	127475331	127515620	0	5	1137,72,159,225,107	0,7581,37559,39491,40182
6	130869784	130869834	peak_721	8.9961	-	130869784	130869834	0	1	50	0
6	136191638	136191813	peak_722	13.2442	-	136191638	136191813	0	1	175	0
6	136356759	136362478	peak_723	33.2471	-	136356759	136362478	0	6	35,58,51,102,175,29	0,3060,3221,3937,4245,5690
6	136388397	136411623	peak_724	23.7448	-	136388397	136411623	0	3	132,164,4	0,956,23222
6	139373581	139373781	peak_725	15.0467	-	139373581	139373781	0	1	200	0
6	167995837	167995887	peak_726	11.5693	-	167995837	167995887	0	1	50	0
6	169724489	169725229	peak_727	10.9459	-	169724489	169725229	0	2	11.139	0.601
7	1058221	1058446	peak_728	14.3294	+	1058221	1058446	0	1	225	0
7	1092817	1093042	peak_729	18.2742	+	1092817	1093042	0	1	225	0
7	1164613	1164888	peak_730	18.874	+	1164613	1164888	0	1	275	0
7	2374462	2374687	peak_731	30.7687	+	2374462	2374687	0	1	225	0
7	2610669	2610769	peak_732	9.33362	+	2610669	2610769	0	1	100	0
7	2613619	2613994	peak_733	19.7024	+	2613619	2613994	0	1	375	0
7	4762461	4762661	peak_734	13.9717	+	4762461	4762661	0	1	200	0
7	4996858	4997833	peak_735	75.9863	+	4996858	4997833	0	1	975	0
7	5233557	5233732	peak_736	15.7198	+	5233557	5233732	0	1	175	0
7	6154055	6156913	peak_737	101.849	+	6154055	6156913	0	2	1140.16	0.2698
7	6642555	6642630	peak_738	10.906	+	6642555	6642630	0	1	75	0
7	6653117	6653492	peak_739	43.8949	+	6653117	6653492	0	1	375	0
7	6737241	6737291	peak_740	8.78769	+	6737241	6737291	0	1	50	0
7	6737316	6737641	peak_741	30.1929	+	6737316	6737641	0	1	325	0
7	27800001	27800051	peak_742	10.9277	+	27800001	27800051	0	1	50	0
7	27800076	27803144	peak_743	11.7366	+	27800076	27803144	0	2	14.36	0.3032
7	36299151	36299551	peak_744	28.7706	+	36299151	36299551	0	1	400	0
7	39791963	39792063	peak_745	10.8711	+	39791963	39792063	0	1	100	0
7	44040828	44040978	peak_746	11.5641	+	44040828	44040978	0	1	150	0
7	44067176	44067351	peak_747	12.0517	+	44067176	44067351	0	1	175	0
7	44113991	44114562	peak_748	72.0897	+	44113991	44114562	0	1	571	0
7	65398473	65398548	peak_749	14.4276	+	65398473	65398548	0	1	75	0
7	65957396	65957621	peak_750	15.0386	+	65957396	65957621	0	1	225	0
7	70789869	70790194	peak_751	20.0422	+	70789869	70790194	0	1	325	0
7	70790394	70790494	peak_752	8.77986	+	70790394	70790494	0	1	100	0
7	70790694	70790919	peak_753	21.4034	+	70790694	70790919	0	1	225	0
7	70790944	70791119	peak_754	13.7277	+	70790944	70791119	0	1	175	0
7	73435452	73435577	peak_755	10.1021	+	73435452	73435577	0	1	125	0
7	74376081	74376531	peak_756	41.1032	+	74376081	74376531	0	1	450	0
7	74376556	74380032	peak_757	26.1404	+	74376556	74380032	0	2	266.9	0.3467
7	74403860	74404185	peak_758	22.233	+	74403860	74404185	0	1	325	0
7	76285761	76286236	peak_759	39.2972	+	76285761	76286236	0	1	475	0
7	76627172	76627322	peak_760	10.7859	+	76627172	76627322	0	1	150	0
7	77627149	77627474	peak_761	21.2313	+	77627149	77627474	0	1	325	0
7	92080135	92082554	peak_762	8.53652	+	92080135	92082554	0	2	17.33	0.2386
7	99012900	99012950	peak_763	8.45832	+	99012900	99012950	0	1	50	0
7	99487186	99487261	peak_764	10.9602	+	99487186	99487261	0	1	75	0
7	99629538	99629838	peak_765	29.8001	+	99629538	99629838	0	1	300	0
7	100023699	100023849	peak_766	11.2855	+	100023699	100023849	0	1	150	0
7	100037795	100037920	peak_767	17.3468	+	100037795	100037920	0	1	125	0
7	100493938	100494138	peak_768	14.3791	+	100493938	100494138	0	1	200	0
7	101088461	101088736	peak_769	20.4964	+	101088461	101088736	0	1	275	0
7	101221690	101221790	peak_770	8.49967	+	101221690	101221790	0	1	100	0
7	101308444	101309659	peak_771	10.2088	+	101308444	101309659	0	2	104.46	0.1169
7	102197075	102200074	peak_772	17.6856	+	102197075	102200074	0	3	230,66,4	0,1726,2995
7	102248513	102248838	peak_773	26.4834	+	102248513	102248838	0	1	325	0
7	102248938	102249238	peak_774	20.5701	+	102248938	102249238	0	1	300	0
7	102404541	102425631	peak_775	83.2697	+	102404541	102425631	0	3	142,65,618	0,2892,20472
7	102447018	102447643	peak_776	64.5783	+	102447018	102447643	0	1	625	0
7	102447868	102447968	peak_777	8.52098	+	102447868	102447968	0	1	100	0
7	105090179	105091271	peak_778	14.79	+	105090179	105091271	0	2	94.56	0.1036
7	108573287	108573337	peak_779	8.13246	+	108573287	108573337	0	1	50	0
7	111123129	111123279	peak_780	12.8865	+	111123129	111123279	0	1	150	0
7	111125304	111125354	peak_781	10.7426	+	111125304	111125354	0	1	50	0
7	128457425	128457775	peak_782	23.2525	+	128457425	128457775	0	1	350	0
7	129212570	129212645	peak_783	10.7307	+	129212570	129212645	0	1	75	0
7	138525328	138529136	peak_784	11.8636	+	138525328	138529136	0	2	29.21	0.3787
7	139284252	139284552	peak_785	14.9433	+	139284252	139284552	0	1	300	0
7	139359567	139359617	peak_786	9.06911	+	139359567	139359617	0	1	50	0
7	140179283	140179333	peak_787	8.36424	+	140179283	140179333	0	1	50	0
7	143269440	143269515	peak_788	10.2253	+	143269440	143269515	0	1	75	0
7	149154061	149154311	peak_789	20.5468	+	149154061	149154311	0	1	250	0
7	149253752	149254102	peak_790	33.0841	+	149253752	149254102	0	1	350	0
7	149733488	149733738	peak_791	17.8542	+	149733488	149733738	0	1	250	0
7	150329345	150329495	peak_792	11.2111	+	150329345	150329495	0	1	150	0
7	150330770	150330820	peak_793	10.311	+	150330770	150330820	0	1	50	0
7	150331270	150331345	peak_794	11.2999	+	150331270	150331345	0	1	75	0
7	150336792	150337292	peak_795	73.8844	+	150336792	150337292	0	1	500	0
7	150396512	150397012	peak_796	48.0823	+	150396512	150397012	0	1	500	0
7	150398062	150398630	peak_797	33.5063	+	150398062	150398630	0	1	568	0
7	150410762	150410887	peak_798	11.901	+	150410762	150410887	0	1	125	0
7	151351387	151352172	peak_799	10.855	+	151351387	151352172	0	2	95.8	0.705
7	158871199	158891301	peak_800	62.4963	+	158871199	158891301	0	6	363,83,306,56,55,37	0,5409,8484,13364,15821,20065
7	550146	550246	peak_801	11.3529	-	550146	550246	0	1	100	0
7	1058099	1058324	peak_802	13.6182	-	1058099	1058324	0	1	225	0
7	5370574	5370874	peak_803	21.5294	-	5370574	5370874	0	1	300	0
7	5388429	5388529	peak_804	9.31282	-	5388429	5388529	0	1	100	0
7	5388879	5389054	peak_805	16.6013	-	5388879	5389054	0	1	175	0
7	5529904	5540691	peak_806	12.473	-	5529904	5540691	0	3	78,81,16	0,619,10771
7	23200605	23200680	peak_807	9.04453	-	23200605	23200680	0	1	75	0
7	23467850	23469298	peak_808	15.935	-	23467850	23469298	0	3	76,61,63	0,631,1385
7	30563796	30563921	peak_809	10.8764	-	30563796	30563921	0	1	125	0
7	43877468	43878193	peak_810	64.6373	-	43877468	43878193	0	1	725	0
7	44882998	44883123	peak_811	9.19458	-	44882998	44883123	0	1	125	0
7	44883573	44883623	peak_812	9.0836	-	44883573	44883623	0	1	50	0
7	45082731	45082981	peak_813	17.2709	-	45082731	45082981	0	1	250	0
7	45084731	45085056	peak_814	32.822	-	45084731	45085056	0	1	325	0
7	73736093	73736268	peak_815	13.0353	-	73736093	73736268	0	1	175	0
7	75536547	75536722	peak_816	11.9503	-	75536547	75536722	0	1	175	0
7	75537097	75537197	peak_817	8.99611	-	75537097	75537197	0	1	100	0
7	76627050	76627225	peak_818	10.8109	-	76627050	76627225	0	1	175	0
7	92562157	92562332	peak_819	23.2986	-	92562157	92562332	0	1	175	0
7	92569801	92569851	peak_820	7.4129	-	92569801	92569851	0	1	50	0
7	92569876	92577129	peak_821	19.4308	-	92569876	92577129	0	3	39,84,27	0,5894,7226
7	92615045	92615145	peak_822	10.3097	-	92615045	92615145	0	1	100	0
7	100211492	100211542	peak_823	8.16034	-	100211492	100211542	0	1	50	0
7	102456812	102457487	peak_824	55.1448	-	102456812	102457487	0	1	675	0
7	102474395	102478877	peak_825	50.3223	-	102474395	102478877	0	3	140,90,70	0,1785,4412
7	103274777	103274977	peak_826	14.7643	-	103274777	103274977	0	1	200	0
7	103275052	103275177	peak_827	10.6069	-	103275052	103275177	0	1	125	0
7	106659734	106660209	peak_828	44.8473	-	106659734	106660209	0	1	475	0
7	111728309	111728509	peak_829	17.6803	-	111728309	111728509	0	1	200	0
7	127373915	127373965	peak_830	8.90715	-	127373915	127373965	0	1	50	0
7	127374715	127374865	peak_831	8.17175	-	127374715	127374865	0	1	150	0
7	127582002	127582302	peak_832	22.9928	-	127582002	127582302	0	1	300	0
7	127582327	127582827	peak_833	32.5563	-	127582327	127582827	0	1	500	0
7	128529740	128529790	peak_834	9.94742	-	128529740	128529790	0	1	50	0
7	139359456	139359531	peak_835	8.12177	-	139359456	139359531	0	1	75	0
7	140090970	140091020	peak_836	9.39806	-	140090970	140091020	0	1	50	0
7	140601938	140602013	peak_837	8.82819	-	140601938	140602013	0	1	75	0
7	140641455	140673993	peak_838	12.6734	-	140641455	140673993	0	2	30.12	0.32418
7	143380272	143380372	peak_839	8.40543	-	143380272	143380372	0	1	100	0
7	149070315	149070640	peak_840	18.0522	-	149070315	149070640	0	1	325	0
7	149071615	149071790	peak_841	17.5619	-	149071615	149071790	0	1	175	0
7	149474895	149475370	peak_842	31.013	-	149474895	149475370	0	1	475	0
7	149868771	149868946	peak_843	11.793	-	149868771	149868946	0	1	175	0
7	152648775	152648825	peak_844	7.80417	-	152648775	152648825	0	1	50	0
7	155296967	155297067	peak_845	9.72232	-	155296967	155297067	0	1	100	0
7	157005571	157005621	peak_846	10.9458	-	157005571	157005621	0	1	50	0
7	157005646	157005721	peak_847	10.2109	-	157005646	157005721	0	1	75	0
7	157539655	157539830	peak_848	11.2686	-	157539655	157539830	0	1	175	0
8	2145250	2145300	peak_849	9.5132	+	2145250	2145300	0	1	50	0
8	11708170	11708495	peak_850	33.4679	+	11708170	11708495	0	1	325	0
8	22211797	22212022	peak_851	18.1879	+	22211797	22212022	0	1	225	0
8	23017594	23017769	peak_852	14.6254	+	23017594	23017769	0	1	175	0
8	23103034	23103109	peak_853	11.4709	+	23103034	23103109	0	1	75	0
8	23103309	23103484	peak_854	15.707	+	23103309	23103484	0	1	175	0
8	23336520	23336620	peak_855	8.99821	+	23336520	23336620	0	1	100	0
8	23568948	23571842	peak_856	52.5996	+	23568948	23571842	0	2	17.508	0.2386
8	37842262	37842837	peak_857	46.9316	+	37842262	37842837	0	1	575	0
8	42330887	42331162	peak_858	25.8311	+	42330887	42331162	0	1	275	0
8	42542152	42542327	peak_859	12.0004	+	42542152	42542327	0	1	175	0
8	43122357	43122407	peak_860	8.33811	+	43122357	43122407	0	1	50	0
8	43122482	43122532	peak_861	10.1705	+	43122482	43122532	0	1	50	0
8	60741762	60741812	peak_862	9.26519	+	60741762	60741812	0	1	50	0
8	60742587	60742637	peak_863	8.55519	+	60742587	60742637	0	1	50	0
8	60742812	60742862	peak_864	8.21766	+	60742812	60742862	0	1	50	0
8	60853305	60854417	peak_865	19.1573	+	60853305	60854417	0	2	195.55	0.1057
8	60865483	60865908	peak_866	25.369	+	60865483	60865908	0	1	425	0
8	66429088	66429313	peak_867	26.585	+	66429088	66429313	0	1	225	0
8	66429588	66430413	peak_868	56.6198	+	66429588	66430413	0	1	825	0
8	76707949	76707999	peak_869	9.37012	+	76707949	76707999	0	1	50	0
8	76856112	76856287	peak_870	16.1666	+	76856112	76856287	0	1	175	0
8	80486672	80486997	peak_871	20.5844	+	80486672	80486997	0	1	325	0
8	93733740	93734022	peak_872	18.7209	+	93733740	93734022	0	2	44.127	0.155
8	103885884	103886009	peak_873	9.99934	+	103885884	103886009	0	1	125	0
8	122953794	122953894	peak_874	9.6362	+	122953794	122953894	0	1	100	0
8	125433467	125433567	peak_875	10.7531	+	125433467	125433567	0	1	100	0
8	143249935	143249985	peak_876	9.47432	+	143249935	143249985	0	1	50	0
8	143295974	143296149	peak_877	12.0003	+	143295974	143296149	0	1	175	0
8	143383662	143383837	peak_878	13.9237	+	143383662	143383837	0	1	175	0
8	143598730	143598830	peak_879	10.2199	+	143598730	143598830	0	1	100	0
8	143599430	143599830	peak_880	29.3899	+	143599430	143599830	0	1	400	0
8	143650047	143650672	peak_881	31.8032	+	143650047	143650672	0	1	625	0
8	143651422	143651572	peak_882	10.3138	+	143651422	143651572	0	1	150	0
8	144050358	144050433	peak_883	8.3266	+	144050358	144050433	0	1	75	0
8	144051004	144051504	peak_884	43.4023	+	144051004	144051504	0	1	500	0
8	144139684	144140034	peak_885	24.1089	+	144139684	144140034	0	1	350	0
8	144521292	144521592	peak_886	19.7386	+	144521292	144521592	0	1	300	0
8	6405785	6405960	peak_887	13.881	-	6405785	6405960	0	1	175	0
8	8891212	8891362	peak_888	11.2507	-	8891212	8891362	0	1	150	0
8	8891687	8891812	peak_889	8.78513	-	8891687	8891812	0	1	125	0
8	9140629	9140779	peak_890	12.1598	-	9140629	9140779	0	1	150	0
8	10726242	10726567	peak_891	27.3303	-	10726242	10726567	0	1	325	0
8	10765335	10765885	peak_892	50.502	-	10765335	10765885	0	1	550	0
8	18872316	18872391	peak_893	8.41666	-	18872316	18872391	0	1	75	0
8	21788205	21788455	peak_894	17.9174	-	21788205	21788455	0	1	250	0
8	22615957	22616307	peak_895	91.9745	-	22615957	22616307	0	1	350	0
8	23844853	23844928	peak_896	10.5886	-	23844853	23844928	0	1	75	0
8	24912839	24913039	peak_897	13.3202	-	24912839	24913039	0	1	200	0
8	29336713	29337013	peak_898	22.9736	-	29336713	29337013	0	1	300	0
8	29350011	29350261	peak_899	19.3708	-	29350011	29350261	0	1	250	0
8	41940904	41941154	peak_900	17.2778	-	41940904	41941154	0	1	250	0
8	42048533	42048658	peak_901	10.4496	-	42048533	42048658	0	1	125	0
8	52645848	52656238	peak_902	20.5666	-	52645848	52656238	0	2	19.231	0.10159
8	66666325	66666400	peak_903	9.94262	-	66666325	66666400	0	1	75	0
8	66666425	66666550	peak_904	9.46804	-	66666425	66666550	0	1	125	0
8	66921908	66921958	peak_905	17.0588	-	66921908	66921958	0	1	50	0
8	79765484	79765759	peak_906	24.0844	-	79765484	79765759	0	1	275	0
8	80486552	80486699	peak_907	13.5334	-	80486552	80486699	0	1	147	0
8	85214622	85215086	peak_908	12.7424	-	85214622	85215086	0	2	9.166	0.298
8	91960291	91960366	peak_909	12.2789	-	91960291	91960366	0	1	75	0
8	93734130	93734855	peak_910	82.0285	-	93734130	93734855	0	1	725	0
8	93735130	93735305	peak_911	13.2007	-	93735130	93735305	0	1	175	0
8	103400284	103400359	peak_912	8.31356	-	103400284	103400359	0	1	75	0
8	118110328	118110378	peak_913	9.94589	-	118110328	118110378	0	1	50	0
8	123255333	123255383	peak_914	12.3072	-	123255333	123255383	0	1	50	0
8	139730649	139730724	peak_915	9.92646	-	139730649	139730724	0	1	75	0
8	140450983	140451108	peak_916	12.2445	-	140450983	140451108	0	1	125	0
8	142665834	142666284	peak_917	31.1475	-	142665834	142666284	0	1	450	0
8	143429381	143429456	peak_918	8.33214	-	143429381	143429456	0	1	75	0
8	143538596	143538771	peak_919	15.1822	-	143538596	143538771	0	1	175	0
8	143597140	143597265	peak_920	8.62147	-	143597140	143597265	0	1	125	0
8	143599326	143599541	peak_921	19.1548	-	143599326	143599541	0	1	215	0
8	143916471	143916571	peak_922	9.45977	-	143916471	143916571	0	1	100	0
8	143920046	143920096	peak_923	9.57315	-	143920046	143920096	0	1	50	0
8	143920471	143920546	peak_924	7.99359	-	143920471	143920546	0	1	75	0
8	143922879	143923154	peak_925	16.7249	-	143922879	143923154	0	1	275	0
8	144449706	144449856	peak_926	13.9777	-	144449706	144449856	0	1	150	0
8	144449981	144450431	peak_927	30.1297	-	144449981	144450431	0	1	450	0
8	144451580	144452280	peak_928	50.5653	-	144451580	144452280	0	1	700	0
8	144773438	144773613	peak_929	13.3898	-	144773438	144773613	0	1	175	0
9	27060641	27062732	peak_930	10.4487	+	27060641	27062732	0	2	10.115	0.1976
9	33294783	33295408	peak_931	38.8244	+	33294783	33295408	0	1	625	0
9	33347997	33348072	peak_932	8.88846	+	33347997	33348072	0	1	75	0
9	34343138	34343488	peak_933	31.9143	+	34343138	34343488	0	1	350	0
9	35546815	35546890	peak_934	9.66828	+	35546815	35546890	0	1	75	0
9	35609800	35610000	peak_935	15.1265	+	35609800	35610000	0	1	200	0
9	62801485	62802204	peak_936	12.9283	+	62801485	62802204	0	2	46.129	0.59
9	69221035	69221410	peak_937	24.538	+	69221035	69221410	0	1	375	0
9	78329262	78329337	peak_938	10.0068	+	78329262	78329337	0	1	75	0
9	79572197	79572697	peak_939	57.1247	+	79572197	79572697	0	1	500	0
9	87706701	87707326	peak_940	61.6995	+	87706701	87707326	0	1	625	0
9	89606132	89606507	peak_941	35.6718	+	89606132	89606507	0	1	375	0
9	93660322	93663633	peak_942	33.7109	+	93660322	93663633	0	3	238,120,117	0,2584,3194
9	95048909	95056273	peak_943	11.8159	+	95048909	95056273	0	2	146.4	0.736
9	95506509	95506659	peak_944	11.3424	+	95506509	95506659	0	1	150	0
9	95506809	95507084	peak_945	15.7143	+	95506809	95507084	0	1	275	0
9	100292500	100292700	peak_946	16.3327	+	100292500	100292700	0	1	200	0
9	101409152	101409677	peak_947	28.9889	+	101409152	101409677	0	1	525	0
9	112574809	112574859	peak_948	9.45977	+	112574809	112574859	0	1	50	0
9	112618178	112618428	peak_949	15.4669	+	112618178	112618428	0	1	250	0
9	112618828	112618878	peak_950	9.25167	+	112618828	112618878	0	1	50	0
9	113583622	113584272	peak_951	35.5735	+	113583622	113584272	0	1	650	0
9	114049307	114049582	peak_952	17.9593	+	114049307	114049582	0	1	275	0
9	114052157	114052332	peak_953	10.8743	+	114052157	114052332	0	1	175	0
9	114054257	114054332	peak_954	10.4681	+	114054257	114054332	0	1	75	0
9	121157952	121158598	peak_955	10.2922	+	121157952	121158598	0	2	162.13	0.633
9	121773178	121773403	peak_956	15.7943	+	121773178	121773403	0	1	225	0
9	128807899	128808149	peak_957	36.9814	+	128807899	128808149	0	1	250	0
9	129176770	129201372	peak_958	96.487	+	129176770	129201372	0	2	367.58	0.24544
9	129488913	129489113	peak_959	12.8162	+	129488913	129489113	0	1	200	0
9	129503457	129503807	peak_960	22.4895	+	129503457	129503807	0	1	350	0
9	129505207	129505382	peak_961	11.9931	+	129505207	129505382	0	1	175	0
9	131474662	131474737	peak_962	12.4169	+	131474662	131474737	0	1	75	0
9	131474812	131475337	peak_963	45.5903	+	131474812	131475337	0	1	525	0
9	131475462	131475737	peak_964	19.0652	+	131475462	131475737	0	1	275	0
9	131475837	131476137	peak_965	26.1681	+	131475837	131476137	0	1	300	0
9	134437183	134437283	peak_966	12.0148	+	134437183	134437283	0	1	100	0
9	135487036	135487236	peak_967	16.1751	+	135487036	135487236	0	1	200	0
9	135488061	135488161	peak_968	10.6883	+	135488061	135488161	0	1	100	0
9	135908749	135913439	peak_969	9.13136	+	135908749	135913439	0	2	39.36	0.4654
9	136807702	136807877	peak_970	13.245	+	136807702	136807877	0	1	175	0
9	137057762	137062460	peak_971	39.6984	+	137057762	137062460	0	2	67.133	0.4565
9	138023287	138023462	peak_972	12.6608	+	138023287	138023462	0	1	175	0
9	138121895	138121995	peak_973	9.89137	+	138121895	138121995	0	1	100	0
9	3225121	3225196	peak_974	9.96109	-	3225121	3225196	0	1	75	0
9	5361882	5381906	peak_975	9.16771	-	5361882	5381906	0	2	6.44	0.1998
9	6012299	6012399	peak_976	11.6327	-	6012299	6012399	0	1	100	0
9	6013774	6013999	peak_977	17.0855	-	6013774	6013999	0	1	225	0
9	14313670	14313820	peak_978	11.7366	-	14313670	14313820	0	1	150	0
9	22005402	22005452	peak_979	10.1598	-	22005402	22005452	0	1	50	0
9	25677313	25677638	peak_980	29.346	-	25677313	25677638	0	1	325	0
9	25677713	25677963	peak_981	25.1917	-	25677713	25677963	0	1	250	0
9	32541468	32541518	peak_982	7.93268	-	32541468	32541518	0	1	50	0
9	35660693	35661093	peak_983	33.0334	-	35660693	35661093	0	1	400	0
9	35684240	35684537	peak_984	9.74177	-	35684240	35684537	0	2	75.5	0.247
9	35748400	35748800	peak_985	47.5534	-	35748400	35748800	0	1	400	0
9	37511841	37512016	peak_986	11.8172	-	37511841	37512016	0	1	175	0
9	37537304	37537504	peak_987	14.7397	-	37537304	37537504	0	1	200	0
9	37537529	37537729	peak_988	15.293	-	37537529	37537729	0	1	200	0
9	37974686	38015447	peak_989	20.2659	-	37974686	38015447	0	2	151.74	0.40687
9	62801533	62802328	peak_990	41.2901	-	62801533	62802328	0	2	491.9	0.786
9	69476109	69516101	peak_991	11.4505	-	69476109	69516101	0	2	34.91	0.39901
9	69516251	69516401	peak_992	10.4562	-	69516251	69516401	0	1	150	0
9	76706838	76706988	peak_993	8.76524	-	76706838	76706988	0	1	150	0
9	89378646	89378921	peak_994	25.75	-	89378646	89378921	0	1	275	0
9	91723199	91723824	peak_995	34.9931	-	91723199	91723824	0	1	625	0
9	92846281	92846331	peak_996	7.8393	-	92846281	92846331	0	1	50	0
9	92846731	92846806	peak_997	10.6021	-	92846731	92846806	0	1	75	0
9	93450879	93450929	peak_998	10.6939	-	93450879	93450929	0	1	50	0
9	93452562	93452687	peak_999	12.0364	-	93452562	93452687	0	1	125	0
9	94347308	94347458	peak_1000	8.12654	-	94347308	94347458	0	1	150	0
9	95508509	95508684	peak_1001	11.7705	-	95508509	95508684	0	1	175	0
9	95516511	95516611	peak_1002	12.7683	-	95516511	95516611	0	1	100	0
9	96888922	96889022	peak_1003	9.48651	-	96888922	96889022	0	1	100	0
9	96890197	96890247	peak_1004	8.01529	-	96890197	96890247	0	1	50	0
9	98220942	98221142	peak_1005	13.9945	-	98220942	98221142	0	1	200	0
9	98732178	98732328	peak_1006	11.1833	-	98732178	98732328	0	1	150	0
9	113042804	113042979	peak_1007	11.9345	-	113042804	113042979	0	1	175	0
9	113373543	113374393	peak_1008	69.8053	-	113373543	113374393	0	1	850	0
9	120904667	120904717	peak_1009	8.69859	-	120904667	120904717	0	1	50	0
9	120904792	120904917	peak_1010	10.623	-	120904792	120904917	0	1	125	0
9	121822152	121822302	peak_1011	10.7068	-	121822152	121822302	0	1	150	0
9	121989286	121989486	peak_1012	14.3488	-	121989286	121989486	0	1	200	0
9	122910805	122911005	peak_1013	12.3758	-	122910805	122911005	0	1	200	0
9	127087497	127087622	peak_1014	9.35187	-	127087497	127087622	0	1	125	0
9	127107951	127122535	peak_1015	82.0657	-	127107951	127122535	0	2	829.221	0.14363
9	127815061	127815436	peak_1016	33.2713	-	127815061	127815436	0	1	375	0
9	127942781	127943056	peak_1017	17.8078	-	127942781	127943056	0	1	275	0
9	128063082	128063157	peak_1018	10.2684	-	128063082	128063157	0	1	75	0
9	128167030	128167255	peak_1019	45.373	-	128167030	128167255	0	1	225	0
9	128821175	128821550	peak_1020	32.0672	-	128821175	128821550	0	1	375	0
9	129176651	129177351	peak_1021	91.0118	-	129176651	129177351	0	1	700	0
9	129431351	129431451	peak_1022	9.83866	-	129431351	129431451	0	1	100	0
9	129503460	129503710	peak_1023	17.5192	-	129503460	129503710	0	1	250	0
9	129637278	129638103	peak_1024	65.9336	-	129637278	129638103	0	1	825	0
9	129895732	129895807	peak_1025	10.8424	-	129895732	129895807	0	1	75	0
9	131579294	131579594	peak_1026	42.6986	-	131579294	131579594	0	1	300	0
9	132891772	132891922	peak_1027	11.173	-	132891772	132891922	0	1	150	0
9	133153244	133154044	peak_1028	64.5531	-	133153244	133154044	0	1	800	0
9	133331275	133332774	peak_1029	140.216	-	133331275	133332774	0	2	1073.23	0.1272
9	133471293	133471968	peak_1030	75.6895	-	133471293	133471968	0	1	675	0
9	133656185	133656235	peak_1031	9.91143	-	133656185	133656235	0	1	50	0
9	134036522	134040239	peak_1032	38.0137	-	134036522	134040239	0	2	69.206	0.3511
9	136011611	136011761	peak_1033	9.68964	-	136011611	136011761	0	1	150	0
9	136208482	136209207	peak_1034	56.1931	-	136208482	136209207	0	1	725	0
9	136377935	136378460	peak_1035	41.0301	-	136377935	136378460	0	1	525	0
9	136804501	136804626	peak_1036	10.4644	-	136804501	136804626	0	1	125	0
9	137220246	137220421	peak_1037	11.9875	-	137220246	137220421	0	1	175	0
9	137301005	137301230	peak_1038	18.1974	-	137301005	137301230	0	1	225	0
9	137391814	137391964	peak_1039	10.8556	-	137391814	137391964	0	1	150	0
9	137392589	137393164	peak_1040	31.429	-	137392589	137393164	0	1	575	0
9	137615856	137616131	peak_1041	24.1027	-	137615856	137616131	0	1	275	0
10	6233435	6233535	peak_1042	11.047	+	6233435	6233535	0	1	100	0
10	7963980	7964080	peak_1043	10.811	+	7963980	7964080	0	1	100	0
10	7964155	7964230	peak_1044	8.77022	+	7964155	7964230	0	1	75	0
10	7964405	7964730	peak_1045	15.5996	+	7964405	7964730	0	1	325	0
10	7965605	8009107	peak_1046	29.0375	+	7965605	8009107	0	3	137,83,30	0,11635,43472
10	12828933	12829008	peak_1047	8.42769	+	12828933	12829008	0	1	75	0
10	13125992	13131362	peak_1048	22.8939	+	13125992	13131362	0	3	47,159,44	0,1752,5326
10	22321398	22321548	peak_1049	10.7466	+	22321398	22321548	0	1	150	0
10	23121309	23121434	peak_1050	11.251	+	23121309	23121434	0	1	125	0
10	25024022	25024072	peak_1051	8.74314	+	25024022	25024072	0	1	50	0
10	25159759	25159859	peak_1052	9.29877	+	25159759	25159859	0	1	100	0
10	25597965	25598015	peak_1053	8.97528	+	25597965	25598015	0	1	50	0
10	50009914	50010114	peak_1054	15.0488	+	50009914	50010114	0	1	200	0
10	50658881	50659056	peak_1055	12.9309	+	50658881	50659056	0	1	175	0
10	63465803	63465978	peak_1056	14.0806	+	63465803	63465978	0	1	175	0
10	68771387	68771437	peak_1057	14.1647	+	68771387	68771437	0	1	50	0
10	68773029	68786642	peak_1058	51.4432	+	68773029	68786642	0	3	70,83,97	0,13106,13516
10	71362625	71362950	peak_1059	27.4117	+	71362625	71362950	0	1	325	0
10	73243784	73244009	peak_1060	23.2518	+	73243784	73244009	0	1	225	0
10	75028854	75029579	peak_1061	50.7101	+	75028854	75029579	0	1	725	0
10	75030279	75030329	peak_1062	8.67939	+	75030279	75030329	0	1	50	0
10	75030504	75031079	peak_1063	29.2807	+	75030504	75031079	0	1	575	0
10	77792294	77792469	peak_1064	12.263	+	77792294	77792469	0	1	175	0
10	79296438	79296713	peak_1065	29.6908	+	79296438	79296713	0	1	275	0
10	79826501	79826851	peak_1066	19.1253	+	79826501	79826851	0	1	350	0
10	80518235	80518660	peak_1067	23.2433	+	80518235	80518660	0	1	425	0
10	84514047	84514247	peak_1068	12.2266	+	84514047	84514247	0	1	200	0
10	89754648	89758805	peak_1069	10.7804	+	89754648	89758805	0	2	25.1	0.4057
10	94403265	94403465	peak_1070	17.8467	+	94403265	94403465	0	1	200	0
10	96955588	96955763	peak_1071	10.354	+	96955588	96955763	0	1	175	0
10	97570359	97570684	peak_1072	26.5726	+	97570359	97570684	0	1	325	0
10	101067743	101067968	peak_1073	11.9962	+	101067743	101067968	0	1	225	0
10	101137013	101137113	peak_1074	10.4392	+	101137013	101137113	0	1	100	0
10	101553258	101553383	peak_1075	9.93218	+	101553258	101553383	0	1	125	0
10	102066698	102067273	peak_1076	47.4757	+	102066698	102067273	0	1	575	0
10	102067548	102068023	peak_1077	28.2708	+	102067548	102068023	0	1	475	0
10	102139558	102140358	peak_1078	49.8034	+	102139558	102140358	0	1	800	0
10	102630195	102630620	peak_1079	27.9591	+	102630195	102630620	0	1	425	0
10	102631645	102631970	peak_1080	20.4323	+	102631645	102631970	0	1	325	0
10	102812939	102813164	peak_1081	15.9691	+	102812939	102813164	0	1	225	0
10	102919718	102920043	peak_1082	22.6505	+	102919718	102920043	0	1	325	0
10	103077073	103077323	peak_1083	18.0968	+	103077073	103077323	0	1	250	0
10	103089598	103089923	peak_1084	25.9174	+	103089598	103089923	0	1	325	0
10	103440412	103441914	peak_1085	51.4265	+	103440412	103441914	0	3	169,117,89	0,321,1413
10	103450445	103450620	peak_1086	12.28	+	103450445	103450620	0	1	175	0
10	110781540	110781615	peak_1087	10.6993	+	110781540	110781615	0	1	75	0
10	110964384	110964784	peak_1088	33.4336	+	110964384	110964784	0	1	400	0
10	112485249	112527194	peak_1089	13.4312	+	112485249	112527194	0	2	42.108	0.41837
10	115171186	115171236	peak_1090	8.3208	+	115171186	115171236	0	1	50	0
10	122210790	122211065	peak_1091	22.0296	+	122210790	122211065	0	1	275	0
10	122211115	122211490	peak_1092	27.7432	+	122211115	122211490	0	1	375	0
10	122248556	122254115	peak_1093	38.4622	+	122248556	122254115	0	4	247,107,121,125	0,493,987,5434
10	132405366	132406066	peak_1094	49.2937	+	132405366	132406066	0	1	700	0
10	277139	277189	peak_1095	8.99571	-	277139	277189	0	1	50	0
10	5640091	5640441	peak_1096	38.4838	-	5640091	5640441	0	1	350	0
10	11463295	11463770	peak_1097	37.0347	-	11463295	11463770	0	1	475	0
10	12029369	12035403	peak_1098	46.8126	-	12029369	12035403	0	2	155.345	0.5689
10	15212642	15213317	peak_1099	40.4663	-	15212642	15213317	0	1	675	0
10	21494832	21495032	peak_1100	14.2565	-	21494832	21495032	0	1	200	0
10	24620898	24620973	peak_1101	7.65818	-	24620898	24620973	0	1	75	0
10	25159696	25159771	peak_1102	7.59071	-	25159696	25159771	0	1	75	0
10	29522626	29523491	peak_1103	8.07063	-	29522626	29523491	0	2	9.41	0.824
10	45826743	45826893	peak_1104	9.4024	-	45826743	45826893	0	1	150	0
10	49461533	49470333	peak_1105	14.5968	-	49461533	49470333	0	2	23.152	0.8648
10	49524135	49524435	peak_1106	18.7468	-	49524135	49524435	0	1	300	0
10	50343860	50344160	peak_1107	18.3495	-	50343860	50344160	0	1	300	0
10	62794340	62805885	peak_1108	16.6772	-	62794340	62805885	0	2	68.157	0.11388
10	70300194	70300369	peak_1109	12.4454	-	70300194	70300369	0	1	175	0
10	71750730	71750980	peak_1110	20.5358	-	71750730	71750980	0	1	250	0
10	72335529	72335654	peak_1111	10.9696	-	72335529	72335654	0	1	125	0
10	73498962	73499062	peak_1112	9.15071	-	73498962	73499062	0	1	100	0
10	73675234	73675334	peak_1113	13.6306	-	73675234	73675334	0	1	100	0
10	73807896	73807971	peak_1114	9.43602	-	73807896	73807971	0	1	75	0
10	73819564	73828090	peak_1115	21.047	-	73819564	73828090	0	5	81,53,45,69,2	0,2113,4475,5714,8524
10	75398582	75399107	peak_1116	37.0347	-	75398582	75399107	0	1	525	0
10	75399682	75400257	peak_1117	60.7322	-	75399682	75400257	0	1	575	0
10	77792190	77792340	peak_1118	13.7492	-	77792190	77792340	0	1	150	0
10	79826404	79826579	peak_1119	11.2604	-	79826404	79826579	0	1	175	0
10	86500512	86500612	peak_1120	11.2994	-	86500512	86500612	0	1	100	0
10	91908183	91908333	peak_1121	10.4122	-	91908183	91908333	0	1	150	0
10	94361535	94361788	peak_1122	9.62043	-	94361535	94361788	0	2	26.124	0.129
10	95663570	95663695	peak_1123	11.3985	-	95663570	95663695	0	1	125	0
10	97333496	97333871	peak_1124	24.2716	-	97333496	97333871	0	1	375	0
10	99613641	99613716	peak_1125	9.09925	-	99613641	99613716	0	1	75	0
10	99877326	99880025	peak_1126	15.8189	-	99877326	99880025	0	2	10.215	0.2484
10	101060503	101060678	peak_1127	16.6555	-	101060503	101060678	0	1	175	0
10	103450353	103450528	peak_1128	12.9578	-	103450353	103450528	0	1	175	0
10	103601451	103601626	peak_1129	13.2943	-	103601451	103601626	0	1	175	0
10	103602501	103602676	peak_1130	13.0273	-	103602501	103602676	0	1	175	0
10	103603451	103603576	peak_1131	9.25924	-	103603451	103603576	0	1	125	0
10	113852807	113853007	peak_1132	12.7478	-	113852807	113853007	0	1	200	0
10	124008367	124008542	peak_1133	12.4225	-	124008367	124008542	0	1	175	0
10	124009892	124009942	peak_1134	8.3881	-	124009892	124009942	0	1	50	0
10	124623141	124623316	peak_1135	13.9654	-	124623141	124623316	0	1	175	0
10	124681792	124681917	peak_1136	9.61997	-	124681792	124681917	0	1	125	0
10	128098083	128098308	peak_1137	14.1923	-	128098083	128098308	0	1	225	0
11	376992	377042	peak_1138	11.3301	+	376992	377042	0	1	50	0
11	563861	563986	peak_1139	11.4617	+	563861	563986	0	1	125	0
11	601605	605247	peak_1140	14.3755	+	601605	605247	0	2	96.129	0.3513
11	9574119	9574319	peak_1141	14.3543	+	9574119	9574319	0	1	200	0
11	14869568	14869768	peak_1142	13.6597	+	14869568	14869768	0	1	200	0
11	18603152	18603803	peak_1143	7.5442	+	18603152	18603803	0	2	43.32	0.619
11	22079683	22193331	peak_1144	15.3199	+	22079683	22193331	0	2	19.156	0.113492
11	32954072	32955313	peak_1145	8.9389	+	32954072	32955313	0	2	107.18	0.1223
11	35619359	35619784	peak_1146	27.9176	+	35619359	35619784	0	1	425	0
11	35619959	35620084	peak_1147	12.2222	+	35619959	35620084	0	1	125	0
11	35663349	35663749	peak_1148	58.2857	+	35663349	35663749	0	1	400	0
11	44929459	44929709	peak_1149	15.8458	+	44929459	44929709	0	1	250	0
11	45811191	45811491	peak_1150	23.4057	+	45811191	45811491	0	1	300	0
11	46379892	46380217	peak_1151	27.4162	+	46379892	46380217	0	1	325	0
11	46704896	46704971	peak_1152	9.86891	+	46704896	46704971	0	1	75	0
11	47268749	47268849	peak_1153	9.33583	+	47268749	47268849	0	1	100	0
11	58579237	58579487	peak_1154	22.7517	+	58579237	58579487	0	1	250	0
11	61744452	61744552	peak_1155	11.3047	+	61744452	61744552	0	1	100	0
11	62138969	62140956	peak_1156	31.5166	+	62138969	62140956	0	4	36,52,118,44	0,1264,1734,1943
11	62671852	62672464	peak_1157	84.0135	+	62671852	62672464	0	2	13.512	0.1
11	62787197	62787342	peak_1158	14.5315	+	62787197	62787342	0	1	145	0
11	63719377	63719452	peak_1159	8.66286	+	63719377	63719452	0	1	75	0
11	63954907	63955257	peak_1160	23.565	+	63954907	63955257	0	1	350	0
11	65041050	65041175	peak_1161	8.8062	+	65041050	65041175	0	1	125	0
11	65044481	65044828	peak_1162	41.1548	+	65044481	65044828	0	1	347	0
11	65321313	65321688	peak_1163	18.2742	+	65321313	65321688	0	1	375	0
11	65618473	65618648	peak_1164	12.1678	+	65618473	65618648	0	1	175	0
11	65618773	65618923	peak_1165	11.9844	+	65618773	65618923	0	1	150	0
11	65636992	65637242	peak_1166	16.5205	+	65636992	65637242	0	1	250	0
11	66857920	66858570	peak_1167	68.226	+	66857920	66858570	0	1	650	0
11	69087924	69088249	peak_1168	34.0914	+	69087924	69088249	0	1	325	0
11	71800389	71800614	peak_1169	18.7626	+	71800389	71800614	0	1	225	0
11	71800639	71800714	peak_1170	10.4741	+	71800639	71800714	0	1	75	0
11	72110021	72110296	peak_1171	69.8447	+	72110021	72110296	0	1	275	0
11	73297391	73297866	peak_1172	38.3839	+	73297391	73297866	0	1	475	0
11	73308750	73308800	peak_1173	7.78472	+	73308750	73308800	0	1	50	0
11	73309525	73309850	peak_1174	17.4831	+	73309525	73309850	0	1	325	0
11	73367942	73368167	peak_1175	16.189	+	73367942	73368167	0	1	225	0
11	73395512	73395787	peak_1176	28.8511	+	73395512	73395787	0	1	275	0
11	74640596	74640796	peak_1177	13.3661	+	74640596	74640796	0	1	200	0
11	74836521	74836771	peak_1178	16.6923	+	74836521	74836771	0	1	250	0
11	75005873	75006498	peak_1179	28.1399	+	75005873	75006498	0	1	625	0
11	75241848	75242723	peak_1180	60.3139	+	75241848	75242723	0	1	875	0
11	76386027	76386152	peak_1181	10.4181	+	76386027	76386152	0	1	125	0
11	76796090	76796415	peak_1182	28.97	+	76796090	76796415	0	1	325	0
11	78209777	78210227	peak_1183	40.4464	+	78209777	78210227	0	1	450	0
11	86244902	86245077	peak_1184	15.9481	+	86244902	86245077	0	1	175	0
11	94498107	94498482	peak_1185	20.7388	+	94498107	94498482	0	1	375	0
11	94544989	94545164	peak_1186	12.1317	+	94544989	94545164	0	1	175	0
11	94545214	94545364	peak_1187	11.9013	+	94545214	94545364	0	1	150	0
11	94799492	94800092	peak_1188	31.6959	+	94799492	94800092	0	1	600	0
11	95818012	95822022	peak_1189	18.9844	+	95818012	95822022	0	3	20,78,152	0,814,3858
11	110165353	110165528	peak_1190	14.2194	+	110165353	110165528	0	1	175	0
11	111723940	111724115	peak_1191	15.0278	+	111723940	111724115	0	1	175	0
11	111724790	111724990	peak_1192	17.0061	+	111724790	111724990	0	1	200	0
11	111726315	111726440	peak_1193	12.1393	+	111726315	111726440	0	1	125	0
11	114400029	114400279	peak_1194	22.2908	+	114400029	114400279	0	1	250	0
11	118471968	118472018	peak_1195	11.1358	+	118471968	118472018	0	1	50	0
11	118628089	118628464	peak_1196	30.8522	+	118628089	118628464	0	1	375	0
11	118635104	118638925	peak_1197	25.8348	+	118635104	118638925	0	3	59,156,35	0,288,3786
11	123613481	123613656	peak_1198	12.066	+	123613481	123613656	0	1	175	0
11	126293755	126294180	peak_1199	22.9892	+	126293755	126294180	0	1	425	0
11	134040488	134040563	peak_1200	10.5153	+	134040488	134040563	0	1	75	0
11	216304	216579	peak_1201	17.8467	-	216304	216579	0	1	275	0
11	532241	532516	peak_1202	36.3846	-	532241	532516	0	1	275	0
11	1556575	1556675	peak_1203	9.78731	-	1556575	1556675	0	1	100	0
11	1556925	1557250	peak_1204	18.8185	-	1556925	1557250	0	1	325	0
11	4385171	4385246	peak_1205	9.18418	-	4385171	4385246	0	1	75	0
11	5678248	5678348	peak_1206	8.79881	-	5678248	5678348	0	1	100	0
11	8110655	8110780	peak_1207	8.06514	-	8110655	8110780	0	1	125	0
11	8730374	8730524	peak_1208	10.8889	-	8730374	8730524	0	1	150	0
11	10853161	10853211	peak_1209	10.0267	-	10853161	10853211	0	1	50	0
11	10854236	10854286	peak_1210	8.10588	-	10854236	10854286	0	1	50	0
11	45933822	45934272	peak_1211	35.6708	-	45933822	45934272	0	1	450	0
11	46396963	46397663	peak_1212	50.9945	-	46396963	46397663	0	1	700	0
11	47734096	47736726	peak_1213	12.8296	-	47734096	47736726	0	2	39.111	0.2519
11	57308581	57309456	peak_1214	56.521	-	57308581	57309456	0	1	875	0
11	57309531	57310406	peak_1215	76.5717	-	57309531	57310406	0	1	875	0
11	57313351	57313426	peak_1216	8.28022	-	57313351	57313426	0	1	75	0
11	61897725	61897775	peak_1217	8.77365	-	61897725	61897775	0	1	50	0
11	61897925	61898200	peak_1218	18.3077	-	61897925	61898200	0	1	275	0
11	62799470	62799520	peak_1219	8.42994	-	62799470	62799520	0	1	50	0
11	63763416	63763841	peak_1220	26.842	-	63763416	63763841	0	1	425	0
11	64607548	64607848	peak_1221	20.9029	-	64607548	64607848	0	1	300	0
11	64853791	64854116	peak_1222	20.1069	-	64853791	64854116	0	1	325	0
11	64894845	64894945	peak_1223	11.6278	-	64894845	64894945	0	1	100	0
11	65116402	65116677	peak_1224	25.2817	-	65116402	65116677	0	1	275	0
11	65598105	65598355	peak_1225	18.1811	-	65598105	65598355	0	1	250	0
11	65779672	65779772	peak_1226	10.2255	-	65779672	65779772	0	1	100	0
11	66314493	66314893	peak_1227	77.8724	-	66314493	66314893	0	1	400	0
11	66685647	66685797	peak_1228	11.7581	-	66685647	66685797	0	1	150	0
11	66700810	66701060	peak_1229	17.5319	-	66700810	66701060	0	1	250	0
11	66856189	66860298	peak_1230	61.746	-	66856189	66860298	0	4	81,387,21,36	0,1693,2146,4073
11	67435859	67435934	peak_1231	9.24725	-	67435859	67435934	0	1	75	0
11	68261562	68262812	peak_1232	71.2182	-	68261562	68262812	0	1	1250	0
11	70472780	70472955	peak_1233	11.4553	-	70472780	70472955	0	1	175	0
11	70485367	70485442	peak_1234	8.92596	-	70485367	70485442	0	1	75	0
11	70485867	70485917	peak_1235	9.60124	-	70485867	70485917	0	1	50	0
11	70486292	70486492	peak_1236	14.8907	-	70486292	70486492	0	1	200	0
11	73395558	73395683	peak_1237	12.2635	-	73395558	73395683	0	1	125	0
11	73404886	73405286	peak_1238	48.3593	-	73404886	73405286	0	1	400	0
11	74033848	74034198	peak_1239	17.891	-	74033848	74034198	0	1	350	0
11	75588067	75598943	peak_1240	13.9711	-	75588067	75598943	0	2	117.58	0.10818
11	76186699	76186774	peak_1241	8.86298	-	76186699	76186774	0	1	75	0
11	76351755	76351930	peak_1242	13.6592	-	76351755	76351930	0	1	175	0
11	78218392	78218742	peak_1243	30.5323	-	78218392	78218742	0	1	350	0
11	78658028	78658403	peak_1244	26.0221	-	78658028	78658403	0	1	375	0
11	78701573	78701673	peak_1245	10.4736	-	78701573	78701673	0	1	100	0
11	82732489	82732764	peak_1246	13.5602	-	82732489	82732764	0	1	275	0
11	82981957	82982207	peak_1247	18.14	-	82981957	82982207	0	1	250	0
11	85663782	85664682	peak_1248	105.603	-	85663782	85664682	0	1	900	0
11	93737127	93737177	peak_1249	11.4699	-	93737127	93737177	0	1	50	0
11	96341596	96341671	peak_1250	11.9793	-	96341596	96341671	0	1	75	0
11	110255344	110257775	peak_1251	11.5453	-	110255344	110257775	0	2	41.9	0.2422
11	113410004	113410279	peak_1252	21.5361	-	113410004	113410279	0	1	275	0
11	118899932	118900107	peak_1253	14.1591	-	118899932	118900107	0	1	175	0
11	119664595	119665020	peak_1254	28.5669	-	119664595	119665020	0	1	425	0
11	133920108	133920433	peak_1255	22.6704	-	133920108	133920433	0	1	325	0
12	753678	753953	peak_1256	28.1733	+	753678	753953	0	1	275	0
12	1493849	1493949	peak_1257	9.34132	+	1493849	1493949	0	1	100	0
12	6583118	6583443	peak_1258	40.2255	+	6583118	6583443	0	1	325	0
12	6827044	6828454	peak_1259	58.153	+	6827044	6828454	0	2	377.48	0.1362
12	6839139	6839845	peak_1260	86.8296	+	6839139	6839845	0	2	1.549	0.157
12	6884678	6884778	peak_1261	10.9459	+	6884678	6884778	0	1	100	0
12	8180633	8180708	peak_1262	9.26793	+	8180633	8180708	0	1	75	0
12	11891047	11891222	peak_1263	13.5119	+	11891047	11891222	0	1	175	0
12	19439919	19440604	peak_1264	68.5493	+	19439919	19440604	0	2	451.24	0.661
12	28450242	28452616	peak_1265	24.1851	+	28450242	28452616	0	3	17,69,139	0,107,2235
12	28452641	28549071	peak_1266	25.4871	+	28452641	28549071	0	3	13,178,9	0,31410,96421
12	29171743	29171843	peak_1267	11.5287	+	29171743	29171843	0	1	100	0
12	32107359	32107584	peak_1268	19.8109	+	32107359	32107584	0	1	225	0
12	48184693	48185043	peak_1269	30.0891	+	48184693	48185043	0	1	350	0
12	48827688	48828063	peak_1270	35.702	+	48827688	48828063	0	1	375	0
12	51806820	51806970	peak_1271	9.71295	+	51806820	51806970	0	1	150	0
12	52015066	52015266	peak_1272	12.7714	+	52015066	52015266	0	1	200	0
12	53059641	53059816	peak_1273	15.4083	+	53059641	53059816	0	1	175	0
12	53501045	53501095	peak_1274	9.52356	+	53501045	53501095	0	1	50	0
12	56121916	56122016	peak_1275	10.992	+	56121916	56122016	0	1	100	0
12	57091462	57092212	peak_1276	59.7305	+	57091462	57092212	0	2	536.64	0.686
12	57758632	57759457	peak_1277	73.7729	+	57758632	57759457	0	1	825	0
12	65170157	65170907	peak_1278	72.9576	+	65170157	65170907	0	1	750	0
12	67658162	67658762	peak_1279	37.1587	+	67658162	67658762	0	1	600	0
12	69390364	69390414	peak_1280	9.71603	+	69390364	69390414	0	1	50	0
12	71896771	71907072	peak_1281	17.4133	+	71896771	71907072	0	4	9,70,95,51	0,445,1075,10250
12	88194935	88195085	peak_1282	10.2878	+	88194935	88195085	0	1	150	0
12	95514073	95514173	peak_1283	13.2447	+	95514073	95514173	0	1	100	0
12	102957748	102957973	peak_1284	25.4324	+	102957748	102957973	0	1	225	0
12	109906576	109908863	peak_1285	34.3116	+	109906576	109908863	0	4	64,174,113,49	0,949,2009,2238
12	109914408	109914708	peak_1286	32.301	+	109914408	109914708	0	1	300	0
12	113057637	113058112	peak_1287	42.5486	+	113057637	113058112	0	1	475	0
12	113157615	113158950	peak_1288	47.3376	+	113157615	113158950	0	2	75.25	0.1085
12	113296207	113296307	peak_1289	10.558	+	113296207	113296307	0	1	100	0
12	113936935	113937160	peak_1290	30.138	+	113936935	113937160	0	1	225	0
12	119116979	119124316	peak_1291	15.1749	+	119116979	119124316	0	4	29,27,51,68	0,3270,5090,7269
12	119158524	119158599	peak_1292	8.83774	+	119158524	119158599	0	1	75	0
12	119194949	119195124	peak_1293	12.4192	+	119194949	119195124	0	1	175	0
12	120080914	120090046	peak_1294	16.1074	+	120080914	120090046	0	2	104.96	0.9036
12	120117156	120117256	peak_1295	8.97656	+	120117156	120117256	0	1	100	0
12	120117281	120117456	peak_1296	10.8568	+	120117281	120117456	0	1	175	0
12	120208033	120210017	peak_1297	14.1816	+	120208033	120210017	0	2	21.179	0.1805
12	120303797	120312519	peak_1298	16.189	+	120303797	120312519	0	2	261.64	0.8658
12	120650471	120650621	peak_1299	9.22339	+	120650471	120650621	0	1	150	0
12	121185036	121185136	peak_1300	11.3332	+	121185036	121185136	0	1	100	0
12	121823736	121825236	peak_1301	9.20038	+	121823736	121825236	0	2	13.37	0.1463
12	121830220	121830320	peak_1302	11.2403	+	121830220	121830320	0	1	100	0
12	122060054	122060579	peak_1303	31.4138	+	122060054	122060579	0	1	525	0
12	122856331	122856694	peak_1304	14.5833	+	122856331	122856694	0	3	13,117,70	0,100,293
12	123364842	123364892	peak_1305	9.06	+	123364842	123364892	0	1	50	0
12	130428178	130428378	peak_1306	16.2421	+	130428178	130428378	0	1	200	0
12	131851055	131851205	peak_1307	9.59598	+	131851055	131851205	0	1	150	0
12	131851305	131851555	peak_1308	17.9071	+	131851305	131851555	0	1	250	0
12	131921905	131922130	peak_1309	15.139	+	131921905	131922130	0	1	225	0
12	131941234	131943664	peak_1310	80.5025	+	131941234	131943664	0	2	749.126	0.2304
12	132130647	132130722	peak_1311	9.12229	+	132130647	132130722	0	1	75	0
12	1587517	1593103	peak_1312	18.4006	-	1587517	1593103	0	2	19.231	0.5355
12	6872232	6872782	peak_1313	37.9636	-	6872232	6872782	0	1	550	0
12	12330255	12330580	peak_1314	17.434	-	12330255	12330580	0	1	325	0
12	12477281	12477506	peak_1315	16.1666	-	12477281	12477506	0	1	225	0
12	12477706	12477906	peak_1316	14.1929	-	12477706	12477906	0	1	200	0
12	27780813	27781063	peak_1317	18.1917	-	27780813	27781063	0	1	250	0
12	32104726	32107521	peak_1318	13.202	-	32104726	32107521	0	2	47.128	0.2667
12	38906161	38906211	peak_1319	8.99611	-	38906161	38906211	0	1	50	0
12	42084144	42084244	peak_1320	8.74074	-	42084144	42084244	0	1	100	0
12	47701467	47702700	peak_1321	14.175	-	47701467	47702700	0	2	137.13	0.122
12	47737237	47737512	peak_1322	17.5104	-	47737237	47737512	0	1	275	0
12	48693082	48693407	peak_1323	20.7713	-	48693082	48693407	0	1	325	0
12	48857669	48857944	peak_1324	26.4128	-	48857669	48857944	0	1	275	0
12	48996748	48996998	peak_1325	17.6401	-	48996748	48996998	0	1	250	0
12	48997898	48998123	peak_1326	15.2522	-	48997898	48998123	0	1	225	0
12	49027098	49027298	peak_1327	15.1063	-	49027098	49027298	0	1	200	0
12	49031401	49031451	peak_1328	7.76326	-	49031401	49031451	0	1	50	0
12	49038059	49038184	peak_1329	11.2187	-	49038059	49038184	0	1	125	0
12	49051471	49051571	peak_1330	9.49705	-	49051471	49051571	0	1	100	0
12	49332483	49332933	peak_1331	47.9676	-	49332483	49332933	0	1	450	0
12	49795467	49795942	peak_1332	64.6373	-	49795467	49795942	0	1	475	0
12	53040150	53040250	peak_1333	8.61033	-	53040150	53040250	0	1	100	0
12	53963732	53963832	peak_1334	11.9291	-	53963732	53963832	0	1	100	0
12	53963857	53964082	peak_1335	24.7429	-	53963857	53964082	0	1	225	0
12	56168141	56171299	peak_1336	90.0381	-	56168141	56171299	0	5	53,167,136,65,29	0,1387,1634,2002,3129
12	57003685	57004360	peak_1337	32.4036	-	57003685	57004360	0	1	675	0
12	57737289	57737414	peak_1338	9.54282	-	57737289	57737414	0	1	125	0
12	71656960	71657060	peak_1339	9.83455	-	71656960	71657060	0	1	100	0
12	71663029	71663279	peak_1340	15.4551	-	71663029	71663279	0	1	250	0
12	82353123	82354580	peak_1341	36.1099	-	82353123	82354580	0	2	189.86	0.1371
12	89348934	89348984	peak_1342	7.76456	-	89348934	89348984	0	1	50	0
12	89349259	89349334	peak_1343	11.2416	-	89349259	89349334	0	1	75	0
12	89350685	89350760	peak_1344	10.3918	-	89350685	89350760	0	1	75	0
12	92779283	92781975	peak_1345	15.6186	-	92779283	92781975	0	3	17,132,26	0,996,2666
12	98515072	98515147	peak_1346	10.906	-	98515072	98515147	0	1	75	0
12	107751529	107752004	peak_1347	26.2285	-	107751529	107752004	0	1	475	0
12	108787643	108787743	peak_1348	11.4305	-	108787643	108787743	0	1	100	0
12	113158498	113158823	peak_1349	42.4085	-	113158498	113158823	0	1	325	0
12	120117209	120117359	peak_1350	10.4527	-	120117209	120117359	0	1	150	0
12	120640182	120640232	peak_1351	9.99648	-	120640182	120640232	0	1	50	0
12	122929862	122929912	peak_1352	9.28537	-	122929862	122929912	0	1	50	0
12	124329113	124331526	peak_1353	8.99601	-	124329113	124331526	0	3	44,54,52	0,1731,2361
12	125025433	125025608	peak_1354	11.8129	-	125025433	125025608	0	1	175	0
12	130808687	130812342	peak_1355	10.6203	-	130808687	130812342	0	2	17.33	0.3622
12	130989386	130989561	peak_1356	11.1486	-	130989386	130989561	0	1	175	0
12	132137418	132137468	peak_1357	8.27044	-	132137418	132137468	0	1	50	0
12	132138343	132138418	peak_1358	9.47424	-	132138343	132138418	0	1	75	0
12	132138443	132138493	peak_1359	10.1423	-	132138443	132138493	0	1	50	0
12	132773063	132773188	peak_1360	12.3231	-	132773063	132773188	0	1	125	0
12	132786384	132786721	peak_1361	17.2377	-	132786384	132786721	0	2	171.29	0.308
13	19864207	19864507	peak_1362	19.7296	+	19864207	19864507	0	1	300	0
13	39048450	39048625	peak_1363	11.8951	+	39048450	39048625	0	1	175	0
13	41080799	41082868	peak_1364	14.3446	+	41080799	41082868	0	2	10.165	0.1904
13	41369171	41372265	peak_1365	14.738	+	41369171	41372265	0	2	112.63	0.3031
13	45027874	45027924	peak_1366	10.0591	+	45027874	45027924	0	1	50	0
13	48261271	48261346	peak_1367	17.9334	+	48261271	48261346	0	1	75	0
13	51759885	51759985	peak_1368	8.67427	+	51759885	51759985	0	1	100	0
13	57632418	57632568	peak_1369	10.104	+	57632418	57632568	0	1	150	0
13	57633893	57633943	peak_1370	8.99243	+	57633893	57633943	0	1	50	0
13	75566838	75569173	peak_1371	14.4816	+	75566838	75569173	0	3	13,86,51	0,388,2284
13	87676394	87676569	peak_1372	14.0052	+	87676394	87676569	0	1	175	0
13	87676619	87676744	peak_1373	9.62046	+	87676619	87676744	0	1	125	0
13	87677169	87677294	peak_1374	14.531	+	87677169	87677294	0	1	125	0
13	87677694	87677869	peak_1375	13.2983	+	87677694	87677869	0	1	175	0
13	87677919	87678219	peak_1376	18.2216	+	87677919	87678219	0	1	300	0
13	102395379	102395554	peak_1377	11.0762	+	102395379	102395554	0	1	175	0
13	106491271	106491396	peak_1378	9.47073	+	106491271	106491396	0	1	125	0
13	106492998	106493273	peak_1379	20.9228	+	106492998	106493273	0	1	275	0
13	110719301	110720026	peak_1380	93.6654	+	110719301	110720026	0	1	725	0
13	113097109	113097209	peak_1381	11.1898	+	113097109	113097209	0	1	100	0
13	113263545	113263795	peak_1382	15.8985	+	113263545	113263795	0	1	250	0
13	29513638	29513688	peak_1383	8.21328	-	29513638	29513688	0	1	50	0
13	33105436	33105561	peak_1384	9.4452	-	33105436	33105561	0	1	125	0
13	41193033	41193133	peak_1385	11.1966	-	41193033	41193133	0	1	100	0
13	41193458	41193533	peak_1386	9.51469	-	41193458	41193533	0	1	75	0
13	44574345	44574395	peak_1387	8.506	-	44574345	44574395	0	1	50	0
13	44575470	44575645	peak_1388	11.582	-	44575470	44575645	0	1	175	0
13	45988903	45989053	peak_1389	10.5565	-	45988903	45989053	0	1	150	0
13	51934622	51934772	peak_1390	10.645	-	51934622	51934772	0	1	150	0
13	73695488	73695588	peak_1391	9.81069	-	73695488	73695588	0	1	100	0
13	75526418	75527841	peak_1392	24.4069	-	75526418	75527841	0	2	221.29	0.1394
13	80336950	80337625	peak_1393	41.0453	-	80336950	80337625	0	1	675	0
13	95676439	95676614	peak_1394	11.9552	-	95676439	95676614	0	1	175	0
13	106491169	106491319	peak_1395	11.1044	-	106491169	106491319	0	1	150	0
13	106492794	106493194	peak_1396	20.3044	-	106492794	106493194	0	1	400	0
13	107865682	107866232	peak_1397	34.1605	-	107865682	107866232	0	1	550	0
13	109784227	109784402	peak_1398	13.6616	-	109784227	109784402	0	1	175	0
13	113456193	113456468	peak_1399	22.0391	-	113456193	113456468	0	1	275	0
13	113979132	113981734	peak_1400	28.4549	-	113979132	113981734	0	2	290.6	0.2542
14	21074806	21075332	peak_1401	25.0484	+	21074806	21075332	0	2	374.1	0.525
14	24311612	24311787	peak_1402	11.0502	+	24311612	24311787	0	1	175	0
14	24316701	24316751	peak_1403	9.69211	+	24316701	24316751	0	1	50	0
14	24408419	24408818	peak_1404	16.8781	+	24408419	24408818	0	2	108.167	0.232
14	24414700	24414925	peak_1405	13.3072	+	24414700	24414925	0	1	225	0
14	24415100	24415200	peak_1406	10.1044	+	24415100	24415200	0	1	100	0
14	32090906	32090956	peak_1407	7.97651	+	32090906	32090956	0	1	50	0
14	35123912	35124037	peak_1408	9.37067	+	35123912	35124037	0	1	125	0
14	49768129	49768229	peak_1409	11.0862	+	49768129	49768229	0	1	100	0
14	56296909	56297034	peak_1410	12.2323	+	56296909	56297034	0	1	125	0
14	57391319	57391719	peak_1411	25.8323	+	57391319	57391719	0	1	400	0
14	58351141	58351366	peak_1412	13.599	+	58351141	58351366	0	1	225	0
14	59330575	59330650	peak_1413	9.82521	+	59330575	59330650	0	1	75	0
14	64743225	64743825	peak_1414	51.372	+	64743225	64743825	0	1	600	0
14	67562588	67562663	peak_1415	10.8049	+	67562588	67562663	0	1	75	0
14	75445347	75470127	peak_1416	114.42	+	75445347	75470127	0	3	32,105,838	0,16078,23942
14	76776108	76776158	peak_1417	8.26624	+	76776108	76776158	0	1	50	0
14	77113641	77113941	peak_1418	23.4405	+	77113641	77113941	0	1	300	0
14	77256610	77257135	peak_1419	33.4541	+	77256610	77257135	0	1	525	0
14	77257510	77257635	peak_1420	11.0702	+	77257510	77257635	0	1	125	0
14	77258010	77258435	peak_1421	27.4256	+	77258010	77258435	0	1	425	0
14	95179661	95179736	peak_1422	9.28048	+	95179661	95179736	0	1	75	0
14	95179761	95179811	peak_1423	10.8897	+	95179761	95179811	0	1	50	0
14	96092164	96092214	peak_1424	10.5789	+	96092164	96092214	0	1	50	0
14	100135818	100137180	peak_1425	36.7637	+	100135818	100137180	0	2	150.75	0.1287
14	100380972	100381147	peak_1426	11.192	+	100380972	100381147	0	1	175	0
14	100736502	100737052	peak_1427	35.3289	+	100736502	100737052	0	1	550	0
14	101948671	101948846	peak_1428	12.198	+	101948671	101948846	0	1	175	0
14	102326570	102331529	peak_1429	22.8002	+	102326570	102331529	0	2	317.8	0.4951
14	102341637	102342212	peak_1430	33.1528	+	102341637	102342212	0	1	575	0
14	102434544	102434719	peak_1431	14.7383	+	102434544	102434719	0	1	175	0
14	103135556	103135781	peak_1432	16.9539	+	103135556	103135781	0	1	225	0
14	103441513	103451968	peak_1433	9.46607	+	103441513	103451968	0	3	50,49,51	0,7405,10404
14	104175635	104176110	peak_1434	34.1696	+	104175635	104176110	0	1	475	0
14	104176260	104176460	peak_1435	12.9182	+	104176260	104176460	0	1	200	0
14	104704205	104704455	peak_1436	42.3735	+	104704205	104704455	0	1	250	0
14	104886886	104886986	peak_1437	11.2683	+	104886886	104886986	0	1	100	0
14	105249926	105250801	peak_1438	82.0313	+	105249926	105250801	0	1	875	0
14	105394734	105395059	peak_1439	30.592	+	105394734	105395059	0	1	325	0
14	105931508	105931558	peak_1440	8.87852	+	105931508	105931558	0	1	50	0
14	19300828	19301053	peak_1441	26.3919	-	19300828	19301053	0	1	225	0
14	19302028	19302178	peak_1442	9.50229	-	19302028	19302178	0	1	150	0
14	23301381	23301431	peak_1443	9.26426	-	23301381	23301431	0	1	50	0
14	24292422	24292472	peak_1444	8.63534	-	24292422	24292472	0	1	50	0
14	26447964	26448014	peak_1445	8.10731	-	26447964	26448014	0	1	50	0
14	32075720	32075895	peak_1446	10.7217	-	32075720	32075895	0	1	175	0
14	34800298	34801176	peak_1447	15.372	-	34800298	34801176	0	2	92.83	0.795
14	52778142	52778217	peak_1448	11.6072	-	52778142	52778217	0	1	75	0
14	58266932	58267107	peak_1449	11.192	-	58266932	58267107	0	1	175	0
14	60972390	60972540	peak_1450	13.0921	-	60972390	60972540	0	1	150	0
14	68874567	68874617	peak_1451	7.01053	-	68874567	68874617	0	1	50	0
14	73719446	73721466	peak_1452	19.3378	-	73719446	73721466	0	2	55.17	0.185
14	73739062	73739112	peak_1453	8.72473	-	73739062	73739112	0	1	50	0
14	74906550	74906725	peak_1454	13.6229	-	74906550	74906725	0	1	175	0
14	77025267	77026192	peak_1455	73.491	-	77025267	77026192	0	1	925	0
14	80840729	80862792	peak_1456	8.50003	-	80840729	80862792	0	2	39.36	0.22027
14	81270836	81277039	peak_1457	11.6446	-	81270836	81277039	0	2	36.139	0.6064
14	89162452	89162802	peak_1458	35.575	-	89162452	89162802	0	1	350	0
14	89412058	89412258	peak_1459	14.0448	-	89412058	89412258	0	1	200	0
14	91313812	91313962	peak_1460	13.2409	-	91313812	91313962	0	1	150	0
14	93242374	93242624	peak_1461	16.0109	-	93242374	93242624	0	1	250	0
14	93721247	93721447	peak_1462	14.141	-	93721247	93721447	0	1	200	0
14	100291283	100292208	peak_1463	70.4549	-	100291283	100292208	0	1	925	0
14	100538346	100538596	peak_1464	20.1093	-	100538346	100538596	0	1	250	0
14	102341526	102342126	peak_1465	36.524	-	102341526	102342126	0	1	600	0
14	102343276	102343401	peak_1466	10.2936	-	102343276	102343401	0	1	125	0
14	105142106	105142181	peak_1467	9.67122	-	105142106	105142181	0	1	75	0
14	105142631	105142956	peak_1468	20.9706	-	105142631	105142956	0	1	325	0
15	29054020	29070717	peak_1469	156.075	+	29054020	29070717	0	2	815.6	0.16637
15	29730762	29730985	peak_1470	32.5297	+	29730762	29730985	0	1	223	0
15	30626390	30626765	peak_1471	25.8872	+	30626390	30626765	0	1	375	0
15	31372523	31372773	peak_1472	18.591	+	31372523	31372773	0	1	250	0
15	31373273	31373623	peak_1473	16.4759	+	31373273	31373623	0	1	350	0
15	40324291	40324916	peak_1474	83.5778	+	40324291	40324916	0	1	625	0
15	40367444	40367569	peak_1475	9.85947	+	40367444	40367569	0	1	125	0
15	40368769	40368969	peak_1476	14.5707	+	40368769	40368969	0	1	200	0
15	40459039	40459639	peak_1477	44.7556	+	40459039	40459639	0	1	600	0
15	40573860	40574360	peak_1478	40.5814	+	40573860	40574360	0	1	500	0
15	40623571	40623696	peak_1479	10.3138	+	40623571	40623696	0	1	125	0
15	40899195	40899370	peak_1480	17.3137	+	40899195	40899370	0	1	175	0
15	40903196	40903421	peak_1481	22.0299	+	40903196	40903421	0	1	225	0
15	40955586	40956386	peak_1482	61.3948	+	40955586	40956386	0	1	800	0
15	41298375	41298525	peak_1483	12.6782	+	41298375	41298525	0	1	150	0
15	41503208	41503308	peak_1484	12.2156	+	41503208	41503308	0	1	100	0
15	41766980	41767330	peak_1485	18.0717	+	41766980	41767330	0	1	350	0
15	41825323	41825573	peak_1486	15.6481	+	41825323	41825573	0	1	250	0
15	41827248	41827373	peak_1487	8.81317	+	41827248	41827373	0	1	125	0
15	42692422	42692597	peak_1488	13.3059	+	42692422	42692597	0	1	175	0
15	43521760	43521885	peak_1489	12.1571	+	43521760	43521885	0	1	125	0
15	43522485	43522960	peak_1490	23.4438	+	43522485	43522960	0	1	475	0
15	43523035	43523760	peak_1491	49.4332	+	43523035	43523760	0	1	725	0
15	43527810	43528035	peak_1492	14.5652	+	43527810	43528035	0	1	225	0
15	43528960	43529185	peak_1493	15.0353	+	43528960	43529185	0	1	225	0
15	43531174	43531549	peak_1494	29.6908	+	43531174	43531549	0	1	375	0
15	44470529	44486666	peak_1495	18.6162	+	44470529	44486666	0	3	45,139,116	0,13694,16021
15	48879033	48879108	peak_1496	7.9625	+	48879033	48879108	0	1	75	0
15	62840647	62840722	peak_1497	8.95838	+	62840647	62840722	0	1	75	0
15	63043956	63044231	peak_1498	39.6769	+	63043956	63044231	0	1	275	0
15	64142957	64143132	peak_1499	15.5131	+	64142957	64143132	0	1	175	0
15	64499394	64499894	peak_1500	36.4286	+	64499394	64499894	0	1	500	0
15	64674260	64674460	peak_1501	15.0092	+	64674260	64674460	0	1	200	0
15	64675085	64675385	peak_1502	15.4452	+	64675085	64675385	0	1	300	0
15	64865123	64865948	peak_1503	56.3496	+	64865123	64865948	0	1	825	0
15	66702385	66702510	peak_1504	11.0903	+	66702385	66702510	0	1	125	0
15	66703385	66703910	peak_1505	43.6482	+	66703385	66703910	0	1	525	0
15	67166783	67170633	peak_1506	12.4939	+	67166783	67170633	0	2	70.8	0.377
15	69438344	69439967	peak_1507	11.396	+	69438344	69439967	0	2	61.64	0.1559
15	74598649	74598849	peak_1508	13.3886	+	74598649	74598849	0	1	200	0
15	74605560	74605610	peak_1509	8.62687	+	74605560	74605610	0	1	50	0
15	77028620	77031196	peak_1510	11.5273	+	77028620	77031196	0	4	32,46,80,17	0,908,1881,2559
15	79923895	79924095	peak_1511	15.2356	+	79923895	79924095	0	1	200	0
15	81001197	81001522	peak_1512	37.6667	+	81001197	81001522	0	1	325	0
15	81001847	81002122	peak_1513	43.1761	+	81001847	81002122	0	1	275	0
15	84620965	84621515	peak_1514	27.1132	+	84620965	84621515	0	1	550	0
15	84802205	84802480	peak_1515	18.6698	+	84802205	84802480	0	1	275	0
15	85745178	85745228	peak_1516	8.81375	+	85745178	85745228	0	1	50	0
15	88630105	88630455	peak_1517	62.2399	+	88630105	88630455	0	1	350	0
15	89395125	89395375	peak_1518	19.7489	+	89395125	89395375	0	1	250	0
15	89625642	89625742	peak_1519	11.5336	+	89625642	89625742	0	1	100	0
15	89627110	89627210	peak_1520	8.98506	+	89627110	89627210	0	1	100	0
15	90219763	90219938	peak_1521	14.815	+	90219763	90219938	0	1	175	0
15	90229273	90229573	peak_1522	28.1317	+	90229273	90229573	0	1	300	0
15	90642829	90643179	peak_1523	38.2868	+	90642829	90643179	0	1	350	0
15	90961081	90961531	peak_1524	33.5073	+	90961081	90961531	0	1	450	0
15	96331259	96331634	peak_1525	18.8391	+	96331259	96331634	0	1	375	0
15	96331859	96332359	peak_1526	38.7252	+	96331859	96332359	0	1	500	0
15	98958214	98958264	peak_1527	10.8479	+	98958214	98958264	0	1	50	0
15	99105483	99105558	peak_1528	8.62887	+	99105483	99105558	0	1	75	0
15	99129744	99130194	peak_1529	33.7665	+	99129744	99130194	0	1	450	0
15	99130844	99131094	peak_1530	14.9172	+	99130844	99131094	0	1	250	0
15	99131744	99131894	peak_1531	15.2456	+	99131744	99131894	0	1	150	0
15	99132719	99132769	peak_1532	9.21667	+	99132719	99132769	0	1	50	0
15	26546095	26546170	peak_1533	8.92	-	26546095	26546170	0	1	75	0
15	34235216	34236141	peak_1534	13.2193	-	34235216	34236141	0	2	98.127	0.798
15	34982915	34983065	peak_1535	10.0385	-	34982915	34983065	0	1	150	0
15	35121922	35121972	peak_1536	9.58542	-	35121922	35121972	0	1	50	0
15	36891253	36891453	peak_1537	15.8357	-	36891253	36891453	0	1	200	0
15	37100540	37101032	peak_1538	11.4311	-	37100540	37101032	0	2	9.141	0.351
15	40335151	40335201	peak_1539	9.68594	-	40335151	40335201	0	1	50	0
15	40774988	40775337	peak_1540	29.0655	-	40774988	40775337	0	2	120.8	0.269
15	40775462	40776676	peak_1541	91.0118	-	40775462	40776676	0	3	159,206,135	0,733,1079
15	40872438	40872613	peak_1542	14.7908	-	40872438	40872613	0	1	175	0
15	41825248	41826100	peak_1543	17.4346	-	41825248	41826100	0	2	125.75	0.777
15	41900507	41900582	peak_1544	9.5669	-	41900507	41900582	0	1	75	0
15	42448279	42448354	peak_1545	10.8456	-	42448279	42448354	0	1	75	0
15	43361146	43361421	peak_1546	14.6657	-	43361146	43361421	0	1	275	0
15	43366375	43366675	peak_1547	19.8957	-	43366375	43366675	0	1	300	0
15	43369089	43369732	peak_1548	12.7775	-	43369089	43369732	0	2	38.137	0.506
15	49127575	49127625	peak_1549	9.8412	-	49127575	49127625	0	1	50	0
15	49129498	49130732	peak_1550	12.2796	-	49129498	49130732	0	2	61.14	0.122
15	52337857	52340343	peak_1551	10.891	-	52337857	52340343	0	2	27.148	0.2338
15	58893852	58893902	peak_1552	9.81093	-	58893852	58893902	0	1	50	0
15	58893952	58894104	peak_1553	20.979	-	58893952	58894104	0	2	35.15	0.137
15	58901180	58912655	peak_1554	16.7129	-	58901180	58912655	0	2	107.93	0.11382
15	60423508	60423583	peak_1555	12.1188	-	60423508	60423583	0	1	75	0
15	68205683	68205883	peak_1556	15.8296	-	68205683	68205883	0	1	200	0
15	68782867	68787242	peak_1557	137.17	-	68782867	68787242	0	3	186,325,64	0,1403,4311
15	70832054	70832379	peak_1558	15.5131	-	70832054	70832379	0	1	325	0
15	71898656	71898781	peak_1559	9.05262	-	71898656	71898781	0	1	125	0
15	72286176	72286301	peak_1560	12.8146	-	72286176	72286301	0	1	125	0
15	78765953	78766353	peak_1561	34.8476	-	78765953	78766353	0	1	400	0
15	85760550	85760775	peak_1562	20.2953	-	85760550	85760775	0	1	225	0
15	89135546	89135671	peak_1563	8.8132	-	89135546	89135671	0	1	125	0
15	89683300	89683475	peak_1564	11.6589	-	89683300	89683475	0	1	175	0
15	92618372	92618447	peak_1565	8.78192	-	92618372	92618447	0	1	75	0
15	92619272	92619347	peak_1566	9.34849	-	92619272	92619347	0	1	75	0
15	99129631	99130106	peak_1567	32.6915	-	99129631	99130106	0	1	475	0
15	99130381	99130994	peak_1568	14.3393	-	99130381	99130994	0	2	8.192	0.421
15	99131619	99131806	peak_1569	21.337	-	99131619	99131806	0	1	187	0
15	99727939	99728039	peak_1570	10.0539	-	99727939	99728039	0	1	100	0
15	99728739	99728789	peak_1571	8.67728	-	99728739	99728789	0	1	50	0
15	99729389	99729564	peak_1572	13.3072	-	99729389	99729564	0	1	175	0
15	101431374	101432075	peak_1573	12.8525	-	101431374	101432075	0	2	89.86	0.615
16	627590	627940	peak_1574	36.5096	+	627590	627940	0	1	350	0
16	628865	629290	peak_1575	36.9862	+	628865	629290	0	1	425	0
16	654732	654907	peak_1576	14.3711	+	654732	654907	0	1	175	0
16	721155	721455	peak_1577	64.1369	+	721155	721455	0	1	300	0
16	734038	734088	peak_1578	8.14007	+	734038	734088	0	1	50	0
16	735313	735463	peak_1579	12.0241	+	735313	735463	0	1	150	0
16	1202306	1204038	peak_1580	13.6318	+	1202306	1204038	0	2	146.29	0.1703
16	1220326	1220751	peak_1581	26.6825	+	1220326	1220751	0	1	425	0
16	1220776	1220926	peak_1582	14.4296	+	1220776	1220926	0	1	150	0
16	1656360	1656460	peak_1583	9.21945	+	1656360	1656460	0	1	100	0
16	1674112	1674312	peak_1584	15.8609	+	1674112	1674312	0	1	200	0
16	1779377	1779602	peak_1585	14.0087	+	1779377	1779602	0	1	225	0
16	1779627	1779877	peak_1586	22.0826	+	1779627	1779877	0	1	250	0
16	1779927	1780402	peak_1587	33.3853	+	1779927	1780402	0	1	475	0
16	2153627	2153827	peak_1588	12.8998	+	2153627	2153827	0	1	200	0
16	2457895	2457945	peak_1589	7.93035	+	2457895	2457945	0	1	50	0
16	2496181	2496431	peak_1590	16.3262	+	2496181	2496431	0	1	250	0
16	2597677	2598227	peak_1591	30.9497	+	2597677	2598227	0	1	550	0
16	2768573	2768623	peak_1592	8.67316	+	2768573	2768623	0	1	50	0
16	2968091	2968341	peak_1593	23.8701	+	2968091	2968341	0	1	250	0
16	3299239	3299439	peak_1594	15.7157	+	3299239	3299439	0	1	200	0
16	3485123	3485373	peak_1595	18.427	+	3485123	3485373	0	1	250	0
16	3653907	3653957	peak_1596	11.3324	+	3653907	3653957	0	1	50	0
16	4859868	4860938	peak_1597	19.9846	+	4859868	4860938	0	2	100.275	0.795
16	8714804	8714929	peak_1598	11.276	+	8714804	8714929	0	1	125	0
16	8715529	8715629	peak_1599	10.5465	+	8715529	8715629	0	1	100	0
16	9104100	9104175	peak_1600	8.71963	+	9104100	9104175	0	1	75	0
16	11003175	11020312	peak_1601	25.1468	+	11003175	11020312	0	2	130.12	0.17017
16	11180388	11180738	peak_1602	29.5174	+	11180388	11180738	0	1	350	0
16	11180838	11181013	peak_1603	14.3267	+	11180838	11181013	0	1	175	0
16	11678913	11679038	peak_1604	10.9669	+	11678913	11679038	0	1	125	0
16	14951837	14951887	peak_1605	8.36929	+	14951837	14951887	0	1	50	0
16	15724559	15724734	peak_1606	11.7802	+	15724559	15724734	0	1	175	0
16	16141274	16141774	peak_1607	59.6625	+	16141274	16141774	0	1	500	0
16	19718132	19718182	peak_1608	7.99608	+	19718132	19718182	0	1	50	0
16	22280223	22284058	peak_1609	27.2809	+	22280223	22284058	0	2	153.172	0.3663
16	24825766	24825916	peak_1610	11.0984	+	24825766	24825916	0	1	150	0
16	27210313	27210538	peak_1611	16.2202	+	27210313	27210538	0	1	225	0
16	27220879	27221054	peak_1612	14.1487	+	27220879	27221054	0	1	175	0
16	27750111	27750161	peak_1613	10.7473	+	27750111	27750161	0	1	50	0
16	27778835	27779110	peak_1614	17.7518	+	27778835	27779110	0	1	275	0
16	28293018	28293218	peak_1615	13.4762	+	28293018	28293218	0	1	200	0
16	30397432	30398232	peak_1616	61.8817	+	30397432	30398232	0	1	800	0
16	30398257	30398507	peak_1617	22.2766	+	30398257	30398507	0	1	250	0
16	30658805	30658980	peak_1618	10.8625	+	30658805	30658980	0	1	175	0
16	30659030	30659180	peak_1619	10.5923	+	30659030	30659180	0	1	150	0
16	30737115	30737340	peak_1620	16.9337	+	30737115	30737340	0	1	225	0
16	30738315	30738440	peak_1621	10.9501	+	30738315	30738440	0	1	125	0
16	30738890	30739165	peak_1622	18.2066	+	30738890	30739165	0	1	275	0
16	30775659	30776109	peak_1623	32.0584	+	30775659	30776109	0	1	450	0
16	30948001	30948501	peak_1624	38.1592	+	30948001	30948501	0	1	500	0
16	30964927	30965227	peak_1625	18.8527	+	30964927	30965227	0	1	300	0
16	30979521	30979746	peak_1626	17.5205	+	30979521	30979746	0	1	225	0
16	31076586	31076686	peak_1627	11.3587	+	31076586	31076686	0	1	100	0
16	31078161	31078311	peak_1628	11.6615	+	31078161	31078311	0	1	150	0
16	31079261	31079436	peak_1629	13.3794	+	31079261	31079436	0	1	175	0
16	31079811	31079936	peak_1630	9.84597	+	31079811	31079936	0	1	125	0
16	31466246	31466471	peak_1631	17.1601	+	31466246	31466471	0	1	225	0
16	48352592	48352767	peak_1632	15.4986	+	48352592	48352767	0	1	175	0
16	50315440	50315665	peak_1633	13.307	+	50315440	50315665	0	1	225	0
16	54931014	54931139	peak_1634	10.7133	+	54931014	54931139	0	1	125	0
16	54932770	54933193	peak_1635	21.8057	+	54932770	54933193	0	2	133.117	0.306
16	57204634	57205084	peak_1636	47.6959	+	57204634	57205084	0	1	450	0
16	57382459	57382784	peak_1637	26.5945	+	57382459	57382784	0	1	325	0
16	66566512	66566687	peak_1638	12.799	+	66566512	66566687	0	1	175	0
16	66566712	66566787	peak_1639	9.77389	+	66566712	66566787	0	1	75	0
16	66885199	66885399	peak_1640	19.7865	+	66885199	66885399	0	1	200	0
16	66885499	66885899	peak_1641	32.0284	+	66885499	66885899	0	1	400	0
16	66935368	66935818	peak_1642	25.9592	+	66935368	66935818	0	1	450	0
16	67662265	67662465	peak_1643	13.7645	+	67662265	67662465	0	1	200	0
16	67662640	67662778	peak_1644	11.9086	+	67662640	67662778	0	1	138	0
16	67667967	67668142	peak_1645	11.4232	+	67667967	67668142	0	1	175	0
16	68259373	68260023	peak_1646	48.1524	+	68259373	68260023	0	1	650	0
16	70663466	70663716	peak_1647	30.4971	+	70663466	70663716	0	1	250	0
16	71850560	71851160	peak_1648	47.2252	+	71850560	71851160	0	1	600	0
16	71851185	71851710	peak_1649	27.3833	+	71851185	71851710	0	1	525	0
16	71859754	71860579	peak_1650	109.111	+	71859754	71860579	0	1	825	0
16	72020468	72021293	peak_1651	16.0431	+	72020468	72021293	0	2	30.17	0.655
16	72097607	72098770	peak_1652	59.0331	+	72097607	72098770	0	2	174.126	0.1037
16	72787208	72787333	peak_1653	9.93667	+	72787208	72787333	0	1	125	0
16	75109589	75109789	peak_1654	14.9959	+	75109589	75109789	0	1	200	0
16	81028203	81028253	peak_1655	8.66007	+	81028203	81028253	0	1	50	0
16	84661627	84662202	peak_1656	31.3662	+	84661627	84662202	0	1	575	0
16	84744850	84745575	peak_1657	92.1357	+	84744850	84745575	0	1	725	0
16	85088368	85088418	peak_1658	9.06213	+	85088368	85088418	0	1	50	0
16	85170024	85170374	peak_1659	26.0406	+	85170024	85170374	0	1	350	0
16	85170474	85170649	peak_1660	13.7677	+	85170474	85170649	0	1	175	0
16	85662919	85663169	peak_1661	32.3825	+	85662919	85663169	0	1	250	0
16	87603411	87603486	peak_1662	9.26793	+	87603411	87603486	0	1	75	0
16	87690258	87690383	peak_1663	11.7121	+	87690258	87690383	0	1	125	0
16	88533269	88533444	peak_1664	17.4353	+	88533269	88533444	0	1	175	0
16	88534994	88535194	peak_1665	13.4498	+	88534994	88535194	0	1	200	0
16	88809048	88809248	peak_1666	12.646	+	88809048	88809248	0	1	200	0
16	89122763	89136576	peak_1667	24.5563	+	89122763	89136576	0	3	69,127,29	0,10372,13784
16	89227823	89227898	peak_1668	9.0643	+	89227823	89227898	0	1	75	0
16	89231423	89231498	peak_1669	9.95333	+	89231423	89231498	0	1	75	0
16	89696081	89696354	peak_1670	52.3355	+	89696081	89696354	0	1	273	0
16	89717612	89717737	peak_1671	10.104	+	89717612	89717737	0	1	125	0
16	89740319	89740419	peak_1672	10.0686	+	89740319	89740419	0	1	100	0
16	89740444	89740519	peak_1673	10.9852	+	89740444	89740519	0	1	75	0
16	89740544	89740619	peak_1674	7.73173	+	89740544	89740619	0	1	75	0
16	89884011	89886045	peak_1675	71.5662	+	89884011	89886045	0	3	52,75,198	0,570,1836
16	89912468	89912518	peak_1676	9.2159	+	89912468	89912518	0	1	50	0
16	89920318	89920668	peak_1677	29.2354	+	89920318	89920668	0	1	350	0
16	89920793	89920968	peak_1678	16.3411	+	89920793	89920968	0	1	175	0
16	89922135	89923293	peak_1679	11.4192	+	89922135	89923293	0	2	110.15	0.1143
16	90036341	90036641	peak_1680	33.9505	+	90036341	90036641	0	1	300	0
16	90043235	90043535	peak_1681	31.9428	+	90043235	90043535	0	1	300	0
16	346449	346874	peak_1682	26.7676	-	346449	346874	0	1	425	0
16	525279	525504	peak_1683	17.315	-	525279	525504	0	1	225	0
16	654685	654785	peak_1684	9.6504	-	654685	654785	0	1	100	0
16	1320090	1320590	peak_1685	91.0428	-	1320090	1320590	0	1	500	0
16	2108474	2108924	peak_1686	25.1918	-	2108474	2108924	0	1	450	0
16	2109974	2110174	peak_1687	15.5904	-	2109974	2110174	0	1	200	0
16	2111274	2111524	peak_1688	26.5881	-	2111274	2111524	0	1	250	0
16	2178104	2178229	peak_1689	14.0019	-	2178104	2178229	0	1	125	0
16	2180276	2180401	peak_1690	8.80966	-	2180276	2180401	0	1	125	0
16	2212117	2212267	peak_1691	11.656	-	2212117	2212267	0	1	150	0
16	2213467	2213592	peak_1692	10.7307	-	2213467	2213592	0	1	125	0
16	2637913	2637988	peak_1693	10.0755	-	2637913	2637988	0	1	75	0
16	2671284	2671609	peak_1694	16.8747	-	2671284	2671609	0	1	325	0
16	2968023	2968273	peak_1695	27.0899	-	2968023	2968273	0	1	250	0
16	3299132	3299332	peak_1696	14.8278	-	3299132	3299332	0	1	200	0
16	3651760	3651835	peak_1697	11.2878	-	3651760	3651835	0	1	75	0
16	3727703	3728578	peak_1698	53.9655	-	3727703	3728578	0	1	875	0
16	3965622	3966622	peak_1699	58.8062	-	3965622	3966622	0	1	1000	0
16	4461679	4463489	peak_1700	31.498	-	4461679	4463489	0	2	280.7	0.174
16	4752049	4752524	peak_1701	28.3332	-	4752049	4752524	0	1	475	0
16	5025318	5025493	peak_1702	11.9299	-	5025318	5025493	0	1	175	0
16	8795799	8796124	peak_1703	19.2265	-	8795799	8796124	0	1	325	0
16	18519626	18520897	peak_1704	36.1277	-	18519626	18520897	0	3	34,83,133	0,970,1138
16	19706911	19710324	peak_1705	28.958	-	19706911	19710324	0	2	310.65	0.3348
16	19710449	19711862	peak_1706	45.292	-	19710449	19711862	0	3	137,69,69	0,922,1344
16	20735178	20735378	peak_1707	14.1205	-	20735178	20735378	0	1	200	0
16	23068530	23068680	peak_1708	12.6733	-	23068530	23068680	0	1	150	0
16	23069080	23069255	peak_1709	11.5213	-	23069080	23069255	0	1	175	0
16	25236175	25236275	peak_1710	11.7601	-	25236175	25236275	0	1	100	0
16	27481013	27482557	peak_1711	19.6733	-	27481013	27482557	0	2	178.47	0.1497
16	30357801	30358226	peak_1712	101.487	-	30357801	30358226	0	1	425	0
16	30367970	30369740	peak_1713	40.8268	-	30367970	30369740	0	2	37.513	0.1257
16	30524178	30524653	peak_1714	69.5757	-	30524178	30524653	0	1	475	0
16	30532293	30532568	peak_1715	17.4987	-	30532293	30532568	0	1	275	0
16	30554938	30555638	peak_1716	53.5269	-	30554938	30555638	0	1	700	0
16	30775556	30776006	peak_1717	32.4694	-	30775556	30776006	0	1	450	0
16	30779130	30779330	peak_1718	13.0977	-	30779130	30779330	0	1	200	0
16	30779705	30780005	peak_1719	18.591	-	30779705	30780005	0	1	300	0
16	30780205	30780305	peak_1720	8.82951	-	30780205	30780305	0	1	100	0
16	30782280	30782430	peak_1721	10.432	-	30782280	30782430	0	1	150	0
16	30783855	30784030	peak_1722	10.607	-	30783855	30784030	0	1	175	0
16	30840748	30851589	peak_1723	16.7201	-	30840748	30851589	0	2	6.344	0.10497
16	30922168	30922268	peak_1724	10.0253	-	30922168	30922268	0	1	100	0
16	30922918	30922968	peak_1725	9.18235	-	30922918	30922968	0	1	50	0
16	31456910	31457310	peak_1726	16.7033	-	31456910	31457310	0	1	400	0
16	50315411	50315536	peak_1727	11.3025	-	50315411	50315536	0	1	125	0
16	57516573	57521156	peak_1728	39.1783	-	57516573	57521156	0	4	9,210,117,89	0,1494,2051,4494
16	57996267	57996442	peak_1729	13.5686	-	57996267	57996442	0	1	175	0
16	67154509	67154734	peak_1730	15.2518	-	67154509	67154734	0	1	225	0
16	67675305	67675855	peak_1731	51.5602	-	67675305	67675855	0	1	550	0
16	67944434	67944559	peak_1732	11.3228	-	67944434	67944559	0	1	125	0
16	68371520	68371595	peak_1733	10.1819	-	68371520	68371595	0	1	75	0
16	70381351	70381776	peak_1734	47.2042	-	70381351	70381776	0	1	425	0
16	70398611	70398986	peak_1735	33.9667	-	70398611	70398986	0	1	375	0
16	71461707	71461782	peak_1736	8.81513	-	71461707	71461782	0	1	75	0
16	71648875	71649025	peak_1737	14.4146	-	71648875	71649025	0	1	150	0
16	71649075	71649125	peak_1738	10.9178	-	71649075	71649125	0	1	50	0
16	71859679	71860479	peak_1739	113.501	-	71859679	71860479	0	1	800	0
16	72787184	72787234	peak_1740	7.56165	-	72787184	72787234	0	1	50	0
16	72795165	72795340	peak_1741	12.6721	-	72795165	72795340	0	1	175	0
16	75109475	75109675	peak_1742	15.5136	-	75109475	75109675	0	1	200	0
16	75647590	75648628	peak_1743	80.5491	-	75647590	75648628	0	2	89.161	0.877
16	84178696	84179646	peak_1744	69.6111	-	84178696	84179646	0	1	950	0
16	86531502	86531727	peak_1745	19.7326	-	86531502	86531727	0	1	225	0
16	87329561	87329811	peak_1746	35.1166	-	87329561	87329811	0	1	250	0
16	87330561	87331261	peak_1747	45.6005	-	87330561	87331261	0	1	700	0
16	87411521	87411646	peak_1748	11.872	-	87411521	87411646	0	1	125	0
16	87699700	87699825	peak_1749	10.8269	-	87699700	87699825	0	1	125	0
16	87830922	87831397	peak_1750	37.0061	-	87830922	87831397	0	1	475	0
16	87832297	87832572	peak_1751	24.4696	-	87832297	87832572	0	1	275	0
16	88720528	88721178	peak_1752	11.9163	-	88720528	88721178	0	3	4,133,13	0,87,637
16	89279678	89279903	peak_1753	20.2439	-	89279678	89279903	0	1	225	0
16	89281403	89282228	peak_1754	66.8581	-	89281403	89282228	0	1	825	0
16	89282603	89283428	peak_1755	54.3904	-	89282603	89283428	0	1	825	0
16	89285003	89285403	peak_1756	26.9187	-	89285003	89285403	0	1	400	0
16	89287992	89288142	peak_1757	10.27	-	89287992	89288142	0	1	150	0
16	89299229	89300204	peak_1758	131.292	-	89299229	89300204	0	1	975	0
16	89300429	89300554	peak_1759	11.1354	-	89300429	89300554	0	1	125	0
16	89920201	89920601	peak_1760	30.8067	-	89920201	89920601	0	1	400	0
16	89969897	89970697	peak_1761	42.4129	-	89969897	89970697	0	1	800	0
16	90043144	90043419	peak_1762	35.93	-	90043144	90043419	0	1	275	0
17	791749	792299	peak_1763	35.206	+	791749	792299	0	1	550	0
17	1001839	1001914	peak_1764	9.66828	+	1001839	1001914	0	1	75	0
17	1733885	1733935	peak_1765	8.23031	+	1733885	1733935	0	1	50	0
17	4143592	4143667	peak_1766	9.47304	+	4143592	4143667	0	1	75	0
17	4733083	4733458	peak_1767	29.7859	+	4733083	4733458	0	1	375	0
17	5091712	5091787	peak_1768	9.16567	+	5091712	5091787	0	1	75	0
17	7353413	7353588	peak_1769	14.4191	+	7353413	7353588	0	1	175	0
17	7415700	7416025	peak_1770	28.8667	+	7415700	7416025	0	1	325	0
17	7513161	7514186	peak_1771	114.399	+	7513161	7514186	0	1	1025	0
17	7579998	7580048	peak_1772	9.04553	+	7579998	7580048	0	1	50	0
17	7849079	7849454	peak_1773	37.8667	+	7849079	7849454	0	1	375	0
17	8189032	8189382	peak_1774	32.3074	+	8189032	8189382	0	1	350	0
17	10680758	10683967	peak_1775	9.54659	+	10680758	10683967	0	2	92.33	0.3176
17	16472411	16472511	peak_1776	8.86213	+	16472411	16472511	0	1	100	0
17	17491486	17491561	peak_1777	9.30708	+	17491486	17491561	0	1	75	0
17	17792956	17793206	peak_1778	16.4098	+	17792956	17793206	0	1	250	0
17	17793381	17793581	peak_1779	13.5473	+	17793381	17793581	0	1	200	0
17	17795106	17795156	peak_1780	8.45905	+	17795106	17795156	0	1	50	0
17	17796006	17796181	peak_1781	16.7354	+	17796006	17796181	0	1	175	0
17	17797206	17797431	peak_1782	18.6661	+	17797206	17797431	0	1	225	0
17	17798131	17798206	peak_1783	10.6742	+	17798131	17798206	0	1	75	0
17	18264371	18264421	peak_1784	9.77981	+	18264371	18264421	0	1	50	0
17	18264546	18264746	peak_1785	13.1761	+	18264546	18264746	0	1	200	0
17	18317567	18317617	peak_1786	10.045	+	18317567	18317617	0	1	50	0
17	18323359	18323559	peak_1787	15.0452	+	18323359	18323559	0	1	200	0
17	18323859	18323909	peak_1788	9.84893	+	18323859	18323909	0	1	50	0
17	19380796	19380921	peak_1789	9.19063	+	19380796	19380921	0	1	125	0
17	19381846	19382146	peak_1790	19.3924	+	19381846	19382146	0	1	300	0
17	19415924	19415999	peak_1791	8.3303	+	19415924	19415999	0	1	75	0
17	21415540	21415665	peak_1792	10.4149	+	21415540	21415665	0	1	125	0
17	21416515	21416740	peak_1793	18.6418	+	21416515	21416740	0	1	225	0
17	28345545	28345720	peak_1794	13.9971	+	28345545	28345720	0	1	175	0
17	28634710	28635110	peak_1795	9.8271	+	28634710	28635110	0	2	30.45	0.355
17	29542624	29542749	peak_1796	11.4586	+	29542624	29542749	0	1	125	0
17	29614379	29614754	peak_1797	25.4942	+	29614379	29614754	0	1	375	0
17	30522887	30522987	peak_1798	11.0998	+	30522887	30522987	0	1	100	0
17	30632211	30632311	peak_1799	8.87359	+	30632211	30632311	0	1	100	0
17	30899359	30899484	peak_1800	8.96817	+	30899359	30899484	0	1	125	0
17	31523877	31524052	peak_1801	13.8636	+	31523877	31524052	0	1	175	0
17	34637428	34637628	peak_1802	12.5571	+	34637428	34637628	0	1	200	0
17	34638103	34638353	peak_1803	17.1543	+	34638103	34638353	0	1	250	0
17	36602107	36602232	peak_1804	8.19546	+	36602107	36602232	0	1	125	0
17	38466547	38466747	peak_1805	19.2261	+	38466547	38466747	0	1	200	0
17	38510280	38510505	peak_1806	15.1062	+	38510280	38510505	0	1	225	0
17	38702951	38703126	peak_1807	13.8012	+	38702951	38703126	0	1	175	0
17	39462335	39462860	peak_1808	42.7877	+	39462335	39462860	0	1	525	0
17	39531085	39531310	peak_1809	15.7938	+	39531085	39531310	0	1	225	0
17	40140367	40140517	peak_1810	10.1801	+	40140367	40140517	0	1	150	0
17	40363574	40364099	peak_1811	27.2474	+	40363574	40364099	0	1	525	0
17	41965833	41965983	peak_1812	11.3945	+	41965833	41965983	0	1	150	0
17	42017259	42017509	peak_1813	42.1099	+	42017259	42017509	0	1	250	0
17	42552738	42553206	peak_1814	35.5297	+	42552738	42553206	0	2	292.83	0.385
17	42991058	42991283	peak_1815	14.7804	+	42991058	42991283	0	1	225	0
17	43399067	43400684	peak_1816	116.256	+	43399067	43400684	0	2	26.1024	0.593
17	43492286	43493024	peak_1817	40.9374	+	43492286	43493024	0	2	6.344	0.394
17	44778020	44778155	peak_1818	7.95064	+	44778020	44778155	0	2	46.4	0.131
17	45169227	45170002	peak_1819	59.7601	+	45169227	45170002	0	1	775	0
17	45240956	45241081	peak_1820	11.6861	+	45240956	45241081	0	1	125	0
17	45641718	45641843	peak_1821	12.3217	+	45641718	45641843	0	1	125	0
17	48856033	48856258	peak_1822	19.4041	+	48856033	48856258	0	1	225	0
17	50089879	50090179	peak_1823	22.3262	+	50089879	50090179	0	1	300	0
17	50375801	50376108	peak_1824	20.7896	+	50375801	50376108	0	2	182.43	0.264
17	50752336	50752386	peak_1825	17.0093	+	50752336	50752386	0	1	50	0
17	50866978	50867103	peak_1826	10.3842	+	50866978	50867103	0	1	125	0
17	58756128	58756328	peak_1827	13.327	+	58756128	58756328	0	1	200	0
17	61412625	61412800	peak_1828	13.171	+	61412625	61412800	0	1	175	0
17	62477857	62477982	peak_1829	11.5799	+	62477857	62477982	0	1	125	0
17	63545842	63546017	peak_1830	11.6735	+	63545842	63546017	0	1	175	0
17	63701121	63701346	peak_1831	18.359	+	63701121	63701346	0	1	225	0
17	63701596	63701821	peak_1832	14.8913	+	63701596	63701821	0	1	225	0
17	64750569	64750744	peak_1833	12.7996	+	64750569	64750744	0	1	175	0
17	67031815	67032040	peak_1834	19.1382	+	67031815	67032040	0	1	225	0
17	67909753	67911093	peak_1835	14.2416	+	67909753	67911093	0	2	8.217	0.1123
17	68307394	68307444	peak_1836	9.80531	+	68307394	68307444	0	1	50	0
17	72124110	72124360	peak_1837	15.6336	+	72124110	72124360	0	1	250	0
17	74447001	74447101	peak_1838	9.72491	+	74447001	74447101	0	1	100	0
17	75003814	75004114	peak_1839	26.8101	+	75003814	75004114	0	1	300	0
17	75129017	75129467	peak_1840	40.1758	+	75129017	75129467	0	1	450	0
17	75272193	75272243	peak_1841	10.2892	+	75272193	75272243	0	1	50	0
17	75524500	75524735	peak_1842	22.6811	+	75524500	75524735	0	1	235	0
17	75616463	75616663	peak_1843	19.2085	+	75616463	75616663	0	1	200	0
17	76000178	76000653	peak_1844	56.7555	+	76000178	76000653	0	1	475	0
17	76737633	76737883	peak_1845	17.5891	+	76737633	76737883	0	1	250	0
17	77319879	77320054	peak_1846	12.3758	+	77319879	77320054	0	1	175	0
17	78050883	78064722	peak_1847	23.9409	+	78050883	78064722	0	2	574.1	0.13838
17	79087926	79088226	peak_1848	16.9662	+	79087926	79088226	0	1	300	0
17	79784662	79785062	peak_1849	42.7056	+	79784662	79785062	0	1	400	0
17	80394739	80394839	peak_1850	9.54382	+	80394739	80394839	0	1	100	0
17	80429844	80436158	peak_1851	37.6535	+	80429844	80436158	0	2	499.26	0.6288
17	80965419	80965619	peak_1852	19.1459	+	80965419	80965619	0	1	200	0
17	80999793	81009474	peak_1853	49.0951	+	80999793	81009474	0	2	340.85	0.9596
17	81199658	81199883	peak_1854	16.9639	+	81199658	81199883	0	1	225	0
17	81442067	81442117	peak_1855	8.12245	+	81442067	81442117	0	1	50	0
17	81447616	81447716	peak_1856	9.00649	+	81447616	81447716	0	1	100	0
17	81929633	81929808	peak_1857	11.659	+	81929633	81929808	0	1	175	0
17	81930283	81930583	peak_1858	22.9177	+	81930283	81930583	0	1	300	0
17	82238897	82239147	peak_1859	16.1214	+	82238897	82239147	0	1	250	0
17	82603083	82603333	peak_1860	18.4573	+	82603083	82603333	0	1	250	0
17	83094411	83094736	peak_1861	23.6041	+	83094411	83094736	0	1	325	0
17	746645	746695	peak_1862	10.3098	-	746645	746695	0	1	50	0
17	747145	747245	peak_1863	10.0606	-	747145	747245	0	1	100	0
17	1012566	1013185	peak_1864	17.4363	-	1012566	1013185	0	3	23,110,142	0,121,477
17	1436707	1455978	peak_1865	40.5739	-	1436707	1455978	0	2	448.102	0.19169
17	1575291	1575616	peak_1866	20.7554	-	1575291	1575616	0	1	325	0
17	2299999	2300199	peak_1867	19.3379	-	2299999	2300199	0	1	200	0
17	2420016	2420416	peak_1868	31.5754	-	2420016	2420416	0	1	400	0
17	2690435	2690760	peak_1869	28.0331	-	2690435	2690760	0	1	325	0
17	2724535	2724660	peak_1870	12.9058	-	2724535	2724660	0	1	125	0
17	3610068	3610243	peak_1871	14.1885	-	3610068	3610243	0	1	175	0
17	3812407	3812607	peak_1872	13.3189	-	3812407	3812607	0	1	200	0
17	3861289	3861439	peak_1873	13.4353	-	3861289	3861439	0	1	150	0
17	4006619	4006744	peak_1874	9.74089	-	4006619	4006744	0	1	125	0
17	5444091	5444241	peak_1875	11.8516	-	5444091	5444241	0	1	150	0
17	6578596	6578721	peak_1876	9.73222	-	6578596	6578721	0	1	125	0
17	7462665	7462840	peak_1877	12.198	-	7462665	7462840	0	1	175	0
17	7463015	7463165	peak_1878	12.5435	-	7463015	7463165	0	1	150	0
17	8188944	8189294	peak_1879	35.8116	-	8188944	8189294	0	1	350	0
17	8499275	8504797	peak_1880	29.1504	-	8499275	8504797	0	3	201,145,104	0,1550,5418
17	8506244	8508558	peak_1881	20.9435	-	8506244	8508558	0	2	245.5	0.2309
17	15438039	15438089	peak_1882	9.2267	-	15438039	15438089	0	1	50	0
17	18278071	18278121	peak_1883	8.00026	-	18278071	18278121	0	1	50	0
17	18607900	18610073	peak_1884	8.82731	-	18607900	18610073	0	2	70.3	0.2143
17	28578378	28579216	peak_1885	33.9005	-	28578378	28579216	0	2	374.76	0.762
17	28758302	28758527	peak_1886	17.8128	-	28758302	28758527	0	1	225	0
17	28906324	28906549	peak_1887	16.7131	-	28906324	28906549	0	1	225	0
17	28924006	28924281	peak_1888	20.2787	-	28924006	28924281	0	1	275	0
17	28955400	28955550	peak_1889	11.406	-	28955400	28955550	0	1	150	0
17	29086486	29086636	peak_1890	11.4416	-	29086486	29086636	0	1	150	0
17	29615430	29615530	peak_1891	9.40356	-	29615430	29615530	0	1	100	0
17	29632562	29632687	peak_1892	11.5629	-	29632562	29632687	0	1	125	0
17	30899307	30899407	peak_1893	8.66247	-	30899307	30899407	0	1	100	0
17	37614213	37618326	peak_1894	12.2258	-	37614213	37618326	0	2	140.35	0.4078
17	38672852	38673127	peak_1895	22.9177	-	38672852	38673127	0	1	275	0
17	38673152	38673427	peak_1896	20.0388	-	38673152	38673427	0	1	275	0
17	38767713	38768288	peak_1897	36.6231	-	38767713	38768288	0	1	575	0
17	39175152	39175577	peak_1898	50.7753	-	39175152	39175577	0	1	425	0
17	39211115	39211315	peak_1899	17.0784	-	39211115	39211315	0	1	200	0
17	39672521	39672621	peak_1900	9.1255	-	39672521	39672621	0	1	100	0
17	40363451	40364026	peak_1901	28.2306	-	40363451	40364026	0	1	575	0
17	41811950	41812421	peak_1902	15.4387	-	41811950	41812421	0	2	192.58	0.413
17	42160052	42160152	peak_1903	10.3675	-	42160052	42160152	0	1	100	0
17	42552635	42553060	peak_1904	35.676	-	42552635	42553060	0	1	425	0
17	42679313	42679438	peak_1905	15.2191	-	42679313	42679438	0	1	125	0
17	44036127	44036913	peak_1906	38.5371	-	44036127	44036913	0	2	173.52	0.734
17	44212325	44213342	peak_1907	33.3276	-	44212325	44213342	0	3	129,121,125	0,493,892
17	44353664	44354314	peak_1908	87.3943	-	44353664	44354314	0	1	650	0
17	44399530	44400330	peak_1909	77.5916	-	44399530	44400330	0	1	800	0
17	44804647	44804897	peak_1910	20.2652	-	44804647	44804897	0	1	250	0
17	45147754	45147804	peak_1911	9.55233	-	45147754	45147804	0	1	50	0
17	45169149	45169949	peak_1912	60.0011	-	45169149	45169949	0	1	800	0
17	45264293	45264468	peak_1913	11.0029	-	45264293	45264468	0	1	175	0
17	45286793	45286843	peak_1914	9.17224	-	45286793	45286843	0	1	50	0
17	45453653	45453753	peak_1915	11.6732	-	45453653	45453753	0	1	100	0
17	45453778	45454003	peak_1916	14.2315	-	45453778	45454003	0	1	225	0
17	45518881	45519081	peak_1917	16.4548	-	45518881	45519081	0	1	200	0
17	46768545	46768595	peak_1918	8.54648	-	46768545	46768595	0	1	50	0
17	49316916	49317241	peak_1919	17.0411	-	49316916	49317241	0	1	325	0
17	49599883	49599933	peak_1920	7.63829	-	49599883	49599933	0	1	50	0
17	50145187	50149659	peak_1921	76.4697	-	50145187	50149659	0	2	58.517	0.3955
17	56899145	56904484	peak_1922	27.7026	-	56899145	56904484	0	3	35,160,230	0,2273,5109
17	57862067	57862567	peak_1923	54.4103	-	57862067	57862567	0	1	500	0
17	58211047	58213825	peak_1924	42.4723	-	58211047	58213825	0	4	73,57,109,61	0,1330,1934,2717
17	58307747	58308600	peak_1925	12.8557	-	58307747	58308600	0	3	15,100,60	0,94,793
17	58322706	58323337	peak_1926	16.9167	-	58322706	58323337	0	3	70,90,40	0,243,591
17	60042257	60042582	peak_1927	22.7106	-	60042257	60042582	0	1	325	0
17	60042657	60042957	peak_1928	17.5264	-	60042657	60042957	0	1	300	0
17	63696387	63696662	peak_1929	16.0817	-	63696387	63696662	0	1	275	0
17	63700996	63701171	peak_1930	15.9681	-	63700996	63701171	0	1	175	0
17	63928815	63928915	peak_1931	10.6117	-	63928815	63928915	0	1	100	0
17	73285123	73286198	peak_1932	81.9269	-	73285123	73286198	0	1	1075	0
17	74951291	74951341	peak_1933	8.74598	-	74951291	74951341	0	1	50	0
17	75513767	75513842	peak_1934	10.7908	-	75513767	75513842	0	1	75	0
17	76471440	76471515	peak_1935	8.20101	-	76471440	76471515	0	1	75	0
17	76840797	76841047	peak_1936	17.0232	-	76840797	76841047	0	1	250	0
17	78802459	78803708	peak_1937	48.3083	-	78802459	78803708	0	2	76.324	0.925
17	79793431	79793631	peak_1938	13.3145	-	79793431	79793631	0	1	200	0
17	79794856	79795431	peak_1939	96.0822	-	79794856	79795431	0	1	575	0
17	79833580	79835355	peak_1940	146.575	-	79833580	79835355	0	1	1775	0
17	80209897	80210747	peak_1941	46.6106	-	80209897	80210747	0	1	850	0
17	80211372	80211572	peak_1942	15.9047	-	80211372	80211572	0	1	200	0
17	80999633	81000125	peak_1943	34.78	-	80999633	81000125	0	2	26.299	0.193
17	81030504	81030629	peak_1944	11.194	-	81030504	81030629	0	1	125	0
17	81031779	81031879	peak_1945	9.98273	-	81031779	81031879	0	1	100	0
17	81032104	81032279	peak_1946	16.3146	-	81032104	81032279	0	1	175	0
17	81245660	81246385	peak_1947	66.4352	-	81245660	81246385	0	1	725	0
17	81246460	81246946	peak_1948	15.9136	-	81246460	81246946	0	2	213.62	0.424
17	81396708	81396858	peak_1949	11.764	-	81396708	81396858	0	1	150	0
17	81540234	81540734	peak_1950	39.8507	-	81540234	81540734	0	1	500	0
17	81697524	81697574	peak_1951	10.5205	-	81697524	81697574	0	1	50	0
17	81702373	81702698	peak_1952	29.7896	-	81702373	81702698	0	1	325	0
17	82154509	82154759	peak_1953	16.151	-	82154509	82154759	0	1	250	0
17	82154909	82155009	peak_1954	9.62865	-	82154909	82155009	0	1	100	0
17	82156684	82156884	peak_1955	14.3695	-	82156684	82156884	0	1	200	0
17	82194030	82194080	peak_1956	8.98835	-	82194030	82194080	0	1	50	0
17	82391884	82392134	peak_1957	17.4965	-	82391884	82392134	0	1	250	0
17	82442610	82443110	peak_1958	45.0185	-	82442610	82443110	0	1	500	0
18	8720369	8720419	peak_1959	8.35017	+	8720369	8720419	0	1	50	0
18	8783752	8783877	peak_1960	10.5673	+	8783752	8783877	0	1	125	0
18	8784427	8784577	peak_1961	10.7182	+	8784427	8784577	0	1	150	0
18	8824930	8825005	peak_1962	10.1997	+	8824930	8825005	0	1	75	0
18	13049261	13049386	peak_1963	10.1097	+	13049261	13049386	0	1	125	0
18	46456621	46456746	peak_1964	10.5986	+	46456621	46456746	0	1	125	0
18	50984331	50984406	peak_1965	8.99171	+	50984331	50984406	0	1	75	0
18	59903071	59903196	peak_1966	8.48001	+	59903071	59903196	0	1	125	0
18	75064506	75064556	peak_1967	9.25247	+	75064506	75064556	0	1	50	0
18	75286219	75286369	peak_1968	11.227	+	75286219	75286369	0	1	150	0
18	75287444	75287669	peak_1969	17.0466	+	75287444	75287669	0	1	225	0
18	79714821	79714921	peak_1970	8.95513	+	79714821	79714921	0	1	100	0
18	79714971	79715171	peak_1971	14.8293	+	79714971	79715171	0	1	200	0
18	79754158	79754308	peak_1972	8.71712	+	79754158	79754308	0	1	150	0
18	80136328	80136478	peak_1973	13.6281	+	80136328	80136478	0	1	150	0
18	5237276	5237351	peak_1974	8.69721	-	5237276	5237351	0	1	75	0
18	5290743	5291193	peak_1975	23.2472	-	5290743	5291193	0	1	450	0
18	12785702	12785827	peak_1976	10.3233	-	12785702	12785827	0	1	125	0
18	26546809	26546959	peak_1977	12.9805	-	26546809	26546959	0	1	150	0
18	26548084	26548259	peak_1978	15.6417	-	26548084	26548259	0	1	175	0
18	48921502	48921677	peak_1979	15.1709	-	48921502	48921677	0	1	175	0
18	48950019	48950194	peak_1980	11.5686	-	48950019	48950194	0	1	175	0
18	48950269	48950319	peak_1981	8.15515	-	48950269	48950319	0	1	50	0
18	75201712	75201812	peak_1982	10.7879	-	75201712	75201812	0	1	100	0
18	76379855	76380180	peak_1983	21.591	-	76379855	76380180	0	1	325	0
18	76441546	76441771	peak_1984	15.9875	-	76441546	76441771	0	1	225	0
18	76442671	76442821	peak_1985	12.6656	-	76442671	76442821	0	1	150	0
18	79903369	79903644	peak_1986	20.1269	-	79903369	79903644	0	1	275	0
19	681834	681909	peak_1987	11.2111	+	681834	681909	0	1	75	0
19	1065481	1065572	peak_1988	10.6765	+	1065481	1065572	0	1	91	0
19	1086290	1086390	peak_1989	10.1386	+	1086290	1086390	0	1	100	0
19	1465609	1465659	peak_1990	8.41317	+	1465609	1465659	0	1	50	0
19	1467009	1467184	peak_1991	13.0556	+	1467009	1467184	0	1	175	0
19	1467584	1467784	peak_1992	15.4876	+	1467584	1467784	0	1	200	0
19	1471009	1471259	peak_1993	18.0495	+	1471009	1471259	0	1	250	0
19	1576938	1577086	peak_1994	58.8428	+	1576938	1577086	0	1	148	0
19	2353690	2354015	peak_1995	29.9229	+	2353690	2354015	0	1	325	0
19	2477721	2478121	peak_1996	45.9107	+	2477721	2478121	0	1	400	0
19	2833782	2833932	peak_1997	10.1088	+	2833782	2833932	0	1	150	0
19	2834257	2834532	peak_1998	17.916	+	2834257	2834532	0	1	275	0
19	2877646	2877746	peak_1999	8.74517	+	2877646	2877746	0	1	100	0
[truncated: 506 more rows]
