# Supplementary material for: M6A reduction relieves FUS-associated ALS granules
Source: Nat Commun. 2024 Jun 12;15:5033. doi: 10.1038/s41467-024-49416-5 (PMC11169559; doi:10.1038/s41467-024-49416-5)
Supplement: Supplementary file 6 — Supplementary Data 3 [file 41467_2024_49416_MOESM6_ESM.xls]

## Sheet: Description
Supplementary Table 2
Summary of FUS P525L HITS-CLIP analysis
Pre-processing_Summary: recapitulates every step of pre-processing procedure summarizing the amount reads related to each RNA-Seq sample analyzed
Alignment_Post-proc: recapitulates alignment and post-processing steps summarizing the mapping statistcs and the amount of fragments obtained after reads deduplication procedure.
Selected_HITS-CLIP_Peaks: bed file containing the selected FUS P525L HITS-CLIP peaks
Descritpion of the data reported in columns:
Pre-processing_Summary
Sample_id: reference sample-identifier
Raw_fastq: amount of reads in fastq files before pre-processing analysis
Trimmed_fastq: amount of reads in fastq files after adapter trimming and reads quality filtering
Decotaminated_fastq: amount of reads after contaminants remotion
For further explanation of each step reported see Material and Methods section.
Alignment_Post-processing
Sample_id: reference sample identifier
Reads used as input for alignment: amount of paired-reads used as input for genome (GRCh38) alignment procedure
Total_mapped_reads: Total amount of fragments mapped to genome
Uniquely mapped reads: amount of fragments with un-ambiguous mapping position in genome
Dedupuplicated_properly-paired_no-multimapped_reads: amount of properly-paired reads after deduplication, and mulit-mapping remotion procedures
Selected_HITS-CLIP_Peaks
Standard bed6 format with genomic coordinates of significat peaks (see Material and Methods for further explanation)

## Sheet: Pre-processing
Sample_id	Raw_fastq	Trimmed_fastq	Decotaminated_fastq
IIT_FCP_IP_3_S29_R1	47639207	44129048	43537280
IIT_FCP_INPUT_3_S10_R1	41988226	37240531	28520114
IIT_FCP_IP_3_S29_R2	47639207	44129048	43537280
IIT_FCP_INPUT_6_S30_R1	45091247	41167058	30188720
IIT_FCP_IP_6_S34_R1	45180606	42740617	41913408
IIT_FCP_INPUT_3_S10_R2	41988226	37240531	28520114
IIT_FCP_INPUT_6_S30_R2	45091247	41167058	30188720
IIT_FCP_IP_6_S34_R2	45180606	42740617	41913408

## Sheet: Alignment_Post-processing
Sample_id	Reads used as input for alignment	Total_mapped_reads	Uniquely mapped reads	Dedupuplicated_properly-paired_no-multimapped_reads
IIT_FCP_INPUT_6_S30	30188720	27947902	26155758	18417955
IIT_FCP_IP_6_S34	41913408	39871834	38038498	19917660
IIT_FCP_IP_3_S29	43537280	41288049	39472950	21420815
IIT_FCP_INPUT_3_S10	28520114	26181283	24477984	15622743
	1545772	246372	26155758	27947902
	1548520	284816	38038498	39871834
	1519311	295788	39472950	41288049
	1440704	262595	24477984	26181283

## Sheet: Selected_HITSCLIP_Peaks
chrom	start	end	name	score	strand	peak_summit_start	peak_summit_end
20	14324667	14325252	ENSG00000172264_17515	1000.0	+	14324847	14324848
X	31120582	31121267	ENSG00000198947_9755	6.83875e+15	-	31120741	31120742
11	103908368	103909191	ENSG00000170962_12637	6.83485e+15	-	103908748	103908749
10	115171037	115171283	ENSG00000107518_13543	6.3003e+15	+	115171090	115171091
7	8751436	8752608	ENSG00000122584_8540	6.26524e+15	+	8751814	8751815
7	18667136	18667566	ENSG00000048052_8703	5.86639e+15	+	18667288	18667289
4	161385701	161386318	ENSG00000168843_5999	5.76312e+15	-	161385982	161385983
3	37820637	37821218	ENSG00000144668_3537	5.28184e+15	+	37820746	37820747
13	91765274	91765809	ENSG00000179399_15084	4.75053e+16	+	91765477	91765478
1	91683085	91683569	ENSG00000069702_693	4.42935e+15	-	91683143	91683144
5	41730882	41731334	ENSG00000083720_6379	4.30367e+16	-	41731174	41731175
11	103909259	103909820	ENSG00000170962_12638	4.30034e+16	-	103909519	103909520
5	78487626	78487947	ENSG00000145685_6699	4.28425e+15	-	78487736	78487737
1	64179565	64179815	ENSG00000185483_328	4.23081e+16	+	64179677	64179678
5	107861063	107861388	ENSG00000145743_6909	4.19517e+15	-	107861290	107861291
10	25600274	25600521	ENSG00000151025_12901	4.10665e+15	+	25600377	25600378
9	97195681	97196167	ENSG00000159712_11772	4.08723e+15	-	97195916	97195917
13	71440096	71440431	ENSG00000276644_14937	4.02041e+16	-	71440184	71440185
3	4361208	4361489	ENSG00000144455_3214	387398651960676	-	4361425	4361426
3	4361713	4361902	ENSG00000144455_3216	3.74441e+15	-	4361805	4361806
1	64180128	64180613	ENSG00000185483_330	3.73375e+15	+	64180542	64180543
6	8413340	8413632	ENSG00000285216_7483	3.57177e+15	+	8413546	8413547
5	91382869	91383126	ENSG00000281357_6798	3.56798e+15	+	91382946	91382947
18	13666005	13666478	ENSG00000177150_16993	3.52655e+15	-	13666160	13666161
7	84998493	84999143	ENSG00000153993_9035	3.47233e+15	-	84999020	84999021
5	41311362	41311957	ENSG00000182836_6364	3.4663e+15	-	41311890	41311891
11	100990362	100990770	ENSG00000165895_12606	344322234359644	+	100990427	100990428
9	91210334	91211253	ENSG00000230537_11736	3.4186e+15	-	91210836	91210837
8	24911035	24911407	ENSG00000253535_10671	3.3353e+16	-	24911165	24911166
2	177628094	177628573	ENSG00000284741_2693	3.30686e+16	-	177628238	177628239
13	35847699	35848514	ENSG00000133083_14764	3.30475e+15	-	35848472	35848473
7	83960856	83961117	ENSG00000075213_9024	3.24807e+16	-	83961005	83961006
4	31143226	31143924	ENSG00000169851_5101	3.23733e+15	+	31143752	31143753
9	5126861	5127594	ENSG00000120210_11362	3.1961e+15	-	5127381	5127382
X	132627799	132628271	ENSG00000171004_10386	3.17719e+15	-	132628011	132628012
14	56648965	56649236	ENSG00000259133_15465	3.01399e+16	-	56649033	56649034
X	101490625	101490877	ENSG00000196440_10082	2.99138e+15	+	101490652	101490653
3	17089918	17090297	ENSG00000154822_3355	2.91817e+15	+	17090139	17090140
3	37819773	37820186	ENSG00000144668_3532	2.91549e+15	+	37819849	37819850
9	19451954	19452505	ENSG00000177076_11451	2.89767e+15	+	19452054	19452055
1	247037877	247038290	ENSG00000135747_1493	287870626507061	-	247038203	247038204
12	26070831	26071219	ENSG00000123094_13829	284684766114055	+	26071026	26071027
3	56729256	56729536	ENSG00000163947_3806	2.82568e+16	-	56729484	56729485
10	28053269	28053889	ENSG00000150054_12919	2.80837e+15	-	28053318	28053319
18	69845960	69846547	ENSG00000206052_17407	2.8016e+16	+	69846136	69846137
2	177625916	177626443	ENSG00000128655_2684	2.78839e+16	-	177626038	177626039
3	56728560	56728814	ENSG00000163947_3800	2.77599e+15	-	56728722	56728723
10	115127593	115127722	ENSG00000107518_13537	2.77415e+16	+	115127671	115127672
12	104759869	104760309	ENSG00000171310_14470	2.7491e+16	+	104760049	104760050
14	24811188	24811576	ENSG00000168952_15273	273576866944252	-	24811474	24811475
14	61550434	61550872	ENSG00000027075_15508	2.72534e+15	+	61550576	61550577
21	14823049	14823367	ENSG00000281903_17989	2.65271e+16	-	14823082	14823083
1	178476136	178476425	ENSG00000075391_1034	2.65063e+15	+	178476355	178476356
X	132626752	132627063	ENSG00000171004_10384	263192240039278	-	132626952	132626953
3	37822788	37823131	ENSG00000144668_3551	2.62255e+15	+	37822971	37822972
11	12261087	12261512	ENSG00000133816_12068	2.57178e+16	+	12261239	12261240
18	13646819	13647315	ENSG00000168675_16972	2.5605e+15	+	13647073	13647074
14	32823742	32824204	ENSG00000151320_15342	2.54298e+16	+	32823880	32823881
8	61501473	61501645	ENSG00000177182_10825	2.54041e+16	+	61501622	61501623
11	103907564	103907787	ENSG00000170962_12635	2.4964e+15	-	103907713	103907714
2	86214701	86215164	ENSG00000068615_1928	2.49402e+15	-	86214880	86214881
6	136192620	136193188	ENSG00000171408_8237	2.49063e+16	+	136193099	136193100
3	56728111	56728498	ENSG00000163947_3797	2.48817e+16	-	56728400	56728401
10	95314418	95314964	ENSG00000095637_13356	2.48716e+16	-	95314738	95314739
3	17010035	17010314	ENSG00000154822_3338	2.47405e+16	+	17010203	17010204
15	80597053	80597338	ENSG00000172379_16110	2.46355e+16	+	80597114	80597115
10	62093926	62094135	ENSG00000150347_13120	2.3823e+16	+	62094068	62094069
18	9859228	9859785	ENSG00000168461_16924	2.37947e+16	+	9859685	9859686
3	37821337	37821643	ENSG00000144668_3540	2.35356e+16	+	37821401	37821402
11	87321410	87321749	ENSG00000166575_12523	2.30973e+16	+	87321557	87321558
8	103228342	103228679	ENSG00000164929_11179	2.30367e+15	+	103228487	103228488
7	87830132	87830401	ENSG00000105784_9066	2.29098e+16	+	87830319	87830320
X	13773552	13773911	ENSG00000046653_9618	2.28539e+15	-	13773657	13773658
11	100988713	100988934	ENSG00000165895_12602	2.28012e+16	+	100988860	100988861
20	9537909	9538167	ENSG00000101349_17473	2.24217e+16	-	9538026	9538027
5	107861564	107861863	ENSG00000145743_6910	2.23816e+15	-	107861806	107861807
18	69841303	69841582	ENSG00000206052_17382	2.20856e+15	+	69841424	69841425
16	17107790	17108039	ENSG00000103489_16298	2.20668e+16	-	17107949	17107950
15	32771824	32772260	ENSG00000248905_15803	2.19919e+15	-	32772205	32772206
18	57028425	57028727	ENSG00000091157_17257	2.19116e+16	+	57028650	57028651
4	6323012	6323410	ENSG00000074211_4957	2.16367e+16	-	6323215	6323216
7	11373866	11374038	ENSG00000005108_8614	2.15474e+16	-	11373878	11373879
2	177628094	177628452	ENSG00000128655_2689	2.152e+15	-	177628238	177628239
2	102815128	102815441	ENSG00000170417_2011	2.13439e+16	+	102815190	102815191
13	96836350	96836561	ENSG00000185352_15188	2.13036e+16	+	96836425	96836426
18	45067301	45067605	ENSG00000152217_17170	2.12109e+16	+	45067546	45067547
10	126015883	126016204	ENSG00000148848_13645	2.11999e+15	-	126016103	126016104
3	171602387	171602819	ENSG00000075651_4666	2.11998e+16	-	171602642	171602643
4	123316216	123316640	ENSG00000145375_5644	2.11731e+16	+	123316579	123316580
14	56648978	56649232	ENSG00000070269_15458	2.11432e+16	+	56649095	56649096
11	124636438	124636600	ENSG00000110013_12740	2.10947e+15	-	124636487	124636488
1	91681881	91682320	ENSG00000069702_689	2.09948e+15	-	91682227	91682228
4	31143925	31144369	ENSG00000169851_5102	2.09739e+16	+	31144275	31144276
20	9538377	9538882	ENSG00000101349_17475	2.09366e+15	-	9538804	9538805
4	25278081	25278417	ENSG00000038210_5077	2.09336e+15	+	25278161	25278162
11	103907891	103908281	ENSG00000170962_12636	2.08545e+16	-	103908183	103908184
7	83960070	83960289	ENSG00000075213_9020	2.0841e+16	-	83960149	83960150
2	187345811	187346171	ENSG00000224063_2775	2.08135e+16	+	187346039	187346040
10	25600733	25600957	ENSG00000151025_12905	2.0762e+16	+	25600779	25600780
10	62095961	62096204	ENSG00000150347_13142	2.07229e+15	+	62096108	62096109
10	126016275	126016543	ENSG00000148848_13646	2.06645e+16	-	126016282	126016283
8	98454771	98454975	ENSG00000104375_11119	2.06112e+16	-	98454837	98454838
X	111123789	111124247	ENSG00000077264_10217	2.06041e+16	+	111124011	111124012
4	161384315	161384683	ENSG00000168843_5996	2.0454e+16	-	161384436	161384437
1	183927174	183927400	ENSG00000143344_1082	2.03931e+15	+	183927235	183927236
7	137019760	137020144	ENSG00000234352_9275	2.02811e+16	-	137020048	137020049
3	69966824	69967012	ENSG00000187098_3987	2.01074e+16	+	69966855	69966856
8	103229295	103229538	ENSG00000247081_11202	1.999e+15	-	103229509	103229510
2	211378642	211379146	ENSG00000178568_2992	1.99435e+16	-	211378919	211378920
11	78653926	78654111	ENSG00000149256_12466	1.9918e+15	-	78653976	78653977
6	2271965	2272383	ENSG00000250903_7452	1.98804e+16	+	2272144	2272145
1	108136482	108136839	ENSG00000085491_840	1.98776e+15	-	108136543	108136544
1	76629400	76629741	ENSG00000184005_445	1.98723e+15	+	76629419	76629420
10	62096589	62096879	ENSG00000150347_13143	1.97679e+15	+	62096782	62096783
3	69967907	69968062	ENSG00000187098_3997	1.97124e+16	+	69967958	69967959
6	145626380	145626724	ENSG00000112425_8355	1.96824e+16	-	145626630	145626631
7	137019760	137020144	ENSG00000181072_9281	1.96156e+15	+	137019827	137019828
2	196200353	196200559	ENSG00000138411_2833	1.95951e+16	-	196200414	196200415
18	57028059	57028300	ENSG00000091157_17255	1.95765e+16	+	57028095	57028096
1	64179817	64180127	ENSG00000185483_329	1.95677e+16	+	64180035	64180036
4	113455927	113456230	ENSG00000145349_5571	1.9525e+16	-	113456027	113456028
3	37820688	37820848	ENSG00000235257_3574	1.93853e+16	-	37820746	37820747
7	11375564	11375772	ENSG00000230333_8577	1.9361e+16	+	11375687	11375688
17	55321492	55321807	ENSG00000108924_16664	1.9328e+16	+	55321730	55321731
3	37819294	37819574	ENSG00000144668_3530	1.91721e+15	+	37819481	37819482
2	111168118	111168301	ENSG00000172965_2066	1.91343e+16	-	111168192	111168193
10	115171043	115171173	ENSG00000285582_13564	191210322652529	-	115171090	115171091
10	25599428	25599678	ENSG00000151025_12897	1.90759e+15	+	25599485	25599486
1	89718003	89718363	ENSG00000271949_678	1.89761e+16	+	89718025	89718026
1	81991050	81991168	ENSG00000117114_484	1.88527e+15	+	81991164	81991165
1	89718003	89718363	ENSG00000171488_662	1.88467e+15	+	89718025	89718026
1	210674883	210675233	ENSG00000054392_1236	1.8846e+16	+	210675087	210675088
2	187345811	187346164	ENSG00000064989_2777	1.88341e+15	-	187345879	187345880
6	129578250	129578605	ENSG00000146376_8171	1.87788e+15	-	129578504	129578505
3	17010526	17010719	ENSG00000154822_3340	18773042413893	+	17010542	17010543
8	103229471	103229752	ENSG00000164929_11188	1.86691e+16	+	103229508	103229509
7	87831335	87831676	ENSG00000105784_9069	1.86664e+16	+	87831601	87831602
7	11373868	11374038	ENSG00000230333_8564	1.86586e+16	+	11373983	11373984
13	77763145	77763483	ENSG00000139737_15046	1.85763e+16	+	77763225	77763226
7	148416079	148416359	ENSG00000174469_9451	1.85414e+15	+	148416237	148416238
3	37821298	37821648	ENSG00000235257_3580	1.84648e+16	-	37821551	37821552
2	156582791	156583022	ENSG00000115159_2386	1.84022e+16	+	156582916	156582917
5	41312066	41312485	ENSG00000182836_6365	1.84019e+16	-	41312227	41312228
7	47276989	47277250	ENSG00000136205_8918	1.83956e+16	-	47277150	47277151
10	115129327	115129482	ENSG00000107518_13538	1.83762e+15	+	115129397	115129398
18	13645269	13645526	ENSG00000168675_16966	1.82831e+16	+	13645479	13645480
X	47059593	47059931	ENSG00000102221_9855	1.82765e+16	+	47059820	47059821
12	104758985	104759219	ENSG00000171310_14465	1.82141e+15	+	104759132	104759133
6	136192620	136193031	ENSG00000237596_8265	1.81987e+16	-	136192896	136192897
2	186414367	186414795	ENSG00000237877_2761	1.81034e+15	-	186414430	186414431
20	51596983	51597513	ENSG00000054793_17609	1.80384e+16	-	51597097	51597098
10	115120183	115120269	ENSG00000107518_13535	1.80299e+16	+	115120188	115120189
7	137384418	137384746	ENSG00000157680_9299	1.80251e+15	-	137384607	137384608
7	47275639	47276024	ENSG00000136205_8914	1.80197e+16	-	47275979	47275980
7	31751845	31752200	ENSG00000154678_8836	1.78862e+15	-	31751975	31751976
3	37821649	37821852	ENSG00000144668_3541	1.77996e+16	+	37821685	37821686
1	239911255	239911615	ENSG00000133019_1394	1.77944e+16	+	239911336	239911337
2	177625155	177625489	ENSG00000128655_2683	1.77064e+16	-	177625395	177625396
6	73197789	73198057	ENSG00000185760_7763	1.76251e+16	+	73197848	73197849
2	156583238	156583478	ENSG00000115159_2387	1.76168e+16	+	156583415	156583416
3	8750536	8750766	ENSG00000182533_3242	1.75983e+16	+	8750710	8750711
1	91682458	91682688	ENSG00000069702_691	1.75755e+15	-	91682561	91682562
13	96834989	96835194	ENSG00000185352_15172	1.75741e+16	+	96835121	96835122
2	149024077	149024452	ENSG00000168280_2308	1.75688e+16	+	149024397	149024398
7	14148086	14148516	ENSG00000136267_8662	1.74289e+15	-	14148229	14148230
1	178476426	178476649	ENSG00000075391_1035	1.73859e+15	+	178476550	178476551
2	214931845	214932247	ENSG00000229267_3038	1.73523e+16	+	214932166	214932167
7	141475848	141476099	ENSG00000261115_9409	1.72977e+16	+	141475984	141475985
10	115160039	115160149	ENSG00000107518_13541	1.72779e+15	+	115160065	115160066
3	186147668	186147809	ENSG00000058866_4796	1.72235e+15	-	186147713	186147714
7	11373502	11373756	ENSG00000230333_8560	1.71732e+16	+	11373711	11373712
7	11375564	11375771	ENSG00000005108_8623	1.71162e+16	-	11375607	11375608
7	115939003	115939463	ENSG00000105967_9187	1.70817e+16	-	115939097	115939098
9	97196754	97196907	ENSG00000159712_11773	1.70758e+15	-	97196825	97196826
15	39799950	39800336	ENSG00000166073_15839	1.70486e+15	-	39800274	39800275
5	45261161	45261396	ENSG00000164588_6400	1.7006e+16	-	45261294	45261295
7	7878141	7878519	ENSG00000219545_8510	1.69812e+16	+	7878462	7878463
18	69842408	69842608	ENSG00000206052_17392	1.69691e+16	+	69842540	69842541
12	12788406	12788656	ENSG00000178878_13743	1.69437e+16	+	12788544	12788545
4	98471937	98472133	ENSG00000168785_5465	1.69048e+16	-	98472051	98472052
X	31120112	31120396	ENSG00000198947_9753	1.68937e+16	-	31120322	31120323
18	54889524	54889844	ENSG00000041353_17205	1.68928e+16	+	54889721	54889722
X	132379364	132379577	ENSG00000232160_10358	1.68871e+15	+	132379504	132379505
18	6915049	6915404	ENSG00000088756_16897	1.68866e+16	+	6915307	6915308
15	32768401	32768809	ENSG00000248905_15798	1.68653e+16	-	32768641	32768642
6	134169499	134169866	ENSG00000118515_8217	1.68341e+16	-	134169782	134169783
1	49983772	49984131	ENSG00000186094_204	1.68298e+16	-	49983861	49983862
3	37822419	37822552	ENSG00000144668_3546	1.67854e+16	+	37822527	37822528
7	87831778	87832084	ENSG00000105784_9070	1.67458e+16	+	87832046	87832047
18	69847172	69847631	ENSG00000206052_17408	1.67221e+16	+	69847317	69847318
18	13645568	13645872	ENSG00000168675_16968	166917581920958	+	13645608	13645609
8	33044944	33045238	ENSG00000247134_10736	1.65946e+16	+	33045150	33045151
15	32772724	32773011	ENSG00000248905_15804	1.65527e+16	-	32772836	32772837
9	3827798	3828333	ENSG00000107249_11346	1.65455e+16	-	3827856	3827857
4	5901570	5901733	ENSG00000181215_4943	1.65399e+16	-	5901633	5901634
6	145626106	145626295	ENSG00000112425_8352	1.65382e+16	-	145626226	145626227
12	104760568	104760807	ENSG00000171310_14472	1.65354e+16	+	104760721	104760722
1	172409724	172410176	ENSG00000197959_1008	1.65304e+15	+	172409956	172409957
7	137390150	137390401	ENSG00000157680_9319	1.65003e+16	-	137390292	137390293
4	185611780	185611983	ENSG00000154556_6192	1.64656e+16	-	185611909	185611910
9	23690331	23690665	ENSG00000107105_11529	1.6452e+15	-	23690420	23690421
7	12933990	12934230	ENSG00000229618_8638	1.64376e+16	+	12934061	12934062
4	65601784	65602161	ENSG00000145242_5229	1.64267e+16	-	65601965	65601966
12	88495239	88495668	ENSG00000049130_14346	1.64015e+16	-	88495325	88495326
1	178475573	178475831	ENSG00000075391_1033	1.63894e+15	+	178475741	178475742
12	4772445	4772963	ENSG00000130035_13699	1.63734e+16	+	4772906	4772907
2	177629043	177629435	ENSG00000284741_2696	1.63561e+16	-	177629271	177629272
12	89180001	89180426	ENSG00000246363_14363	1.63547e+16	-	89180180	89180181
15	32770477	32770749	ENSG00000248905_15801	1.62724e+15	-	32770538	32770539
X	132379364	132379577	ENSG00000076770_10380	1.62543e+15	-	132379495	132379496
14	59504854	59505053	ENSG00000151838_15497	1.62449e+15	-	59504922	59504923
10	97224428	97224626	ENSG00000269891_13387	1.62046e+16	-	97224594	97224595
11	103926911	103927127	ENSG00000170962_12639	1.61982e+15	-	103927113	103927114
5	107859248	107859537	ENSG00000145743_6904	1.61744e+15	-	107859321	107859322
9	5126984	5127463	ENSG00000096968_11359	1.6154e+16	+	5127380	5127381
13	71439467	71439786	ENSG00000276644_14934	1.61531e+15	-	71439720	71439721
3	30006295	30006491	ENSG00000144642_3447	1.61218e+16	+	30006403	30006404
1	178474773	178475128	ENSG00000075391_1032	1.60766e+15	+	178474941	178474942
7	11373493	11373765	ENSG00000005108_8611	1.60682e+15	-	11373645	11373646
11	36229587	36229840	ENSG00000179241_12343	1.60664e+16	+	36229667	36229668
13	95020973	95021193	ENSG00000125257_15114	1.60399e+16	-	95021048	95021049
1	64692264	64692539	ENSG00000158966_345	1.60314e+16	+	64692354	64692355
3	64097266	64097446	ENSG00000163637_3864	1.60075e+16	-	64097422	64097423
4	65599417	65599852	ENSG00000145242_5227	1.59836e+16	-	65599485	65599486
1	108135803	108136273	ENSG00000085491_839	1.59168e+16	-	108135965	108135966
4	6320960	6321449	ENSG00000074211_4955	158693411241351	-	6321249	6321250
5	143227367	143227760	ENSG00000145819_7208	1.58622e+16	+	143227521	143227522
7	137390530	137390804	ENSG00000157680_9320	1.58512e+16	-	137390748	137390749
2	102816350	102816513	ENSG00000170417_2014	1.58464e+15	+	102816454	102816455
2	214962272	214962537	ENSG00000229267_3048	1.5831e+16	+	214962468	214962469
12	108249617	108249919	ENSG00000075035_14533	1.57202e+16	+	108249693	108249694
9	82981696	82981905	ENSG00000165105_11665	1.57034e+16	-	82981826	82981827
3	30692828	30693100	ENSG00000163513_3465	1.56735e+15	+	30692953	30692954
2	177628656	177629042	ENSG00000284741_2695	1.56712e+15	-	177628668	177628669
12	82694708	82695160	ENSG00000179104_14321	1.56598e+16	+	82695090	82695091
3	179786337	179786595	ENSG00000058056_4732	1.55761e+15	+	179786520	179786521
10	115121699	115121813	ENSG00000107518_13536	155725300563693	+	115121784	115121785
4	6322445	6322740	ENSG00000074211_4956	154459701127429	-	6322630	6322631
X	10445833	10446149	ENSG00000101871_9582	1.53614e+16	-	10445895	10445896
18	9861511	9861754	ENSG00000168461_16932	1.53433e+15	+	9861588	9861589
6	131282614	131283103	ENSG00000118507_8187	1.53171e+16	+	131282932	131282933
9	83244920	83245103	ENSG00000172159_11675	1.53008e+15	-	83245012	83245013
12	104758735	104758886	ENSG00000171310_14464	1.52716e+15	+	104758822	104758823
2	156584063	156584249	ENSG00000115159_2391	1.52665e+16	+	156584171	156584172
1	84811850	84812127	ENSG00000171517_529	1.52574e+15	-	84812001	84812002
X	31134102	31134195	ENSG00000198947_9758	1.5233e+15	-	31134140	31134141
5	45261675	45261942	ENSG00000164588_6402	1.52271e+15	-	45261830	45261831
4	23794728	23795031	ENSG00000109819_5058	1.52046e+16	-	23794856	23794857
11	48170141	48170402	ENSG00000149177_12388	1.51971e+16	+	48170199	48170200
22	49641954	49642510	ENSG00000188511_17964	1.51673e+15	-	49642386	49642387
2	198084362	198084567	ENSG00000115896_2874	151634497679029	+	198084501	198084502
18	9859907	9860208	ENSG00000168461_16925	1.51563e+15	+	9860031	9860032
6	2244434	2244972	ENSG00000112699_7451	1.51307e+16	-	2244878	2244879
X	107067044	107067218	ENSG00000089682_10158	1.51277e+15	-	107067122	107067123
5	119393250	119393613	ENSG00000145779_7049	1.51082e+16	+	119393584	119393585
8	103229561	103229796	ENSG00000247081_11204	1.50533e+16	-	103229564	103229565
12	70638390	70638706	ENSG00000153233_14250	1.5053e+16	-	70638623	70638624
8	101687408	101687540	ENSG00000104490_11141	1.49962e+16	-	101687451	101687452
X	47059301	47059511	ENSG00000102221_9854	1.49941e+16	+	47059379	47059380
6	89633587	89633834	ENSG00000135299_7907	1.4943e+15	+	89633710	89633711
X	31121657	31121931	ENSG00000198947_9757	1.49148e+16	-	31121844	31121845
X	37456083	37456302	ENSG00000250349_9799	1.48606e+16	+	37456196	37456197
2	72177572	72177703	ENSG00000144036_1870	1.48494e+16	-	72177591	72177592
6	17764368	17764608	ENSG00000137177_7566	1.48292e+16	-	17764499	17764500
10	60871230	60871483	ENSG00000072422_13104	1.48231e+16	-	60871367	60871368
5	42720238	42720700	ENSG00000112964_6390	1.48216e+15	+	42720421	42720422
10	25601435	25601754	ENSG00000151025_12909	1.48174e+16	+	25601643	25601644
11	63643357	63643497	ENSG00000256789_12406	1.48143e+16	+	63643447	63643448
18	13646560	13646818	ENSG00000168675_16971	1.48037e+16	+	13646762	13646763
3	65355778	65356033	ENSG00000151276_3902	1.47922e+15	-	65355791	65355792
1	76630072	76630528	ENSG00000184005_447	1.47798e+16	+	76630271	76630272
1	22918635	22918863	ENSG00000133216_60	1.476e+16	+	22918748	22918749
X	18989680	18989946	ENSG00000173698_9681	1.46072e+16	-	18989812	18989813
2	156585121	156585294	ENSG00000115159_2393	145881850205772	+	156585205	156585206
11	25078755	25079074	ENSG00000187398_12205	1.45662e+15	+	25078869	25078870
6	2630940	2631347	ENSG00000228718_7457	1.45613e+16	+	2631176	2631177
12	62645723	62646114	ENSG00000111110_14180	1.44952e+15	-	62646024	62646025
10	55560181	55560608	ENSG00000150275_12994	1.44751e+16	-	55560380	55560381
16	78123117	78123411	ENSG00000186153_16457	1.44467e+16	+	78123282	78123283
8	101688258	101688394	ENSG00000104490_11154	1.44197e+16	-	101688320	101688321
11	12262771	12263284	ENSG00000133816_12074	1.43959e+16	+	12263245	12263246
5	41310794	41311257	ENSG00000182836_6363	1.43865e+16	-	41310832	41310833
8	101687726	101687823	ENSG00000104490_11146	1.43492e+16	-	101687788	101687789
14	66532398	66532647	ENSG00000171723_15557	1.43453e+16	+	66532478	66532479
1	172408773	172409019	ENSG00000197959_1004	1.43288e+15	+	172408886	172408887
18	13649347	13649656	ENSG00000168675_16978	1.43121e+16	+	13649447	13649448
5	78488157	78488402	ENSG00000145685_6701	1.43061e+15	-	78488310	78488311
9	16417680	16418051	ENSG00000173068_11427	1.42936e+16	-	16417954	16417955
2	170653846	170654127	ENSG00000071909_2584	1.42593e+16	+	170653973	170653974
17	58983839	58983893	ENSG00000108395_16696	1.42492e+16	-	58983877	58983878
2	86215310	86215564	ENSG00000068615_1930	1.42349e+16	-	86215489	86215490
7	47276526	47276842	ENSG00000136205_8917	1.42052e+15	-	47276619	47276620
6	97143126	97143490	ENSG00000146263_7930	1.42043e+16	-	97143217	97143218
3	69170707	69170942	ENSG00000114541_3932	1.4197e+16	-	69170817	69170818
5	78488630	78488839	ENSG00000145685_6705	1.41732e+16	-	78488727	78488728
3	171601860	171602217	ENSG00000075651_4665	1.41528e+15	-	171601976	171601977
6	133987968	133988126	ENSG00000146411_8212	1.41386e+15	-	133987977	133987978
7	11371395	11371553	ENSG00000230333_8543	1.40732e+15	+	11371463	11371464
7	31787253	31787700	ENSG00000154678_8841	1.40547e+15	-	31787565	31787566
13	35671229	35671426	ENSG00000172915_14750	1.40209e+16	+	35671342	35671343
11	94185439	94185585	ENSG00000250519_12552	1.40194e+16	+	94185457	94185458
10	60888212	60888600	ENSG00000072422_13109	1.39954e+16	-	60888220	60888221
12	104758146	104758359	ENSG00000171310_14461	1.39932e+16	+	104758234	104758235
7	7877477	7877742	ENSG00000219545_8506	1.39926e+16	+	7877566	7877567
5	54281706	54282033	ENSG00000185305_6443	1.39671e+16	-	54281816	54281817
6	79703151	79703351	ENSG00000198478_7813	1.39609e+16	+	79703212	79703213
2	154450881	154451320	ENSG00000144278_2371	1.39474e+16	+	154451140	154451141
7	141477445	141477570	ENSG00000261115_9428	1.39281e+16	+	141477472	141477473
2	170082762	170082913	ENSG00000144357_2578	1.38956e+16	+	170082817	170082818
17	59399460	59399576	ENSG00000175155_16718	1.38185e+16	+	59399516	59399517
18	54892179	54892435	ENSG00000041353_17212	1.38128e+16	+	54892281	54892282
6	89630892	89631161	ENSG00000135299_7898	1.38028e+15	+	89630929	89630930
10	63673786	63674279	ENSG00000228566_13149	1.37782e+16	+	63674227	63674228
17	47311265	47311667	ENSG00000259753_16647	1.37584e+16	+	47311564	47311565
7	81700279	81700501	ENSG00000019991_8990	1.37366e+16	-	81700334	81700335
2	86604974	86605259	ENSG00000249884_1949	1.37196e+15	-	86605051	86605052
21	16300465	16300909	ENSG00000270071_18004	1.37094e+16	-	16300561	16300562
10	58830940	58830993	ENSG00000122870_13064	1.36936e+16	+	58830989	58830990
9	83245104	83245284	ENSG00000172159_11676	1.36867e+16	-	83245172	83245173
5	54260317	54260542	ENSG00000185305_6440	1.36689e+16	-	54260428	54260429
1	71012041	71012326	ENSG00000050628_412	1.36659e+16	-	71012097	71012098
10	97224429	97224626	ENSG00000213390_13416	1.35973e+16	-	97224594	97224595
X	10447933	10448288	ENSG00000101871_9590	1.3581e+16	-	10448256	10448257
14	61550443	61550737	ENSG00000258989_15510	1.35715e+15	+	61550635	61550636
20	46455910	46456080	ENSG00000215452_17576	1.35545e+16	-	46455986	46455987
5	145758410	145758664	ENSG00000186314_7221	1.35423e+16	-	145758439	145758440
8	103228342	103228534	ENSG00000247081_11192	1.34887e+16	-	103228415	103228416
2	156583480	156583605	ENSG00000115159_2388	1.34832e+16	+	156583554	156583555
2	201894774	201895199	ENSG00000138395_2923	1.3479e+16	+	201895035	201895036
11	22281523	22281639	ENSG00000171714_12189	1.34687e+16	+	22281583	22281584
14	56300030	56300235	ENSG00000139946_15441	1.34597e+16	+	56300201	56300202
17	47311265	47311667	ENSG00000259207_16643	1.3453e+15	+	47311564	47311565
7	137388520	137388811	ENSG00000157680_9312	1.34525e+16	-	137388752	137388753
3	81536911	81537021	ENSG00000114480_4083	1.34365e+15	-	81536964	81536965
4	123317345	123317571	ENSG00000145375_5645	1.34286e+15	+	123317417	123317418
20	8882207	8882530	ENSG00000182621_17454	1.34055e+16	+	8882274	8882275
5	33987817	33988217	ENSG00000273294_6303	1.33804e+16	-	33988091	33988092
14	59370261	59370482	ENSG00000100592_15484	1.3366e+16	+	59370423	59370424
5	58977226	58977332	ENSG00000113448_6513	1.3325e+16	-	58977270	58977271
6	8358823	8359187	ENSG00000234763_7506	1.33117e+16	-	8358854	8358855
10	86102786	86103130	ENSG00000182771_13231	1.33072e+15	-	86103002	86103003
6	96214847	96215230	ENSG00000172461_7922	1.3296e+15	+	96214949	96214950
10	126014803	126015162	ENSG00000148848_13639	1.32833e+16	-	126014828	126014829
3	143266593	143266759	ENSG00000181804_4527	1.32773e+16	-	143266642	143266643
4	147544028	147544279	ENSG00000151617_5858	1.32772e+16	+	147544172	147544173
14	89159803	89159916	ENSG00000053254_15678	1.32705e+15	-	89159852	89159853
13	23675043	23675248	ENSG00000127863_14620	1.32389e+16	+	23675179	23675180
3	32482135	32482235	ENSG00000153551_3499	1.31598e+16	+	32482204	32482205
1	239909495	239909744	ENSG00000133019_1391	1.31398e+16	+	239909685	239909686
20	13389897	13390097	ENSG00000089123_17503	1.31371e+16	-	13390030	13390031
2	144007144	144007434	ENSG00000121964_2260	1.31287e+15	-	144007285	144007286
18	57027562	57027900	ENSG00000091157_17253	1.31143e+16	+	57027570	57027571
5	107881037	107881181	ENSG00000145743_6911	1.30725e+16	-	107881120	107881121
2	17931694	17932263	ENSG00000170745_1576	1.30646e+15	+	17932096	17932097
2	147927649	147927833	ENSG00000121989_2276	1.30624e+16	+	147927771	147927772
11	36577456	36577857	ENSG00000166349_12365	1.30585e+15	+	36577750	36577751
15	100915824	100916137	ENSG00000184254_16218	1.30465e+16	+	100916018	100916019
3	64093862	64094254	ENSG00000163637_3853	1.304e+16	-	64093994	64093995
1	53766046	53766266	ENSG00000058804_236	1.30313e+15	-	53766150	53766151
7	11375049	11375276	ENSG00000005108_8621	1.30241e+16	-	11375119	11375120
14	62111813	62112047	ENSG00000139973_15529	1.29893e+16	+	62111879	62111880
2	177629043	177629435	ENSG00000128655_2692	1.29799e+16	-	177629271	177629272
2	198088907	198089062	ENSG00000115896_2896	1.29684e+16	+	198089038	198089039
2	2834176	2834553	ENSG00000237720_1513	1.29099e+15	-	2834490	2834491
12	26069512	26069754	ENSG00000123094_13819	1.29079e+16	+	26069729	26069730
7	31788572	31788894	ENSG00000154678_8842	1.28921e+16	-	31788892	31788893
18	63127572	63128042	ENSG00000171791_17355	1.2881e+16	-	63127988	63127989
5	158698946	158699132	ENSG00000164330_7356	1.28747e+16	-	158699008	158699009
4	79904616	79905063	ENSG00000163297_5333	1.28668e+16	-	79904710	79904711
7	14148849	14149168	ENSG00000136267_8664	1.28625e+15	-	14149058	14149059
18	6912854	6912982	ENSG00000088756_16888	1.28428e+16	+	6912944	6912945
10	97225144	97225364	ENSG00000269891_13393	1.28394e+16	-	97225192	97225193
X	37731488	37731776	ENSG00000047597_9807	1.28348e+16	+	37731632	37731633
12	26232098	26232542	ENSG00000123096_13837	1.28278e+16	+	26232307	26232308
4	76780871	76780959	ENSG00000138771_5284	1.28128e+16	+	76780931	76780932
4	173322603	173322777	ENSG00000109586_6112	1.27872e+15	+	173322655	173322656
3	192797134	192797333	ENSG00000180611_4906	1.27801e+16	-	192797228	192797229
3	122879383	122879508	ENSG00000138463_4316	1.27586e+16	+	122879443	122879444
4	98471118	98471639	ENSG00000168785_5464	1.27508e+15	-	98471353	98471354
8	139875702	139876037	ENSG00000167632_11326	1.27341e+16	-	139875942	139875943
9	105374598	105374736	ENSG00000070214_11823	1.27275e+15	+	105374645	105374646
7	11374100	11374249	ENSG00000230333_8565	1.27212e+16	+	11374163	11374164
14	32823367	32823535	ENSG00000151320_15338	127084239181204	+	32823451	32823452
3	30006867	30007214	ENSG00000144642_3450	1.26934e+15	+	30007014	30007015
7	81701883	81702154	ENSG00000019991_8992	1.26898e+15	-	81701961	81701962
2	135169900	135170124	ENSG00000121988_2240	1.26859e+16	-	135170024	135170025
4	165263215	165263360	ENSG00000109466_6020	1.26829e+15	+	165263316	165263317
2	149026530	149026693	ENSG00000168280_2324	1.26801e+16	+	149026612	149026613
5	60596946	60597189	ENSG00000035499_6520	1.26709e+16	-	60597114	60597115
12	27422115	27422446	ENSG00000029153_13923	1.26467e+16	+	27422247	27422248
6	136193768	136194127	ENSG00000237596_8274	1.26294e+16	-	136193841	136193842
4	77716600	77716742	ENSG00000138767_5297	1.26278e+16	-	77716604	77716605
11	25079792	25080016	ENSG00000187398_12209	1.26183e+16	+	25079867	25079868
4	120838879	120839275	ENSG00000138738_5620	1.26048e+16	-	120838947	120838948
3	115807807	115808015	ENSG00000185565_4276	1.25991e+15	-	115807940	115807941
2	211379147	211379373	ENSG00000178568_2993	1.25781e+16	-	211379273	211379274
7	137389240	137389524	ENSG00000157680_9314	1.25711e+16	-	137389310	137389311
22	26381615	26381825	ENSG00000100095_17901	1.25687e+16	+	26381688	26381689
13	31330524	31330748	ENSG00000187676_14705	1.25489e+16	+	31330669	31330670
2	177628656	177628985	ENSG00000128655_2691	1.2544e+16	-	177628668	177628669
3	30004757	30004999	ENSG00000144642_3442	1.25229e+16	+	30004990	30004991
1	197506256	197506409	ENSG00000213047_1137	1.25026e+16	-	197506310	197506311
8	51807523	51807709	ENSG00000147485_10785	1.25019e+16	-	51807661	51807662
10	126015589	126015804	ENSG00000148848_13643	1.24704e+16	-	126015641	126015642
1	245706903	245707160	ENSG00000162849_1452	1.24664e+16	+	245706931	245706932
X	41515211	41515445	ENSG00000147044_9824	1.24478e+16	-	41515353	41515354
14	32830823	32831039	ENSG00000151320_15347	1.24473e+16	+	32830950	32830951
5	102235129	102235496	ENSG00000173930_6868	1.24171e+16	-	102235296	102235297
18	63315748	63316140	ENSG00000171791_17357	1.24067e+16	-	63315951	63315952
3	140575457	140575566	ENSG00000158258_4493	1.24031e+15	+	140575561	140575562
2	205796514	205796847	ENSG00000118257_2945	1.23892e+16	+	205796622	205796623
2	86604975	86605298	ENSG00000228363_1960	1.23694e+16	+	86605062	86605063
2	156585866	156586152	ENSG00000115159_2400	1.23589e+16	+	156585890	156585891
6	145625802	145626011	ENSG00000112425_8351	1.23535e+16	-	145625959	145625960
20	51599593	51599896	ENSG00000054793_17620	1.23524e+16	-	51599639	51599640
12	84861398	84861625	ENSG00000072041_14332	1.23422e+16	-	84861466	84861467
2	198147554	198147795	ENSG00000115896_2899	1.23348e+16	+	198147703	198147704
12	89178085	89178372	ENSG00000246363_14355	1.23323e+16	-	89178220	89178221
4	120838220	120838604	ENSG00000138738_5616	1.23299e+16	-	120838540	120838541
18	13663953	13664329	ENSG00000177150_16991	1.23189e+16	-	13664090	13664091
1	64179115	64179273	ENSG00000185483_325	1.23131e+16	+	64179206	64179207
13	96834129	96834286	ENSG00000185352_15165	1.22883e+16	+	96834246	96834247
1	247038091	247038286	ENSG00000277462_1502	1.22761e+16	-	247038203	247038204
5	78486741	78486950	ENSG00000145685_6693	1.22666e+16	-	78486841	78486842
8	18533945	18534030	ENSG00000156011_10649	1.22482e+15	-	18533961	18533962
4	10457328	10457416	ENSG00000287154_4982	1.22396e+16	+	10457364	10457365
2	38070313	38070556	ENSG00000138061_1630	1.2236e+16	-	38070384	38070385
20	10624557	10624694	ENSG00000149346_17486	1.22277e+16	+	10624682	10624683
5	79374578	79374818	ENSG00000152413_6733	1.22251e+16	-	79374620	79374621
X	10459646	10459808	ENSG00000101871_9597	1.22088e+16	-	10459775	10459776
11	102231692	102232132	ENSG00000137693_12627	1.21935e+16	+	102231966	102231967
14	32821814	32822050	ENSG00000151320_15332	1.21833e+16	+	32821965	32821966
6	55513101	55513448	ENSG00000146151_7718	1.21766e+16	-	55513145	55513146
2	86604779	86604934	ENSG00000249884_1948	1.2176e+16	-	86604824	86604825
3	86068374	86068571	ENSG00000175161_4106	1.21712e+16	+	86068477	86068478
5	135637177	135637363	ENSG00000145832_7150	1.21469e+16	+	135637274	135637275
1	64146904	64147303	ENSG00000185483_313	1.2146e+16	+	64147000	64147001
X	24561461	24561725	ENSG00000102230_9732	1.21405e+16	-	24561515	24561516
10	58829614	58829762	ENSG00000122870_13049	1.21337e+16	+	58829657	58829658
7	47275322	47275513	ENSG00000136205_8913	1.21166e+16	-	47275406	47275407
1	178916488	178916705	ENSG00000116191_1051	1.21111e+16	+	178916608	178916609
8	72046513	72046611	ENSG00000235531_10864	1.21088e+16	+	72046536	72046537
3	4318386	4318551	ENSG00000144455_3206	1.20828e+16	-	4318523	4318524
21	31998997	31999227	ENSG00000142149_18075	1.20659e+16	+	31999039	31999040
13	49309428	49309789	ENSG00000102547_14871	1.20603e+16	-	49309557	49309558
7	137382543	137382697	ENSG00000157680_9290	1.20257e+16	-	137382573	137382574
6	118462015	118462154	ENSG00000111860_8099	1.20138e+16	-	118462088	118462089
X	10445681	10445821	ENSG00000101871_9581	1.201e+16	-	10445757	10445758
10	96594346	96594667	ENSG00000155629_13366	1.19965e+16	-	96594645	96594646
7	14148617	14148848	ENSG00000136267_8663	1.19922e+15	-	14148711	14148712
10	115165576	115165646	ENSG00000107518_13542	1.1989e+16	+	115165625	115165626
1	178473502	178473702	ENSG00000075391_1026	1.1963e+16	+	178473616	178473617
10	79677059	79677258	ENSG00000244733_13218	119523957989962	+	79677145	79677146
18	57028773	57028935	ENSG00000091157_17259	1.1948e+16	+	57028835	57028836
10	18741683	18741998	ENSG00000234244_12853	1.19475e+15	+	18741946	18741947
2	213006279	213006722	ENSG00000030419_3016	1.19376e+16	-	213006411	213006412
4	128872433	128872586	ENSG00000151466_5693	1.19333e+15	-	128872574	128872575
3	65355006	65355233	ENSG00000151276_3891	1.19301e+16	-	65355043	65355044
7	11375079	11375249	ENSG00000230333_8573	1.19228e+16	+	11375140	11375141
20	20001914	20002157	ENSG00000132669_17545	1.19199e+16	+	20001933	20001934
3	171600909	171601148	ENSG00000075651_4663	1.1919e+16	-	171601047	171601048
2	65021917	65022288	ENSG00000237638_1800	1.19187e+16	-	65022007	65022008
2	170082916	170083078	ENSG00000144357_2579	1.19123e+16	+	170083018	170083019
14	24812154	24812331	ENSG00000168952_15275	1.19073e+16	-	24812237	24812238
4	155731563	155731794	ENSG00000164116_5922	1.18964e+16	+	155731709	155731710
2	46386180	46386316	ENSG00000116016_1687	1.18786e+16	+	46386193	46386194
14	61550020	61550334	ENSG00000027075_15507	1.18642e+16	+	61550102	61550103
10	11317533	11317790	ENSG00000048740_12795	1.18479e+16	+	11317702	11317703
1	95191739	95192005	ENSG00000226026_788	1.18415e+16	-	95191835	95191836
2	198085252	198085519	ENSG00000115896_2886	1.18258e+16	+	198085288	198085289
2	212443629	212443951	ENSG00000178568_3000	1.18228e+16	-	212443769	212443770
13	35771892	35772341	ENSG00000133083_14758	1.18019e+15	-	35772073	35772074
13	73691112	73691233	ENSG00000118922_14996	1.17769e+16	-	73691193	73691194
5	109867125	109867437	ENSG00000112893_6971	1.17744e+16	+	109867268	109867269
17	47311265	47311667	ENSG00000263293_16649	1.17655e+16	-	47311635	47311636
6	136194248	136194460	ENSG00000237596_8275	1.17519e+15	-	136194371	136194372
X	120260086	120260410	ENSG00000125355_10294	1.1734e+16	-	120260342	120260343
6	8429864	8430042	ENSG00000285216_7504	1.17332e+15	+	8430030	8430031
12	29503209	29503342	ENSG00000133687_13946	1.16955e+16	-	29503305	29503306
21	43986184	43986261	ENSG00000160216_18137	1.16771e+15	+	43986247	43986248
1	210679425	210679750	ENSG00000143473_1241	1.16626e+16	-	210679589	210679590
1	48296191	48296517	ENSG00000132122_192	1.16543e+16	-	48296330	48296331
20	46455154	46455674	ENSG00000215452_17574	1.16542e+16	-	46455534	46455535
1	91712243	91712543	ENSG00000069702_701	1.16471e+16	-	91712401	91712402
5	19472468	19472729	ENSG00000145526_6240	1.16319e+16	-	19472614	19472615
2	102816024	102816285	ENSG00000170417_2013	1.16318e+16	+	102816226	102816227
4	143911724	143911885	ENSG00000251600_5785	1.16118e+15	+	143911741	143911742
18	6914313	6914459	ENSG00000088756_16892	1.16096e+16	+	6914412	6914413
14	32824530	32824700	ENSG00000151320_15344	1.15975e+15	+	32824651	32824652
6	143190185	143190424	ENSG00000146416_8308	1.15873e+16	+	143190325	143190326
8	90995618	90995681	ENSG00000155099_11053	1.15735e+16	-	90995619	90995620
3	45918823	45919030	ENSG00000163820_3714	1.15305e+16	-	45918927	45918928
X	18989577	18989869	ENSG00000286724_9673	1.15241e+16	+	18989814	18989815
3	37819937	37820137	ENSG00000235257_3568	1.1515e+16	-	37820085	37820086
12	93850366	93850741	ENSG00000169372_14395	1.15126e+16	+	93850651	93850652
4	23795500	23795723	ENSG00000109819_5059	1.15085e+15	-	23795556	23795557
6	350016	350310	ENSG00000112679_7427	1.15069e+16	+	350243	350244
X	150663431	150663619	ENSG00000171100_10432	1.14954e+16	+	150663515	150663516
2	120177717	120177907	ENSG00000115109_2141	1.14914e+16	+	120177878	120177879
6	136193768	136194127	ENSG00000171408_8241	1.14866e+16	+	136193841	136193842
11	6482480	6482632	ENSG00000283977_12022	1.14838e+16	+	6482559	6482560
8	18527694	18527867	ENSG00000156011_10589	1.14782e+16	-	18527762	18527763
13	100531945	100532076	ENSG00000134864_15232	1.14752e+16	-	100531999	100532000
5	102257115	102257277	ENSG00000173930_6871	1.14738e+16	-	102257144	102257145
1	197504917	197505078	ENSG00000213047_1126	1.14709e+16	-	197504954	197504955
2	170653842	170654127	ENSG00000213981_2586	1.14588e+16	-	170653990	170653991
2	205797661	205798006	ENSG00000118257_2949	1.14534e+16	+	205797903	205797904
6	79486995	79487050	ENSG00000231533_7797	1.14415e+16	+	79487047	79487048
18	69631539	69631817	ENSG00000206052_17374	1.1434e+16	+	69631669	69631670
18	69758852	69759193	ENSG00000206052_17380	1.1402e+16	+	69759042	69759043
3	96987752	96987994	ENSG00000080224_4123	1.13969e+16	+	96987889	96987890
3	32482752	32482906	ENSG00000153551_3504	1.13909e+16	+	32482904	32482905
18	6912059	6912217	ENSG00000088756_16882	1.13733e+16	+	6912128	6912129
8	88036673	88036900	ENSG00000156103_10998	1.13397e+15	-	88036764	88036765
3	37822451	37822554	ENSG00000235257_3594	1.13397e+15	-	37822511	37822512
7	137388832	137389090	ENSG00000157680_9313	1.13208e+15	-	137388852	137388853
1	175160068	175160334	ENSG00000235750_1023	1.13136e+16	-	175160186	175160187
6	136191795	136191880	ENSG00000237596_8259	1.12937e+16	-	136191826	136191827
14	32821479	32821685	ENSG00000151320_15328	1.12889e+16	+	32821601	32821602
5	118840487	118840687	ENSG00000169570_7030	1.12878e+16	-	118840558	118840559
16	82138211	82138414	ENSG00000261235_16480	1.12875e+16	-	82138324	82138325
5	45645181	45645409	ENSG00000164588_6411	1.12874e+16	-	45645325	45645326
5	158698315	158698463	ENSG00000164330_7353	1.12662e+16	-	158698349	158698350
X	10234460	10234724	ENSG00000073464_9575	1.12516e+16	+	10234706	10234707
3	41249953	41250420	ENSG00000168038_3648	1.12511e+16	-	41250032	41250033
1	94174539	94174752	ENSG00000137962_747	1.12443e+16	-	94174729	94174730
16	50635387	50635792	ENSG00000140807_16374	1.12371e+16	+	50635530	50635531
5	107860330	107860489	ENSG00000145743_6906	1.12327e+16	-	107860370	107860371
22	26382152	26382266	ENSG00000100095_17904	1.12264e+16	+	26382191	26382192
7	11374110	11374249	ENSG00000005108_8615	1.11995e+16	-	11374156	11374157
7	26668244	26668515	ENSG00000005020_8782	1.1197e+16	-	26668448	26668449
5	144476953	144477340	ENSG00000183775_7215	1.11903e+16	+	144477197	144477198
4	151662501	151662728	ENSG00000164142_5887	1.1186e+16	+	151662563	151662564
6	129577364	129577609	ENSG00000146376_8164	1.11813e+16	-	129577443	129577444
13	35871163	35871341	ENSG00000133083_14774	1.11789e+16	-	35871233	35871234
1	232039475	232039621	ENSG00000162946_1350	1.11783e+16	+	232039586	232039587
4	161538166	161538301	ENSG00000168843_6007	1.11698e+15	-	161538278	161538279
2	16552348	16552698	ENSG00000197872_1573	1.11676e+16	-	16552449	16552450
1	7767289	7767531	ENSG00000171735_7	1.11564e+16	+	7767467	7767468
13	96833539	96833660	ENSG00000185352_15158	1.11487e+16	+	96833580	96833581
4	38138153	38138428	ENSG00000065882_5120	1.11431e+16	+	38138230	38138231
1	7766714	7766898	ENSG00000171735_4	1.11372e+16	+	7766851	7766852
13	95170505	95170629	ENSG00000125257_15134	1.1129e+16	-	95170567	95170568
3	172631323	172631547	ENSG00000144959_4684	1.11288e+15	-	172631480	172631481
X	84321701	84321956	ENSG00000165259_10031	1.1123e+16	-	84321790	84321791
8	24909403	24909540	ENSG00000253535_10665	1.11222e+16	-	24909460	24909461
18	65882510	65882676	ENSG00000081138_17366	1.1121e+16	+	65882544	65882545
11	22282851	22283036	ENSG00000171714_12198	1.112e+16	+	22282942	22282943
5	78487256	78487373	ENSG00000145685_6695	1.1092e+16	-	78487265	78487266
1	97407420	97407504	ENSG00000188641_793	1.10906e+16	-	97407472	97407473
14	24810599	24810763	ENSG00000168952_15272	1.10707e+16	-	24810687	24810688
6	127969661	127969955	ENSG00000152894_8149	1.10584e+15	-	127969778	127969779
3	37821649	37821791	ENSG00000235257_3581	1.10471e+15	-	37821674	37821675
1	242523164	242523633	ENSG00000180287_1417	1.10421e+16	-	242523421	242523422
5	54309730	54310079	ENSG00000185305_6447	1.10418e+16	-	54309789	54309790
3	113946721	113946966	ENSG00000178075_4199	1.10267e+16	+	113946903	113946904
1	210674654	210674816	ENSG00000054392_1234	1.10192e+15	+	210674696	210674697
13	96837913	96838126	ENSG00000185352_15198	1.10179e+16	+	96837978	96837979
7	118239909	118239999	ENSG00000106013_9197	1.10178e+16	+	118239947	118239948
10	76944773	76944927	ENSG00000156113_13184	1.10105e+15	-	76944831	76944832
12	70430702	70430905	ENSG00000135643_14233	1.09848e+16	+	70430810	70430811
8	33389130	33389286	ENSG00000172728_10756	1.09829e+16	-	33389266	33389267
4	146258692	146258838	ENSG00000120519_5850	1.09721e+16	-	146258732	146258733
5	149633991	149634266	ENSG00000183111_7259	1.09714e+15	+	149634066	149634067
5	118838153	118838312	ENSG00000169570_7029	1.09691e+16	-	118838245	118838246
6	143829474	143829806	ENSG00000112419_8334	1.09673e+15	+	143829714	143829715
13	33104431	33104713	ENSG00000133121_14719	1.09592e+16	-	33104590	33104591
12	62646680	62646837	ENSG00000111110_14182	1.09562e+16	-	62646764	62646765
7	148417865	148418130	ENSG00000174469_9455	1.09549e+16	+	148418048	148418049
1	42416779	42416928	ENSG00000177181_171	1.09517e+16	+	42416884	42416885
6	73195938	73196244	ENSG00000185760_7759	1.09136e+16	+	73196159	73196160
8	120345388	120345564	ENSG00000187955_11289	1.09121e+15	+	120345444	120345445
3	149519288	149519503	ENSG00000018408_4539	1.0902e+16	-	149519368	149519369
1	239909757	239910193	ENSG00000133019_1392	1.08895e+16	+	239909954	239909955
5	93619862	93619997	ENSG00000113391_6816	1.08668e+16	-	93619889	93619890
3	188875577	188875784	ENSG00000145012_4836	1.08664e+16	+	188875739	188875740
12	20682726	20683117	ENSG00000172572_13786	1.08636e+16	+	20682871	20682872
12	31386733	31387060	ENSG00000170456_13986	1.08585e+16	-	31386881	31386882
3	4846222	4846278	ENSG00000235978_3229	1.08578e+16	-	4846231	4846232
5	143225968	143226197	ENSG00000145819_7201	1.08564e+16	+	143226062	143226063
11	83455402	83455824	ENSG00000150672_12501	1.08482e+16	-	83455559	83455560
10	127136988	127137396	ENSG00000188916_13657	1.08464e+16	-	127137266	127137267
3	69171112	69171238	ENSG00000114541_3937	1.08434e+16	-	69171199	69171200
11	100992032	100992311	ENSG00000165895_12615	1.08394e+16	+	100992130	100992131
13	35850008	35850213	ENSG00000133083_14770	1.08377e+16	-	35850198	35850199
4	161385062	161385370	ENSG00000168843_5998	1.08369e+16	-	161385313	161385314
X	37455619	37455763	ENSG00000250349_9797	1.0834e+15	+	37455703	37455704
13	31330887	31331193	ENSG00000187676_14706	1.08248e+15	+	31330987	31330988
5	58855826	58855959	ENSG00000152932_6470	1.08212e+16	+	58855895	58855896
18	58400828	58401235	ENSG00000049759_17288	1.08172e+16	+	58400966	58400967
3	157175376	157175782	ENSG00000243176_4581	1.08037e+16	+	157175708	157175709
9	91209051	91209402	ENSG00000230537_11735	1.07988e+16	-	91209276	91209277
3	68731920	68732157	ENSG00000163377_3927	1.07815e+16	-	68732087	68732088
19	37128531	37128648	ENSG00000197050_17755	107791369643482	+	37128542	37128543
7	7877744	7877958	ENSG00000219545_8507	1.0757e+16	+	7877804	7877805
9	110168418	110168748	ENSG00000157654_11898	1.07557e+16	+	110168551	110168552
2	161505044	161505168	ENSG00000226121_2439	1.07553e+16	-	161505068	161505069
6	142770134	142770456	ENSG00000010818_8298	1.07412e+16	-	142770360	142770361
8	27810116	27810337	ENSG00000171320_10687	1.07246e+16	+	27810159	27810160
9	91208528	91208953	ENSG00000230537_11734	1.06997e+16	-	91208718	91208719
3	8751430	8751624	ENSG00000182533_3246	1.06942e+16	+	8751550	8751551
4	185585883	185586075	ENSG00000154556_6180	1.06831e+16	-	185585927	185585928
5	149854020	149854249	ENSG00000155846_7277	1.06761e+16	+	149854223	149854224
3	186149753	186149922	ENSG00000058866_4818	1.06708e+16	-	186149806	186149807
10	96594791	96595072	ENSG00000155629_13367	1.06684e+16	-	96594907	96594908
11	25080348	25080564	ENSG00000187398_12211	1.06661e+15	+	25080511	25080512
12	108289947	108290224	ENSG00000174600_14534	1.06492e+15	-	108290166	108290167
4	7206372	7206761	ENSG00000184985_4970	1.06437e+16	+	7206538	7206539
2	173223982	173224192	ENSG00000091436_2628	1.06341e+16	+	173224014	173224015
20	24545581	24545999	ENSG00000101463_17556	1.0632e+15	+	24545660	24545661
8	103228535	103228682	ENSG00000247081_11193	1.06164e+16	-	103228659	103228660
12	106346324	106346499	ENSG00000166046_14508	1.06138e+16	+	106346407	106346408
X	10447701	10447835	ENSG00000101871_9589	1.06082e+16	-	10447749	10447750
8	24910318	24910467	ENSG00000253535_10668	1.05938e+16	-	24910389	24910390
12	42457467	42457688	ENSG00000139174_14078	1.05871e+16	-	42457647	42457648
6	73196669	73196828	ENSG00000185760_7761	105843233867668	+	73196738	73196739
15	83017398	83017434	ENSG00000259805_16132	1.05812e+16	+	83017403	83017404
4	65323646	65324052	ENSG00000145242_5215	1.05595e+15	-	65323861	65323862
3	40258818	40259001	ENSG00000170011_3624	1.05244e+16	+	40258930	40258931
6	108682165	108682355	ENSG00000118689_8002	1.05074e+16	+	108682168	108682169
18	80158256	80158446	ENSG00000178184_17440	1.0506e+16	-	80158352	80158353
3	188888140	188888358	ENSG00000145012_4870	1.04865e+16	+	188888317	188888318
1	164848183	164848383	ENSG00000185630_981	1.04714e+16	+	164848217	164848218
11	63574020	63574270	ENSG00000176485_12395	1.04696e+16	-	63574059	63574060
4	185586429	185586747	ENSG00000154556_6184	1.04694e+16	-	185586592	185586593
7	44394873	44395025	ENSG00000015676_8905	1.0464e+16	-	44394915	44394916
6	13978818	13979004	ENSG00000180537_7539	1.04539e+16	+	13978911	13978912
13	40556420	40556724	ENSG00000288542_14796	1.04418e+16	-	40556502	40556503
7	18666739	18666993	ENSG00000048052_8701	1.04356e+16	+	18666907	18666908
3	185083079	185083407	ENSG00000187068_4756	1.04349e+16	-	185083150	185083151
9	83246049	83246210	ENSG00000172159_11683	1.04286e+15	-	83246198	83246199
9	121379584	121379897	ENSG00000227355_11978	1.04286e+16	+	121379794	121379795
2	198147892	198147975	ENSG00000115896_2901	1.04271e+16	+	198147950	198147951
2	111167917	111167948	ENSG00000172965_2064	1.04236e+16	-	111167935	111167936
18	69846244	69846439	ENSG00000150637_17417	1.04234e+16	-	69846364	69846365
10	58793520	58793617	ENSG00000122870_13028	1.04186e+16	+	58793569	58793570
7	137385762	137386100	ENSG00000157680_9303	1.04093e+16	-	137385881	137385882
2	119486303	119486687	ENSG00000080293_2098	1.04007e+16	-	119486631	119486632
2	211376670	211376927	ENSG00000178568_2990	1.03946e+16	-	211376741	211376742
2	198084102	198084245	ENSG00000115896_2873	1.03609e+15	+	198084181	198084182
10	89307969	89308243	ENSG00000119922_13266	1.03602e+16	+	89307994	89307995
18	54894920	54895116	ENSG00000041353_17226	1.03531e+16	+	54895048	54895049
4	171814660	171814896	ENSG00000174473_6092	1.03489e+15	+	171814817	171814818
1	164849048	164849142	ENSG00000185630_987	1.03236e+16	+	164849113	164849114
6	27505599	27505885	ENSG00000285703_7604	1.0308e+16	-	27505829	27505830
10	112151044	112151270	ENSG00000119927_13495	1.03062e+16	-	112151116	112151117
18	37243865	37243970	ENSG00000101489_17152	1.03044e+16	-	37243927	37243928
6	136194248	136194460	ENSG00000171408_8242	1.03036e+16	+	136194361	136194362
3	30009154	30009392	ENSG00000144642_3459	1.02927e+15	+	30009321	30009322
20	30282411	30282691	ENSG00000286483_17558	1.02881e+16	+	30282672	30282673
9	23692672	23692888	ENSG00000107105_11534	1.02879e+16	-	23692680	23692681
20	51600291	51600551	ENSG00000054793_17621	1.02773e+16	-	51600364	51600365
14	95417351	95417507	ENSG00000176438_15737	1.02605e+16	-	95417414	95417415
X	31169443	31169520	ENSG00000198947_9763	1.02503e+15	-	31169483	31169484
2	225400637	225400982	ENSG00000144460_3103	1.02439e+16	+	225400705	225400706
4	148079784	148079977	ENSG00000151623_5863	1.023e+15	-	148079933	148079934
2	2834625	2834935	ENSG00000237720_1514	1.02292e+16	-	2834749	2834750
17	68268764	68268882	ENSG00000108932_16786	1.02279e+16	-	68268783	68268784
5	10653166	10653283	ENSG00000164236_6212	1.02217e+16	+	10653180	10653181
1	53582449	53582883	ENSG00000174332_230	1.02061e+16	-	53582572	53582573
1	227661943	227662097	ENSG00000181450_1320	1.02019e+16	+	227662036	227662037
9	91208248	91208468	ENSG00000230537_11733	1.02017e+16	-	91208337	91208338
5	149850528	149850750	ENSG00000155846_7270	1.01951e+16	+	149850660	149850661
3	37819424	37819532	ENSG00000235257_3556	1.01884e+16	-	37819493	37819494
2	223877354	223877591	ENSG00000286239_3093	1.01836e+16	-	223877527	223877528
14	24811711	24811992	ENSG00000168952_15274	1.01793e+16	-	24811923	24811924
12	84861042	84861209	ENSG00000072041_14331	1.01778e+16	-	84861098	84861099
1	34854708	34854933	ENSG00000163866_93	1.01591e+15	-	34854789	34854790
9	21864443	21864606	ENSG00000099810_11512	1.01257e+16	+	21864451	21864452
7	137389892	137390021	ENSG00000157680_9317	1.01176e+16	-	137389934	137389935
13	35846537	35846913	ENSG00000133083_14762	1.01125e+16	-	35846631	35846632
14	32822065	32822264	ENSG00000151320_15333	1.01039e+16	+	32822155	32822156
9	71683686	71683802	ENSG00000135048_11616	1.01039e+16	-	71683740	71683741
X	72579469	72579594	ENSG00000067177_9954	1.00678e+16	-	72579525	72579526
10	97225173	97225364	ENSG00000213390_13420	1.00661e+16	-	97225192	97225193
3	11557548	11557665	ENSG00000197548_3286	1.00642e+16	+	11557576	11557577
3	143123558	143123790	ENSG00000241679_4524	1.00543e+16	+	143123677	143123678
9	124351652	124351775	ENSG00000119408_11985	1.00499e+16	+	124351706	124351707
1	53590163	53590559	ENSG00000174332_232	100461193053507	-	53590458	53590459
3	17011511	17011699	ENSG00000154822_3351	1.00362e+16	+	17011641	17011642
21	32565881	32566246	ENSG00000242220_18084	9.99206e+15	-	32566159	32566160
5	41313485	41313690	ENSG00000182836_6367	9.99161e+15	-	41313611	41313612
2	31528142	31528640	ENSG00000228563_1605	999030190100996	+	31528511	31528512
18	54892780	54893033	ENSG00000041353_17215	9.98478e+15	+	54892882	54892883
20	8884082	8884227	ENSG00000182621_17466	998383260434006	+	8884206	8884207
10	60870459	60870719	ENSG00000072422_13101	9.96301e+15	-	60870547	60870548
3	198035833	198035970	ENSG00000286755_4927	9.96015e+15	-	198035965	198035966
13	35849664	35849810	ENSG00000133083_14769	9.95802e+15	-	35849721	35849722
2	9405304	9405428	ENSG00000151693_1530	995223209063088	+	9405361	9405362
5	119393713	119393957	ENSG00000145779_7050	9.95027e+15	+	119393866	119393867
3	188885233	188885360	ENSG00000145012_4855	9.93112e+15	+	188885275	188885276
16	17107577	17107755	ENSG00000103489_16297	9.93011e+15	-	17107674	17107675
2	169687962	169688146	ENSG00000154479_2570	9.92903e+15	-	169687994	169687995
2	38069649	38069917	ENSG00000138061_1629	9.91539e+15	-	38069722	38069723
6	116247380	116247642	ENSG00000178425_8067	9.9153e+15	+	116247512	116247513
2	214932603	214932736	ENSG00000229267_3040	989138318450136	+	214932685	214932686
18	46410249	46410628	ENSG00000285993_17172	9.88388e+15	-	46410495	46410496
6	17759922	17760182	ENSG00000137177_7562	9.87427e+15	-	17760087	17760088
12	80792675	80792840	ENSG00000111052_14292	9.87015e+15	-	80792773	80792774
2	198147801	198147891	ENSG00000115896_2900	9.86618e+15	+	198147813	198147814
3	4410865	4410979	ENSG00000144455_3222	986226180733164	-	4410925	4410926
8	24911693	24911936	ENSG00000253535_10674	986135786664055	-	24911903	24911904
4	148079979	148080227	ENSG00000151623_5864	9.85918e+15	-	148079984	148079985
8	88037605	88037774	ENSG00000156103_11001	9.85334e+15	-	88037652	88037653
6	73196245	73196554	ENSG00000185760_7760	9.84952e+15	+	73196264	73196265
3	37820849	37821028	ENSG00000235257_3575	98430210721113	-	37820957	37820958
3	77646083	77646201	ENSG00000185008_4064	9.8336e+15	+	77646091	77646092
12	83132444	83132630	ENSG00000179104_14327	9.83085e+15	+	83132541	83132542
12	65246352	65246570	ENSG00000174106_14210	9.83054e+15	+	65246527	65246528
4	31145568	31145819	ENSG00000169851_5105	9.81862e+15	+	31145732	31145733
X	85861685	85861840	ENSG00000188419_10041	9.80367e+15	-	85861762	85861763
8	99876353	99876563	ENSG00000132549_11128	9.79023e+15	+	99876542	99876543
5	54309382	54309680	ENSG00000185305_6446	9.787e+15	-	54309620	54309621
6	486473	486644	ENSG00000112685_7441	9.78565e+15	-	486587	486588
6	70208271	70208673	ENSG00000082293_7742	9.78173e+15	+	70208597	70208598
X	72580125	72580232	ENSG00000067177_9957	9.77152e+15	-	72580150	72580151
X	72579128	72579348	ENSG00000067177_9952	9.77044e+15	-	72579258	72579259
10	60073358	60073599	ENSG00000151150_13089	9.75898e+15	-	60073389	60073390
1	101967832	101968156	ENSG00000118733_836	9.75703e+15	-	101967855	101967856
8	121613972	121614268	ENSG00000170961_11297	974797692527248	-	121614088	121614089
6	83967106	83967218	ENSG00000065615_7847	9.74741e+15	+	83967193	83967194
1	198755906	198756291	ENSG00000081237_1182	9.73822e+15	+	198755930	198755931
7	148415417	148415580	ENSG00000174469_9450	973336245918816	+	148415434	148415435
17	63424825	63424941	ENSG00000170921_16746	9.73161e+15	+	63424871	63424872
3	8981189	8981497	ENSG00000196220_3264	9.73013e+15	-	8981279	8981280
3	8880524	8880821	ENSG00000070950_3258	9.72963e+15	-	8880802	8880803
6	128321935	128322162	ENSG00000152894_8163	9.72717e+15	-	128322089	128322090
5	79375540	79375723	ENSG00000152413_6739	9.71263e+15	-	79375628	79375629
15	57549845	57550084	ENSG00000128849_15929	9.70415e+15	+	57549938	57549939
7	83959772	83959907	ENSG00000075213_9018	9.70147e+15	-	83959836	83959837
20	14054573	14054842	ENSG00000172264_17509	9.67235e+15	+	14054761	14054762
12	108290471	108290857	ENSG00000174600_14535	9.67225e+15	-	108290747	108290748
8	88032969	88033112	ENSG00000156103_10982	9.66515e+15	-	88032994	88032995
20	21093306	21093436	ENSG00000225127_17553	9.65836e+15	-	21093349	21093350
13	95034575	95034740	ENSG00000125257_15117	964807312016654	-	95034621	95034622
15	65912077	65912349	ENSG00000157890_16008	964432005805638	-	65912266	65912267
1	244560668	244560982	ENSG00000179397_1422	9.6442e+15	+	244560893	244560894
3	116687999	116688208	ENSG00000185565_4297	9.63468e+15	-	116688053	116688054
15	39800361	39800603	ENSG00000166073_15840	9.63421e+15	-	39800447	39800448
X	10446746	10447061	ENSG00000101871_9586	9.63263e+15	-	10446982	10446983
3	65361199	65361338	ENSG00000151276_3904	9.61281e+15	-	65361283	65361284
20	11566872	11567251	ENSG00000287754_17495	9.60038e+15	-	11566940	11566941
13	75285966	75286101	ENSG00000136111_15026	9.5955e+15	-	75286020	75286021
4	185589679	185589786	ENSG00000233110_6202	9.58875e+15	+	185589693	185589694
21	41800393	41800526	ENSG00000141956_18127	958428167284642	-	41800454	41800455
4	125779391	125779704	ENSG00000250149_5670	9.57609e+15	+	125779570	125779571
2	2833260	2833573	ENSG00000237720_1512	9.57548e+15	-	2833490	2833491
2	149026010	149026147	ENSG00000168280_2314	9.56526e+15	+	149026036	149026037
10	121479526	121479678	ENSG00000066468_13595	9.55747e+15	-	121479615	121479616
21	17567364	17567586	ENSG00000154639_18025	9.5572e+15	+	17567500	17567501
3	10242251	10242610	ENSG00000134070_3271	9.55673e+15	+	10242537	10242538
5	45255418	45255647	ENSG00000164588_6395	954881633953485	-	45255429	45255430
17	15717455	15717595	ENSG00000255104_16557	9.54399e+15	+	15717500	15717501
10	123055226	123055376	ENSG00000196177_13616	9.5334e+15	+	123055231	123055232
2	205797174	205797533	ENSG00000118257_2948	9.52547e+15	+	205797365	205797366
3	140573506	140573641	ENSG00000158258_4484	9.51576e+15	+	140573603	140573604
2	177624173	177624429	ENSG00000128655_2680	9.51509e+15	-	177624222	177624223
1	232037427	232037605	ENSG00000162946_1347	9.51351e+15	+	232037525	232037526
7	71424208	71424440	ENSG00000185274_8954	9.51141e+15	+	71424344	71424345
4	185587200	185587400	ENSG00000154556_6188	9.50436e+15	-	185587374	185587375
2	72178265	72178515	ENSG00000144036_1874	9.49798e+15	-	72178298	72178299
3	188879370	188879681	ENSG00000145012_4846	9.48624e+15	+	188879456	188879457
4	120105506	120105783	ENSG00000250938_5605	9.46937e+15	+	120105617	120105618
15	31846183	31846513	ENSG00000169918_15782	9.45807e+15	-	31846485	31846486
3	192796860	192797108	ENSG00000180611_4905	9.45248e+15	-	192796877	192796878
15	65897507	65897995	ENSG00000157890_16006	945152755720166	-	65897977	65897978
18	45064454	45064654	ENSG00000152217_17160	9.4472e+15	+	45064577	45064578
2	9404008	9404182	ENSG00000151693_1529	9.43731e+15	+	9404084	9404085
10	63679765	63680184	ENSG00000228566_13150	9.43479e+15	+	63679844	63679845
1	197509179	197509383	ENSG00000213047_1148	9.42807e+15	-	197509308	197509309
X	10235732	10236038	ENSG00000073464_9578	942241197407074	+	10235808	10235809
14	19130644	19130961	ENSG00000277710_15255	9.4134e+15	+	19130868	19130869
7	20412365	20412655	ENSG00000105855_8718	941330350524173	+	20412544	20412545
9	82981435	82981633	ENSG00000165105_11663	9.40816e+15	-	82981499	82981500
11	36576580	36576866	ENSG00000166349_12364	9.4036e+15	+	36576636	36576637
X	10449550	10449717	ENSG00000101871_9595	9.4029e+15	-	10449622	10449623
11	12534191	12534655	ENSG00000197702_12091	9.3735e+15	+	12534421	12534422
12	104759301	104759427	ENSG00000171310_14467	9.37051e+15	+	104759304	104759305
15	39800749	39801040	ENSG00000166073_15841	9.37002e+15	-	39800825	39800826
6	158096944	158097126	ENSG00000078269_8418	9.36609e+15	+	158096997	158096998
17	55324125	55324386	ENSG00000108924_16669	934650659158358	+	55324219	55324220
16	82139101	82139472	ENSG00000261235_16481	9.3332e+15	-	82139467	82139468
1	239914641	239914990	ENSG00000133019_1401	9.33159e+15	+	239914892	239914893
5	158698591	158698807	ENSG00000164330_7355	9.31736e+15	-	158698663	158698664
13	63942624	63942800	ENSG00000227674_14927	9.317e+15	-	63942710	63942711
3	68732844	68733156	ENSG00000163377_3928	930197892743314	-	68733079	68733080
3	30008215	30008483	ENSG00000144642_3457	9.29872e+15	+	30008386	30008387
2	178539180	178539310	ENSG00000155657_2734	9.2973e+15	-	178539257	178539258
18	63319258	63319604	ENSG00000171791_17363	9.29381e+15	-	63319539	63319540
11	48169134	48169549	ENSG00000149177_12387	9.29187e+15	+	48169351	48169352
5	45260364	45260515	ENSG00000164588_6398	92908406013055	-	45260399	45260400
X	7350063	7350405	ENSG00000101846_9554	927776399942778	+	7350291	7350292
4	173925302	173925521	ENSG00000250708_6120	9.25719e+15	+	173925457	173925458
3	30006014	30006248	ENSG00000144642_3446	9.24394e+15	+	30006177	30006178
7	12932725	12933039	ENSG00000229618_8636	9.24036e+15	+	12932811	12932812
14	67334101	67334240	ENSG00000100554_15561	9.23794e+15	-	67334177	67334178
20	14325686	14325771	ENSG00000172264_17519	9.23742e+15	+	14325687	14325688
5	41310035	41310282	ENSG00000182836_6362	922342199677141	-	41310046	41310047
X	106940943	106941142	ENSG00000133131_10154	9.2167e+15	-	106940985	106940986
4	98470792	98471003	ENSG00000168785_5463	9.20247e+15	-	98470872	98470873
15	92165225	92165408	ENSG00000176463_16165	9.20205e+15	+	92165342	92165343
18	45065448	45065659	ENSG00000152217_17166	9.20076e+15	+	45065462	45065463
10	16592368	16592544	ENSG00000148484_12848	9.19834e+15	-	16592424	16592425
2	178395477	178395657	ENSG00000079156_2702	919425413114452	+	178395530	178395531
15	99973503	99973700	ENSG00000140470_16205	9.18321e+15	-	99973516	99973517
3	149519506	149519762	ENSG00000018408_4540	9.17743e+15	-	149519684	149519685
X	74734334	74734801	ENSG00000050030_9967	9.17625e+15	-	74734557	74734558
8	18867037	18867297	ENSG00000156011_10659	9.17488e+15	-	18867128	18867129
X	65498999	65499235	ENSG00000102053_9926	9.17452e+15	+	65499005	65499006
11	34995444	34995607	ENSG00000110435_12299	9.17377e+15	+	34995567	34995568
13	33103470	33103695	ENSG00000133121_14714	9.16962e+15	-	33103662	33103663
2	69879024	69879243	ENSG00000087338_1861	9.16655e+15	+	69879066	69879067
1	58534158	58534251	ENSG00000173406_257	9.16531e+15	-	58534189	58534190
2	144006123	144006441	ENSG00000121964_2259	9.16125e+15	-	144006174	144006175
5	58973000	58973071	ENSG00000113448_6498	9.14479e+15	-	58973058	58973059
4	151649759	151649873	ENSG00000164142_5884	9.14429e+15	+	151649858	151649859
17	56863138	56863323	ENSG00000153933_16679	9.14346e+15	+	56863226	56863227
14	19130644	19130961	ENSG00000277128_15254	9.14239e+15	-	19130836	19130837
5	41731637	41731771	ENSG00000083720_6380	9.13817e+15	-	41731723	41731724
1	216199775	216199904	ENSG00000042781_1272	9.13774e+15	-	216199808	216199809
4	113903456	113903677	ENSG00000180801_5595	913463546632265	-	113903584	113903585
5	41730292	41730440	ENSG00000083720_6369	911855732795145	-	41730385	41730386
3	64096331	64096420	ENSG00000163637_3858	911270247297698	-	64096374	64096375
7	44395219	44395365	ENSG00000015676_8906	9.11218e+15	-	44395326	44395327
13	95043712	95043790	ENSG00000125257_15118	9.11029e+15	-	95043738	95043739
16	17105145	17105328	ENSG00000103489_16288	9.1041e+15	-	17105195	17105196
18	62157687	62157809	ENSG00000197563_17326	9.0941e+15	-	62157767	62157768
4	158859146	158859258	ENSG00000052795_5932	9.09248e+15	+	158859182	158859183
14	54940229	54940543	ENSG00000198554_15427	9.09241e+15	-	54940400	54940401
14	30292698	30292891	ENSG00000248975_15286	9.08822e+15	-	30292785	30292786
19	12111405	12111570	ENSG00000214189_17646	9.08677e+15	+	12111507	12111508
3	151434733	151434882	ENSG00000144893_4554	9.08351e+15	+	151434836	151434837
3	77622240	77622433	ENSG00000185008_4062	907844934880295	+	77622310	77622311
X	130496707	130496908	ENSG00000274775_10307	9.07658e+15	-	130496746	130496747
2	72176851	72177067	ENSG00000144036_1867	9.07228e+15	-	72176985	72176986
3	29321533	29321885	ENSG00000283563_3413	9.05878e+15	+	29321792	29321793
4	125776594	125776957	ENSG00000250149_5669	9.05308e+15	+	125776860	125776861
5	145758167	145758302	ENSG00000186314_7220	9.04706e+15	-	145758225	145758226
15	82543998	82544207	ENSG00000214575_16126	9.0427e+15	-	82544115	82544116
4	25256540	25256675	ENSG00000038210_5070	904132896004063	+	25256554	25256555
15	28079539	28079723	ENSG00000104044_15774	9.03952e+15	-	28079569	28079570
3	29321533	29321885	ENSG00000144642_3427	9.03595e+15	+	29321792	29321793
4	147544501	147544674	ENSG00000151617_5860	9.03206e+15	+	147544590	147544591
13	89636860	89636996	ENSG00000271395_15072	9.01788e+15	+	89636901	89636902
9	105389081	105389182	ENSG00000070214_11828	9.01386e+15	+	105389148	105389149
5	116306274	116306403	ENSG00000145781_7026	9.01046e+15	+	116306370	116306371
3	69966203	69966462	ENSG00000187098_3984	8.99769e+15	+	69966379	69966380
3	114336897	114337038	ENSG00000181722_4257	8.99671e+15	-	114336911	114336912
14	89796495	89796763	ENSG00000140025_15687	8.98688e+15	-	89796594	89796595
2	178539724	178539979	ENSG00000237298_2721	8.9787e+15	+	178539929	178539930
16	12573039	12573246	ENSG00000048471_16259	8.97737e+15	+	12573197	12573198
6	136193346	136193462	ENSG00000171408_8238	8.97255e+15	+	136193386	136193387
1	64179418	64179564	ENSG00000185483_327	8.95505e+15	+	64179459	64179460
10	60870950	60871145	ENSG00000072422_13103	8.94984e+15	-	60870970	60870971
14	32830267	32830434	ENSG00000151320_15345	8.94943e+15	+	32830317	32830318
3	62275873	62276270	ENSG00000144724_3847	894903742894799	+	62276112	62276113
3	66379566	66379688	ENSG00000144741_3916	8.93635e+15	+	66379588	66379589
7	141476684	141476787	ENSG00000261115_9421	8.91988e+15	+	141476738	141476739
3	17011069	17011169	ENSG00000154822_3344	8.91655e+15	+	17011142	17011143
7	87830713	87830960	ENSG00000105784_9067	8.91482e+15	+	87830929	87830930
1	149464725	149464959	ENSG00000286219_932	8.91071e+15	+	149464889	149464890
2	225409705	225409914	ENSG00000144460_3104	890956898390902	+	225409907	225409908
2	178539180	178539310	ENSG00000237298_2719	8.90926e+15	+	178539258	178539259
2	102817296	102817540	ENSG00000170417_2016	8.90366e+15	+	102817436	102817437
7	11371352	11371511	ENSG00000005108_8596	8.89481e+15	-	11371401	11371402
18	80188825	80189175	ENSG00000178184_17444	8.89418e+15	-	80188952	80188953
1	15116830	15116981	ENSG00000189337_45	8.8884e+15	+	15116955	15116956
5	45303548	45303700	ENSG00000164588_6404	8.88039e+15	-	45303602	45303603
17	15717439	15717594	ENSG00000187607_16556	8.87862e+15	+	15717500	15717501
X	37456074	37456292	ENSG00000130962_9782	8.87665e+15	+	37456196	37456197
18	9399354	9399454	ENSG00000128791_16912	8.85262e+15	+	9399440	9399441
13	40556420	40556715	ENSG00000150907_14800	8.84828e+15	-	40556502	40556503
18	63125438	63125647	ENSG00000171791_17353	8.84793e+15	-	63125504	63125505
9	82981278	82981365	ENSG00000165105_11661	8.84604e+15	-	82981337	82981338
7	115937593	115937773	ENSG00000105967_9185	8.84547e+15	-	115937714	115937715
1	76629093	76629282	ENSG00000184005_442	8.84527e+15	+	76629135	76629136
3	64147100	64147349	ENSG00000163637_3877	8.84257e+15	-	64147253	64147254
9	21864447	21864587	ENSG00000264545_11482	884041608269245	+	21864451	21864452
12	32643124	32643227	ENSG00000139132_14021	8.83601e+15	+	32643206	32643207
11	100989967	100990190	ENSG00000165895_12605	882630524741414	+	100990144	100990145
4	84650151	84650450	ENSG00000163624_5370	8.82478e+15	+	84650234	84650235
10	62812580	62812978	ENSG00000122877_13147	8.81485e+15	-	62812738	62812739
4	148436332	148436727	ENSG00000151623_5872	8.81413e+15	-	148436614	148436615
2	135169965	135170089	ENSG00000115839_2235	8.81041e+15	+	135170036	135170037
3	73382729	73382927	ENSG00000121440_4047	8.80627e+15	-	73382835	73382836
X	101490891	101490947	ENSG00000196440_10084	8.806e+15	+	101490902	101490903
1	54097780	54098063	ENSG00000116205_249	8.80324e+15	+	54097944	54097945
4	151665298	151665532	ENSG00000164142_5891	8.798e+15	+	151665357	151665358
1	212103195	212103421	ENSG00000143476_1250	8.78955e+15	+	212103325	212103326
4	5901768	5902082	ENSG00000181215_4944	8.78613e+15	-	5901858	5901859
11	117809344	117809591	ENSG00000177103_12705	8.78298e+15	-	117809454	117809455
6	127981158	127981290	ENSG00000152894_8154	8.78085e+15	-	127981222	127981223
10	95312312	95312545	ENSG00000095637_13351	8.77996e+15	-	95312455	95312456
11	100991524	100991780	ENSG00000165895_12611	8.77482e+15	+	100991649	100991650
1	10615161	10615294	ENSG00000287727_35	8.77407e+15	-	10615186	10615187
12	20683746	20684023	ENSG00000172572_13787	8.77222e+15	+	20683921	20683922
4	7253855	7254131	ENSG00000184985_4972	8.77068e+15	+	7253959	7253960
13	33112832	33112934	ENSG00000133121_14728	8.76701e+15	-	33112849	33112850
10	58830994	58831154	ENSG00000122870_13065	8.76266e+15	+	58831027	58831028
2	198147976	198148106	ENSG00000115896_2902	8.75992e+15	+	198147988	198147989
10	63682756	63683026	ENSG00000228566_13153	8.75535e+15	+	63682944	63682945
X	10469697	10469843	ENSG00000101871_9598	8.74922e+15	-	10469793	10469794
X	150614589	150614857	ENSG00000171100_10425	8.73187e+15	+	150614683	150614684
10	103080450	103080601	ENSG00000148842_13452	8.72489e+15	+	103080511	103080512
X	10236146	10236344	ENSG00000073464_9579	8.72439e+15	+	10236243	10236244
11	27368654	27368803	ENSG00000205213_12234	8.71961e+15	-	27368746	27368747
14	90900108	90900244	ENSG00000100784_15705	8.71376e+15	-	90900196	90900197
9	34087732	34087837	ENSG00000198876_11569	8.70354e+15	-	34087773	34087774
12	46435250	46435526	ENSG00000257261_14106	8.70258e+15	+	46435459	46435460
7	7710439	7710618	ENSG00000219545_8493	8.68933e+15	+	7710543	7710544
3	81490255	81490464	ENSG00000114480_4080	8.68319e+15	-	81490318	81490319
21	17565676	17565858	ENSG00000154639_18015	8.66985e+15	+	17565734	17565735
7	104670425	104670553	ENSG00000187416_9129	866117708583976	+	104670453	104670454
6	12122754	12122875	ENSG00000095951_7518	8.66054e+15	+	12122864	12122865
6	136173795	136173890	ENSG00000237596_8251	8.65815e+15	-	136173865	136173866
X	54069920	54070143	ENSG00000184083_9889	8.652e+15	-	54070019	54070020
X	10235310	10235538	ENSG00000073464_9577	8.64992e+15	+	10235536	10235537
18	65881211	65881341	ENSG00000081138_17364	8.64923e+15	+	65881249	65881250
5	179914190	179914410	ENSG00000113269_7419	8.64287e+15	-	179914328	179914329
X	21653876	21654069	ENSG00000149970_9700	8.63963e+15	+	21653944	21653945
3	58911722	58911903	ENSG00000163689_3827	8.63799e+15	-	58911784	58911785
7	80744908	80745026	ENSG00000075223_8980	8.63707e+15	-	80745007	80745008
17	51444642	51444816	ENSG00000267452_16652	8.63122e+15	+	51444732	51444733
2	213005458	213005627	ENSG00000030419_3014	8.62518e+15	-	213005475	213005476
18	69631258	69631470	ENSG00000206052_17373	8.62283e+15	+	69631309	69631310
6	136178997	136179090	ENSG00000237596_8252	8.60994e+15	-	136179000	136179001
10	58829005	58829182	ENSG00000122870_13047	8.60931e+15	+	58829079	58829080
13	29772115	29772201	ENSG00000122042_14682	860525753470153	-	29772164	29772165
13	29766575	29766704	ENSG00000122042_14678	8.60152e+15	-	29766659	29766660
1	74182490	74182760	ENSG00000162620_417	8.59582e+15	-	74182617	74182618
15	69403723	69403994	ENSG00000137819_16028	8.59519e+15	+	69403834	69403835
2	235054425	235054545	ENSG00000130147_3128	859090884322694	+	235054488	235054489
19	56672844	56672943	ENSG00000286125_17858	8.58765e+15	+	56672863	56672864
9	37862364	37862446	ENSG00000255872_11592	8.58606e+15	-	37862421	37862422
2	48597651	48597782	ENSG00000068781_1720	8.58138e+15	+	48597691	48597692
8	88040345	88040497	ENSG00000156103_11016	8.57911e+15	-	88040437	88040438
1	184619783	184619871	ENSG00000116667_1106	857162726945207	+	184619790	184619791
2	214962300	214962536	ENSG00000144452_3055	855605383564495	-	214962407	214962408
11	18011267	18011563	ENSG00000129158_12141	855577367639262	-	18011466	18011467
13	35848750	35848945	ENSG00000133083_14767	8.55458e+15	-	35848912	35848913
1	210242568	210242856	ENSG00000082497_1233	8.55213e+15	+	210242695	210242696
10	76944785	76944923	ENSG00000236467_13208	8.55136e+15	+	76944831	76944832
6	133531810	133531993	ENSG00000112319_8205	8.54074e+15	+	133531888	133531889
8	61501357	61501472	ENSG00000177182_10824	8.53719e+15	+	61501411	61501412
6	108522683	108522787	ENSG00000287044_7988	853412134269241	-	108522731	108522732
2	84579527	84579680	ENSG00000115423_1913	8.53332e+15	+	84579671	84579672
15	31869490	31869637	ENSG00000169918_15790	852560366830238	-	31869546	31869547
5	177883878	177884063	ENSG00000170089_7413	8.52542e+15	+	177884000	177884001
3	29313674	29313958	ENSG00000283563_3409	8.511e+15	+	29313816	29313817
14	39662705	39662856	ENSG00000258526_15365	8.51063e+15	+	39662794	39662795
13	24306082	24306394	ENSG00000273167_14631	8.5095e+15	+	24306312	24306313
13	26612961	26613059	ENSG00000237001_14661	8.50635e+15	-	26613053	26613054
13	24306082	24306394	ENSG00000182957_14637	8.50558e+15	+	24306312	24306313
13	24303305	24303562	ENSG00000273167_14629	8.50353e+15	+	24303399	24303400
5	22833992	22834305	ENSG00000154162_6272	8.50327e+15	-	22834070	22834071
2	200696082	200696228	ENSG00000284084_2913	8.50301e+15	+	200696113	200696114
13	24303305	24303562	ENSG00000182957_14635	8.49985e+15	+	24303399	24303400
2	119485899	119486087	ENSG00000080293_2097	8.49114e+15	-	119486021	119486022
3	58911722	58911903	ENSG00000242428_3834	8.48894e+15	+	58911786	58911787
X	54195606	54195775	ENSG00000196632_9894	8.48823e+15	-	54195669	54195670
3	29313674	29313958	ENSG00000144642_3423	8.48692e+15	+	29313816	29313817
8	17296795	17296931	ENSG00000003987_10577	8.48534e+15	-	17296831	17296832
5	78485761	78485920	ENSG00000145685_6684	8.47981e+15	-	78485835	78485836
1	236220831	236220966	ENSG00000077585_1378	8.47866e+15	+	236220892	236220893
6	53923048	53923238	ENSG00000137269_7706	8.47403e+15	+	53923172	53923173
3	10824033	10824391	ENSG00000132164_3274	8.47376e+15	+	10824233	10824234
4	146256321	146256486	ENSG00000120519_5848	8.47155e+15	-	146256455	146256456
1	77161599	77161712	ENSG00000142892_465	847073773636557	-	77161659	77161660
3	115808647	115808725	ENSG00000185565_4280	846724343154778	-	115808716	115808717
13	31331314	31331504	ENSG00000187676_14707	846221324240437	+	31331341	31331342
2	213004119	213004406	ENSG00000030419_3010	8.45422e+15	-	213004172	213004173
7	31784358	31784548	ENSG00000154678_8838	8.45413e+15	-	31784419	31784420
10	126012600	126012806	ENSG00000148848_13631	8.45411e+15	-	126012750	126012751
2	214964237	214964493	ENSG00000144452_3057	8.45137e+15	-	214964443	214964444
13	83011163	83011364	ENSG00000286385_15065	844710678717685	-	83011240	83011241
2	134453405	134453548	ENSG00000152127_2220	84470224385019	+	134453467	134453468
5	78778415	78778568	ENSG00000113273_6718	843603764173215	-	78778453	78778454
13	31329724	31329792	ENSG00000187676_14699	8.43217e+15	+	31329750	31329751
14	55557254	55557380	ENSG00000186615_15433	8.42219e+15	-	55557321	55557322
6	20101379	20101599	ENSG00000172197_7590	8.42208e+15	-	20101448	20101449
20	46682519	46682676	ENSG00000158296_17586	8.42181e+15	-	46682549	46682550
5	33987933	33988211	ENSG00000242110_6295	8.41427e+15	-	33988091	33988092
2	111167396	111167532	ENSG00000172965_2059	8.41322e+15	-	111167401	111167402
9	89008615	89008664	ENSG00000148082_11714	8.40767e+15	-	89008654	89008655
7	11371765	11371864	ENSG00000230333_8553	8.39534e+15	+	11371840	11371841
11	123625389	123625497	ENSG00000023171_12739	8.39475e+15	+	123625438	123625439
6	157384085	157384469	ENSG00000175048_8412	8.39187e+15	+	157384191	157384192
9	100576732	100576941	ENSG00000241697_11794	839058271418188	+	100576856	100576857
18	62157129	62157229	ENSG00000197563_17325	8.38783e+15	-	62157194	62157195
8	92886360	92886466	ENSG00000205133_11090	8.38682e+15	-	92886425	92886426
9	23691611	23691850	ENSG00000107105_11531	838610883607643	-	23691685	23691686
17	68876628	68876714	ENSG00000141338_16790	8.38462e+15	-	68876628	68876629
16	71175607	71175742	ENSG00000157423_16429	8.379e+15	-	71175673	71175674
15	77108502	77108616	ENSG00000173517_16062	8.37895e+15	-	77108542	77108543
18	13663448	13663653	ENSG00000177150_16988	8.37465e+15	-	13663575	13663576
3	72749874	72750028	ENSG00000144736_4033	8.37455e+15	-	72749955	72749956
9	83245329	83245448	ENSG00000172159_11679	8.36352e+15	-	83245367	83245368
20	51599287	51599517	ENSG00000054793_17619	8.35814e+15	-	51599400	51599401
4	6675211	6675397	ENSG00000170846_4959	8.35354e+15	+	6675336	6675337
1	247037307	247037506	ENSG00000135747_1490	8.34874e+15	-	247037380	247037381
2	196199812	196199979	ENSG00000138411_2829	8.3482e+15	-	196199867	196199868
4	25259037	25259192	ENSG00000038210_5071	8.34723e+15	+	25259163	25259164
1	98891723	98891897	ENSG00000117598_813	8.33447e+15	-	98891849	98891850
2	149024567	149024903	ENSG00000168280_2309	8.32785e+15	+	149024899	149024900
X	84320658	84320807	ENSG00000165259_10029	8.31873e+15	-	84320769	84320770
5	16473393	16473724	ENSG00000154153_6221	8.3097e+15	-	16473427	16473428
2	147927079	147927264	ENSG00000121989_2274	8.3067e+15	+	147927162	147927163
12	21799758	21800005	ENSG00000069431_13792	8.30462e+15	-	21799814	21799815
6	127968839	127968977	ENSG00000152894_8146	830310750240691	-	127968883	127968884
10	24849512	24849610	ENSG00000099256_12861	8.29933e+15	-	24849586	24849587
2	213006033	213006191	ENSG00000030419_3015	8.29482e+15	-	213006039	213006040
13	31960014	31960253	ENSG00000073910_14712	828616883741162	+	31960038	31960039
X	155942163	155942300	ENSG00000124333_10485	8.2852e+15	+	155942286	155942287
1	64143339	64143565	ENSG00000185483_308	8.28515e+15	+	64143521	64143522
4	161459213	161459320	ENSG00000168843_6004	8.27942e+15	-	161459267	161459268
X	138857512	138857657	ENSG00000129682_10408	8.27722e+15	-	138857565	138857566
7	21511831	21511991	ENSG00000105866_8724	8.27021e+15	+	21511920	21511921
18	6913032	6913211	ENSG00000088756_16889	8.26947e+15	+	6913112	6913113
14	81104021	81104381	ENSG00000165409_15624	8.26671e+15	+	81104150	81104151
X	155611043	155611202	ENSG00000185973_10468	8.26573e+15	-	155611101	155611102
5	72574230	72574513	ENSG00000248371_6612	8.2644e+15	-	72574343	72574344
6	13359458	13359564	ENSG00000145990_7527	8.26326e+15	-	13359494	13359495
2	147927451	147927577	ENSG00000121989_2275	8.26169e+15	+	147927507	147927508
2	74217007	74217105	ENSG00000188687_1894	8.26066e+15	-	74217060	74217061
22	33277060	33277244	ENSG00000133424_17944	825150807168459	-	33277155	33277156
13	91764855	91765092	ENSG00000179399_15080	82514290870174	+	91765061	91765062
13	33104717	33104850	ENSG00000133121_14720	8.24733e+15	-	33104814	33104815
4	103373514	103373772	ENSG00000248740_5514	8.24701e+15	+	103373682	103373683
13	20702462	20702650	ENSG00000172458_14598	8.24416e+15	+	20702556	20702557
5	60752227	60752527	ENSG00000164181_6532	8.24369e+15	-	60752411	60752412
5	170811998	170812439	ENSG00000094755_7397	8.24052e+15	+	170812311	170812312
11	36230744	36230869	ENSG00000179241_12350	8.2402e+15	+	36230794	36230795
2	189220970	189221231	ENSG00000204262_2795	8.23786e+15	-	189221137	189221138
13	95020474	95020676	ENSG00000125257_15108	8.23528e+15	-	95020542	95020543
X	24996615	24996754	ENSG00000101868_9742	8.23125e+15	+	24996715	24996716
10	126015404	126015524	ENSG00000148848_13641	8.22358e+15	-	126015488	126015489
11	14871049	14871330	ENSG00000152270_12135	8.21978e+15	+	14871194	14871195
2	214932265	214932576	ENSG00000229267_3039	8.21955e+15	+	214932328	214932329
18	69845401	69845666	ENSG00000206052_17405	821917199867474	+	69845465	69845466
6	158098133	158098250	ENSG00000078269_8422	821183905904309	+	158098210	158098211
12	4775167	4775439	ENSG00000130035_13702	8.20999e+15	+	4775308	4775309
2	214931621	214931844	ENSG00000229267_3037	8.20773e+15	+	214931797	214931798
3	17010883	17010990	ENSG00000154822_3342	8.20231e+15	+	17010899	17010900
14	62108242	62108490	ENSG00000139973_15527	8.202e+15	+	62108428	62108429
1	41848889	41849090	ENSG00000127124_152	8.19989e+15	-	41848956	41848957
18	62574188	62574450	ENSG00000141664_17336	8.19263e+15	+	62574243	62574244
1	89717635	89717823	ENSG00000271949_676	8.19255e+15	+	89717735	89717736
6	162668749	162669001	ENSG00000185345_8449	8.189e+15	-	162668857	162668858
9	22004479	22004654	ENSG00000240498_11522	8.17627e+15	+	22004513	22004514
X	84318627	84318812	ENSG00000165259_10026	817535355263443	-	84318712	84318713
15	57647820	57648064	ENSG00000263155_15934	8.17387e+15	+	57647869	57647870
20	46455680	46455878	ENSG00000215452_17575	8.17238e+15	-	46455786	46455787
13	66304797	66305004	ENSG00000234527_14930	817023366920925	+	66304861	66304862
X	152973082	152973348	ENSG00000147394_10442	816471233914075	+	152973260	152973261
4	161386319	161386451	ENSG00000168843_6000	8.16417e+15	-	161386342	161386343
2	199819017	199819146	ENSG00000226124_2905	8.15976e+15	-	199819046	199819047
9	97197639	97197768	ENSG00000159712_11775	8.15871e+15	-	97197732	97197733
18	79117108	79117251	ENSG00000166377_17438	8.15481e+15	+	79117186	79117187
7	17339625	17339824	ENSG00000283321_8693	8.15371e+15	+	17339722	17339723
7	115938010	115938172	ENSG00000105967_9186	8.14824e+15	-	115938111	115938112
21	21006323	21006456	ENSG00000154654_18031	8.14127e+15	+	21006418	21006419
18	68753645	68753926	ENSG00000150636_17367	8.13961e+15	+	68753772	68753773
8	75564601	75564953	ENSG00000164749_10903	8.13303e+15	+	75564854	75564855
16	78120046	78120295	ENSG00000186153_16451	8.13297e+15	+	78120284	78120285
5	77159843	77160097	ENSG00000284762_6654	8.1157e+15	+	77160039	77160040
6	96203291	96203516	ENSG00000172461_7914	811537099636059	+	96203432	96203433
16	50643066	50643225	ENSG00000140807_16381	8.11446e+15	+	50643110	50643111
X	51400718	51400877	ENSG00000226530_9887	8.1125e+15	+	51400796	51400797
11	35809659	35809805	ENSG00000166326_12330	8.10962e+15	+	35809706	35809707
10	58830757	58830898	ENSG00000122870_13062	8.10582e+15	+	58830877	58830878
3	30007463	30007628	ENSG00000144642_3451	809806002695212	+	30007573	30007574
6	16300258	16300401	ENSG00000124788_7549	8.09586e+15	-	16300340	16300341
1	89717635	89717823	ENSG00000171488_660	8.09245e+15	+	89717735	89717736
13	31955184	31955392	ENSG00000073910_14710	8.091e+15	+	31955295	31955296
11	122099169	122099379	ENSG00000255248_12725	8.09004e+15	-	122099348	122099349
X	47058802	47058855	ENSG00000102221_9850	8.07491e+15	+	47058852	47058853
1	164848020	164848126	ENSG00000185630_979	8.07276e+15	+	164848098	164848099
5	33988649	33988843	ENSG00000273294_6306	8.072e+15	-	33988734	33988735
20	10627268	10627479	ENSG00000149346_17493	8.06395e+15	+	10627354	10627355
14	59505168	59505301	ENSG00000151838_15498	8.06304e+15	-	59505236	59505237
4	185589679	185589786	ENSG00000154556_6190	8.05084e+15	-	185589693	185589694
12	102196637	102196799	ENSG00000185480_14446	804650262148369	+	102196727	102196728
8	60622261	60622405	ENSG00000104388_10816	8.0458e+15	+	60622299	60622300
2	196763239	196763364	ENSG00000144395_2848	8.04174e+15	+	196763279	196763280
11	78653721	78653824	ENSG00000149256_12463	8.03467e+15	-	78653803	78653804
14	62109694	62109983	ENSG00000139973_15528	803384713035913	+	62109848	62109849
13	96836617	96836802	ENSG00000185352_15189	803237406202335	+	96836718	96836719
1	239910973	239911254	ENSG00000133019_1393	8.02922e+15	+	239911231	239911232
4	52873067	52873436	ENSG00000184178_5197	8.02585e+15	-	52873404	52873405
8	13085436	13085549	ENSG00000164741_10553	8.02146e+15	-	13085482	13085483
7	11375279	11375492	ENSG00000005108_8622	8.00636e+15	-	11375329	11375330
2	86215665	86215835	ENSG00000068615_1931	800448455102882	-	86215764	86215765
5	157756441	157756728	ENSG00000155858_7343	800343712136968	+	157756545	157756546
15	99132607	99132691	ENSG00000182253_16193	8.00106e+15	+	99132654	99132655
4	155730966	155731201	ENSG00000164116_5921	8.00046e+15	+	155731185	155731186
3	114327506	114327764	ENSG00000181722_4238	7.99898e+15	-	114327703	114327704
4	46927070	46927276	ENSG00000109158_5168	7.98132e+15	-	46927156	46927157
8	72039727	72039798	ENSG00000235531_10863	7.98131e+15	+	72039783	72039784
10	58192547	58192623	ENSG00000151151_13004	7.97942e+15	-	58192613	58192614
1	214357802	214357942	ENSG00000152104_1267	7.97745e+15	-	214357844	214357845
5	74777934	74778058	ENSG00000198780_6625	7.97071e+15	-	74777940	74777941
1	119032348	119032481	ENSG00000116874_904	7.96083e+15	-	119032434	119032435
5	73387378	73387708	ENSG00000249149_6623	7.95787e+15	+	73387565	73387566
20	14324116	14324328	ENSG00000172264_17512	7.95671e+15	+	14324156	14324157
8	18531239	18531330	ENSG00000156011_10614	7.95583e+15	-	18531298	18531299
1	7769105	7769293	ENSG00000171735_21	7.95462e+15	+	7769123	7769124
18	56691226	56691332	ENSG00000091157_17240	7.95327e+15	+	56691236	56691237
11	36573972	36574297	ENSG00000166349_12362	7.94969e+15	+	36574076	36574077
4	154273142	154273431	ENSG00000280241_5913	7.94815e+15	+	154273280	154273281
8	104497724	104497854	ENSG00000147650_11227	7.94718e+15	-	104497787	104497788
1	183936376	183936578	ENSG00000198756_1090	79373139590764	-	183936489	183936490
1	77066525	77066748	ENSG00000117069_455	7.93679e+15	+	77066638	77066639
4	6675894	6675986	ENSG00000170846_4962	7.93282e+15	+	6675917	6675918
15	83618082	83618410	ENSG00000140600_16146	7.92818e+15	+	83618333	83618334
6	20102187	20102378	ENSG00000172197_7592	7.9275e+15	-	20102280	20102281
2	186679076	186679196	ENSG00000138448_2765	7.92274e+15	+	186679119	186679120
14	69713193	69713276	ENSG00000100647_15566	7.91776e+15	+	69713269	69713270
2	86216327	86216484	ENSG00000068615_1935	7.91417e+15	-	86216429	86216430
6	8357477	8357689	ENSG00000234763_7505	7.91374e+15	-	8357565	8357566
1	203743885	203744005	ENSG00000058668_1210	7.90903e+15	+	203743907	203743908
2	48597651	48597782	ENSG00000243244_1707	7.9034e+15	+	48597691	48597692
11	45228757	45228916	ENSG00000019485_12377	7.90207e+15	+	45228803	45228804
7	158065119	158065199	ENSG00000155093_9499	790205826505487	-	158065195	158065196
2	214931923	214932233	ENSG00000144452_3052	7.89848e+15	-	214932166	214932167
8	120954551	120954877	ENSG00000253619_11293	7.89617e+15	+	120954729	120954730
9	124351778	124351959	ENSG00000119408_11986	7.89208e+15	+	124351865	124351866
2	178539724	178539946	ENSG00000155657_2737	7.88597e+15	-	178539834	178539835
11	121632057	121632127	ENSG00000137642_12719	7.88576e+15	+	121632066	121632067
6	116437825	116437935	ENSG00000285446_8076	7.88275e+15	+	116437831	116437832
17	72039951	72040067	ENSG00000234899_16817	7.87672e+15	-	72040023	72040024
16	12573659	12573777	ENSG00000048471_16263	7.85951e+15	+	12573736	12573737
9	109138450	109138761	ENSG00000260230_11881	7.85696e+15	-	109138636	109138637
X	130624545	130624689	ENSG00000165675_10313	7.85119e+15	-	130624566	130624567
6	57008760	57009090	ENSG00000151917_7723	7.84281e+15	+	57008847	57008848
3	81246785	81247112	ENSG00000241593_4077	7.83231e+15	-	81247015	81247016
1	71009121	71009297	ENSG00000050628_403	7.82831e+15	-	71009202	71009203
7	87777814	87777955	ENSG00000105784_9061	7.8124e+15	+	87777926	87777927
3	37821228	37821336	ENSG00000144668_3539	781128071152505	+	37821336	37821337
9	105390816	105390894	ENSG00000070214_11845	7.8107e+15	+	105390870	105390871
9	27326976	27327157	ENSG00000120162_11544	7.8095e+15	-	27327066	27327067
2	211378369	211378641	ENSG00000178568_2991	7.80549e+15	-	211378403	211378404
13	31329531	31329621	ENSG00000187676_14695	7.80406e+15	+	31329608	31329609
17	72039606	72039810	ENSG00000234899_16816	7.80335e+15	-	72039705	72039706
4	138167675	138167828	ENSG00000151012_5716	7.80305e+15	-	138167709	138167710
13	71438607	71438917	ENSG00000276644_14932	7.79817e+15	-	71438783	71438784
11	100989633	100989809	ENSG00000165895_12604	7.79453e+15	+	100989673	100989674
11	28332004	28332149	ENSG00000169519_12264	7.78977e+15	+	28332083	28332084
9	105390979	105391060	ENSG00000070214_11847	7.78971e+15	+	105390984	105390985
18	55813398	55813624	ENSG00000267284_17235	7.78864e+15	+	55813419	55813420
7	39466935	39467163	ENSG00000106536_8894	7.78621e+15	+	39467126	39467127
6	53923594	53923753	ENSG00000137269_7707	7.78591e+15	+	53923709	53923710
14	60710624	60710855	ENSG00000100625_15500	7.77899e+15	-	60710722	60710723
5	19919330	19919577	ENSG00000145526_6255	7.77297e+15	-	19919479	19919480
20	36612333	36612454	ENSG00000101082_17563	7.77272e+15	-	36612374	36612375
3	188885728	188886239	ENSG00000145012_4858	7.77253e+15	+	188885833	188885834
18	9860876	9861039	ENSG00000168461_16930	7.77159e+15	+	9860913	9860914
3	81648863	81648964	ENSG00000114480_4091	7.76437e+15	-	81648909	81648910
1	121391784	121392075	ENSG00000171943_917	7.76412e+15	+	121392048	121392049
15	67191944	67192154	ENSG00000166949_16015	7.75519e+15	+	67191973	67191974
4	161385891	161386077	ENSG00000249568_5993	775291719295696	+	161385983	161385984
2	86604994	86605259	ENSG00000239305_1962	7.74841e+15	-	86605046	86605047
2	210431359	210431437	ENSG00000115365_2978	7.74696e+15	-	210431378	210431379
8	14089976	14090347	ENSG00000185053_10569	774419203439611	-	14090229	14090230
2	151970530	151970794	ENSG00000182389_2344	7.73459e+15	-	151970674	151970675
3	132731028	132731248	ENSG00000248724_4391	7.734e+15	+	132731055	132731056
17	69549477	69549591	ENSG00000108984_16804	7.72934e+15	+	69549541	69549542
10	28051478	28051737	ENSG00000150054_12918	7.72782e+15	-	28051665	28051666
5	78486130	78486299	ENSG00000145685_6686	7.72755e+15	-	78486243	78486244
21	17566013	17566114	ENSG00000154639_18017	7.71906e+15	+	17566071	17566072
2	189221336	189221631	ENSG00000204262_2796	7.7184e+15	-	189221483	189221484
2	111165671	111165739	ENSG00000172965_2050	77136065006079	-	111165696	111165697
4	4707269	4707452	ENSG00000247708_4939	7.71031e+15	+	4707332	4707333
10	58798446	58798560	ENSG00000122870_13031	7.70976e+15	+	58798484	58798485
4	4587356	4587455	ENSG00000247708_4938	7.70897e+15	+	4587408	4587409
7	141472256	141472359	ENSG00000261115_9387	770818018640272	+	141472356	141472357
7	8087606	8087703	ENSG00000106415_8532	7.70383e+15	+	8087629	8087630
10	62094145	62094231	ENSG00000150347_13121	7.70163e+15	+	62094196	62094197
18	13648659	13648849	ENSG00000168675_16977	7.69793e+15	+	13648791	13648792
7	121295730	121295928	ENSG00000106034_9211	7.69135e+15	+	121295812	121295813
7	12932446	12932707	ENSG00000229618_8635	768946839811729	+	12932617	12932618
6	17851955	17852045	ENSG00000137177_7582	7.6795e+15	-	17851993	17851994
1	227920568	227920980	ENSG00000143816_1321	767634739321211	-	227920821	227920822
12	21800923	21801110	ENSG00000069431_13796	7.67366e+15	-	21801041	21801042
15	33153860	33153990	ENSG00000248905_15813	767269067250232	-	33153956	33153957
11	102223622	102223753	ENSG00000137693_12625	7.66573e+15	+	102223734	102223735
18	26390354	26390440	ENSG00000141384_17064	7.665e+15	+	26390395	26390396
9	110137709	110138020	ENSG00000157654_11897	7.66471e+15	+	110137794	110137795
21	34517510	34517634	ENSG00000159200_18105	7.66255e+15	-	34517607	34517608
18	34635181	34635446	ENSG00000134769_17121	7.65307e+15	+	34635260	34635261
3	186047888	186047973	ENSG00000244405_4783	7.64736e+15	-	186047962	186047963
7	14147134	14147276	ENSG00000136267_8658	7.64235e+15	-	14147156	14147157
4	146256050	146256188	ENSG00000120519_5845	7.63877e+15	-	146256101	146256102
9	124351163	124351325	ENSG00000119408_11984	7.63867e+15	+	124351293	124351294
15	69404664	69404877	ENSG00000137819_16030	7.63598e+15	+	69404769	69404770
2	156585506	156585782	ENSG00000115159_2397	7.62707e+15	+	156585557	156585558
4	15067073	15067124	ENSG00000249252_5005	7.62454e+15	-	15067087	15067088
7	84995768	84995939	ENSG00000153993_9031	7.62295e+15	-	84995842	84995843
11	7467307	7467412	ENSG00000251364_12033	7.621e+15	-	7467389	7467390
4	123318204	123318335	ENSG00000145375_5651	7.61709e+15	+	123318276	123318277
11	24590959	24591244	ENSG00000187398_12200	7.6108e+15	+	24591029	24591030
3	65355373	65355502	ENSG00000151276_3894	7.60255e+15	-	65355500	65355501
5	42718453	42718625	ENSG00000112964_6383	7.60106e+15	+	42718558	42718559
17	3511055	3511271	ENSG00000167723_16521	7.59944e+15	-	3511173	3511174
11	27677099	27677371	ENSG00000245573_12256	759151166703525	+	27677291	27677292
10	62094783	62094928	ENSG00000150347_13130	758693052210204	+	62094799	62094800
4	62070109	62070370	ENSG00000150471_5205	758160958354013	+	62070195	62070196
2	111168208	111168289	ENSG00000153094_2072	7.58078e+15	+	111168216	111168217
11	76550554	76550681	ENSG00000158636_12437	7.57704e+15	+	76550679	76550680
10	25599141	25599292	ENSG00000151025_12894	7.56967e+15	+	25599192	25599193
1	95191739	95192016	ENSG00000152078_782	7.56295e+15	+	95191855	95191856
9	27326502	27326708	ENSG00000120162_11543	7.56193e+15	-	27326668	27326669
14	81103615	81103914	ENSG00000165409_15623	7.55533e+15	+	81103824	81103825
14	24810370	24810434	ENSG00000168952_15270	7.54973e+15	-	24810434	24810435
3	37822032	37822158	ENSG00000144668_3544	7.53603e+15	+	37822098	37822099
1	245831849	245831941	ENSG00000185420_1473	7.53164e+15	-	245831921	245831922
3	174490087	174490342	ENSG00000177694_4708	7.52893e+15	+	174490260	174490261
16	17103015	17103191	ENSG00000103489_16282	7.51966e+15	-	17103056	17103057
8	88040525	88040642	ENSG00000156103_11018	7.51884e+15	-	88040549	88040550
7	95294545	95294842	ENSG00000158528_9112	7.51879e+15	+	95294671	95294672
X	152654941	152655033	ENSG00000287394_10441	7.50763e+15	-	152655005	152655006
3	156706018	156706185	ENSG00000163659_4577	7.50357e+15	+	156706161	156706162
7	148418777	148419096	ENSG00000174469_9457	7.49535e+15	+	148418961	148418962
3	64094815	64094987	ENSG00000163637_3855	7.4946e+15	-	64094932	64094933
12	26335768	26335856	ENSG00000256234_13857	7.49048e+15	-	26335853	26335854
4	62071925	62072186	ENSG00000150471_5208	748968911249449	+	62072053	62072054
18	59431950	59432103	ENSG00000183287_17302	748168838362583	-	59432021	59432022
3	71683672	71683806	ENSG00000285708_4021	7.47795e+15	-	71683794	71683795
10	89599252	89599360	ENSG00000152782_13269	7.47441e+15	-	89599262	89599263
4	154299645	154299962	ENSG00000280241_5914	7.47408e+15	+	154299951	154299952
4	148080671	148080913	ENSG00000151623_5865	7.47152e+15	-	148080817	148080818
3	65354585	65354859	ENSG00000151276_3889	7.46935e+15	-	65354745	65354746
X	101490111	101490283	ENSG00000196440_10075	7.46547e+15	+	101490224	101490225
3	40259087	40259321	ENSG00000170011_3626	7.46291e+15	+	40259284	40259285
7	11375250	11375423	ENSG00000230333_8574	7.46231e+15	+	11375312	11375313
2	98621522	98621813	ENSG00000071073_1989	7.46024e+15	-	98621747	98621748
X	14921003	14921100	ENSG00000130150_9632	7.45826e+15	+	14921018	14921019
10	106575032	106575169	ENSG00000108018_13470	7.45808e+15	-	106575119	106575120
X	10447315	10447550	ENSG00000101871_9588	7.45731e+15	-	10447419	10447420
8	24910539	24910749	ENSG00000253535_10670	7.45464e+15	-	24910667	24910668
1	229517024	229517111	ENSG00000135776_1325	7.45334e+15	-	229517076	229517077
1	89595089	89595170	ENSG00000197147_636	7.44908e+15	+	89595108	89595109
7	158066759	158066947	ENSG00000155093_9502	7.44874e+15	-	158066837	158066838
2	159232184	159232324	ENSG00000115183_2426	7.44644e+15	+	159232242	159232243
16	71115539	71115710	ENSG00000157423_16427	7.44337e+15	-	71115599	71115600
5	154419524	154419600	ENSG00000164574_7309	7.43714e+15	+	154419537	154419538
X	9716285	9716458	ENSG00000101849_9568	7.43639e+15	+	9716341	9716342
3	71683309	71683368	ENSG00000285708_4018	7.43569e+15	-	71683358	71683359
7	137834230	137834513	ENSG00000157680_9333	7.43554e+15	-	137834313	137834314
7	83959950	83960069	ENSG00000075213_9019	7.43331e+15	-	83960018	83960019
9	101571068	101571283	ENSG00000198785_11804	743026038291158	-	101571220	101571221
2	66695276	66695537	ENSG00000232046_1808	7.43005e+15	+	66695444	66695445
9	107011233	107011340	ENSG00000230782_11866	742716758324824	-	107011296	107011297
6	88610312	88610459	ENSG00000111880_7863	74220250451318	-	88610414	88610415
3	30693188	30693289	ENSG00000163513_3466	7.42173e+15	+	30693270	30693271
14	56649265	56649387	ENSG00000259133_15466	7.4169e+15	-	56649338	56649339
2	170914543	170914873	ENSG00000286115_2588	7.41228e+15	-	170914809	170914810
20	53943724	53943965	ENSG00000064787_17629	7.40178e+15	-	53943792	53943793
4	113455166	113455341	ENSG00000145349_5568	7.39937e+15	-	113455176	113455177
X	73685784	73686016	ENSG00000204116_9963	7.3992e+15	+	73685999	73686000
2	40113022	40113241	ENSG00000227028_1638	7.38973e+15	+	40113200	40113201
20	46455911	46456078	ENSG00000283757_17580	7.38541e+15	-	46455985	46455986
1	154702017	154702129	ENSG00000143603_938	7.38197e+15	-	154702063	154702064
5	126870409	126870592	ENSG00000173926_7070	7.37864e+15	-	126870436	126870437
13	36223312	36223522	ENSG00000250709_14775	7.37586e+15	-	36223376	36223377
5	135635257	135635532	ENSG00000145832_7148	7.37534e+15	+	135635447	135635448
20	46457712	46457811	ENSG00000215452_17578	7.37217e+15	-	46457773	46457774
9	95172035	95172150	ENSG00000158169_11766	7.37147e+15	-	95172104	95172105
12	89178532	89178752	ENSG00000246363_14356	7.37081e+15	-	89178566	89178567
13	48707651	48707980	ENSG00000152207_14864	7.36611e+15	+	48707823	48707824
12	15623158	15623288	ENSG00000151491_13765	7.36488e+15	-	15623263	15623264
11	27656132	27656355	ENSG00000245573_12250	7.36447e+15	+	27656275	27656276
13	73690271	73690427	ENSG00000118922_14991	7.36363e+15	-	73690359	73690360
X	47923641	47923770	ENSG00000197779_9867	736277070721666	+	47923680	47923681
11	102230212	102230497	ENSG00000254422_12629	7.35538e+15	-	102230305	102230306
1	49982779	49983020	ENSG00000186094_202	7.35081e+15	-	49982903	49982904
7	7877477	7877696	ENSG00000283549_8518	7.3488e+15	+	7877566	7877567
8	32765184	32765272	ENSG00000157168_10727	7.34753e+15	+	32765235	32765236
8	78805498	78805615	ENSG00000285744_10915	7.34403e+15	+	78805546	78805547
6	129577949	129578107	ENSG00000146376_8170	7.34393e+15	-	129578015	129578016
X	102749167	102749407	ENSG00000198908_10140	7.34335e+15	+	102749169	102749170
3	156706186	156706343	ENSG00000163659_4578	7.34138e+15	+	156706244	156706245
4	143908893	143909166	ENSG00000251600_5779	7.3397e+15	+	143909087	143909088
5	145759753	145760011	ENSG00000186314_7224	7.3373e+15	-	145759889	145759890
2	167954186	167954315	ENSG00000198648_2510	7.33716e+15	-	167954246	167954247
X	70035995	70036277	ENSG00000158813_9940	733709123397982	+	70036091	70036092
3	161086455	161086546	ENSG00000169255_4609	7.33557e+15	-	161086517	161086518
10	116671775	116672003	ENSG00000165868_13568	733332424859105	-	116671859	116671860
4	168927588	168927675	ENSG00000129116_6057	7.33113e+15	+	168927660	168927661
1	178478325	178478515	ENSG00000075391_1039	733061659195818	+	178478418	178478419
3	85802055	85802197	ENSG00000241648_4108	7.32852e+15	-	85802104	85802105
4	65598539	65598772	ENSG00000145242_5225	7.32417e+15	-	65598697	65598698
X	10213886	10214059	ENSG00000073464_9573	7.32414e+15	+	10213970	10213971
1	22119773	22119967	ENSG00000162552_55	7.32072e+15	-	22119822	22119823
8	18533684	18533764	ENSG00000156011_10642	7.31852e+15	-	18533708	18533709
8	30571702	30571853	ENSG00000157110_10717	7.31734e+15	+	30571735	30571736
21	34517093	34517233	ENSG00000159200_18104	7.31114e+15	-	34517189	34517190
3	188874916	188875061	ENSG00000145012_4835	731025688031702	+	188875007	188875008
11	36230330	36230403	ENSG00000179241_12346	7.30813e+15	+	36230342	36230343
4	146255624	146255915	ENSG00000120519_5843	7.30427e+15	-	146255744	146255745
2	151803141	151803264	ENSG00000283228_2340	7.29342e+15	-	151803248	151803249
20	14044507	14044697	ENSG00000172264_17507	7.28512e+15	+	14044631	14044632
18	23373712	23373765	ENSG00000134490_17053	7.28507e+15	-	23373755	23373756
6	17780730	17780858	ENSG00000137177_7570	7.28107e+15	-	17780833	17780834
1	149464987	149465107	ENSG00000286219_933	7.27782e+15	+	149465019	149465020
2	63883960	63884089	ENSG00000169764_1772	7.27337e+15	+	63883994	63883995
1	92511957	92512087	ENSG00000067208_723	7.27112e+15	-	92512048	92512049
1	173030742	173030974	ENSG00000224228_1014	7.26936e+15	+	173030801	173030802
6	111576537	111576649	ENSG00000056972_8058	726777184764004	-	111576584	111576585
15	57684920	57685141	ENSG00000263155_15936	7.26387e+15	+	57685014	57685015
7	84997350	84997612	ENSG00000153993_9032	7.25883e+15	-	84997506	84997507
2	131724326	131724597	ENSG00000287151_2177	7.25714e+15	+	131724406	131724407
4	173924341	173924496	ENSG00000250708_6114	7.25712e+15	+	173924382	173924383
6	485657	485754	ENSG00000112685_7434	7.25698e+15	-	485722	485723
2	172491024	172491107	ENSG00000225205_2606	7.24563e+15	-	172491043	172491044
12	41071890	41072050	ENSG00000018236_14063	7.24369e+15	+	41071942	41071943
X	7352798	7353118	ENSG00000101846_9560	7.23437e+15	+	7352954	7352955
1	7768083	7768199	ENSG00000171735_11	723191667631782	+	7768170	7768171
15	32773106	32773318	ENSG00000248905_15805	7.22717e+15	-	32773174	32773175
13	101720164	101720372	ENSG00000198542_15236	7.22003e+15	+	101720230	101720231
9	12809212	12809367	ENSG00000235448_11388	7.21557e+15	-	12809255	12809256
12	29767909	29768069	ENSG00000133687_13976	7.2148e+15	-	29768064	29768065
2	214728306	214728510	ENSG00000138376_3029	7.21117e+15	-	214728392	214728393
7	32586217	32586304	ENSG00000229358_8850	7.21091e+15	-	32586287	32586288
16	80828773	80828918	ENSG00000260896_16466	720930636862227	-	80828862	80828863
15	31869030	31869179	ENSG00000169918_15789	7.20179e+15	-	31869042	31869043
14	31860068	31860169	ENSG00000151413_15309	7.20112e+15	+	31860149	31860150
3	124966230	124966293	ENSG00000173706_4345	7.19697e+15	-	124966245	124966246
1	84563746	84563822	ENSG00000122432_526	7.19609e+15	+	84563794	84563795
X	10446217	10446380	ENSG00000101871_9583	7.19198e+15	-	10446287	10446288
5	143225013	143225097	ENSG00000145819_7196	7.18766e+15	+	143225056	143225057
4	154273142	154273431	ENSG00000197410_5915	7.18293e+15	-	154273281	154273282
4	165498060	165498303	ENSG00000109472_6038	7.18152e+15	+	165498072	165498073
2	161505044	161505159	ENSG00000144290_2438	7.17982e+15	+	161505068	161505069
9	82992906	82993026	ENSG00000165105_11669	7.17915e+15	-	82992990	82992991
2	186678834	186679017	ENSG00000138448_2764	7.17733e+15	+	186678945	186678946
2	204558920	204559211	ENSG00000116117_2939	7.17635e+15	+	204559116	204559117
22	35662340	35662582	ENSG00000221963_17945	7.17449e+15	+	35662451	35662452
7	7245306	7245362	ENSG00000106392_8483	7.17267e+15	+	7245333	7245334
2	40114061	40114271	ENSG00000227028_1644	7.16863e+15	+	40114085	40114086
11	27367371	27367510	ENSG00000205213_12224	7.1674e+15	-	27367395	27367396
4	88262501	88262609	ENSG00000163644_5390	7.16664e+15	-	88262552	88262553
3	187077326	187077481	ENSG00000073849_4827	7.16608e+15	+	187077380	187077381
22	43506389	43506639	ENSG00000186732_17950	716583397635778	+	43506468	43506469
8	90958758	90958869	ENSG00000123119_11046	7.16267e+15	+	90958759	90958760
2	163608750	163608920	ENSG00000182263_2447	7.1617e+15	-	163608908	163608909
11	12261968	12262136	ENSG00000133816_12072	7.16065e+15	+	12262041	12262042
5	19933910	19934127	ENSG00000145526_6257	7.15631e+15	-	19934056	19934057
15	79468499	79468746	ENSG00000169330_16087	7.15598e+15	+	79468572	79468573
5	168464711	168464900	ENSG00000113645_7385	7.15262e+15	+	168464830	168464831
1	53245918	53245979	ENSG00000157193_227	7.15231e+15	-	53245926	53245927
9	27329713	27329939	ENSG00000120162_11546	7.15209e+15	-	27329793	27329794
X	70036326	70036436	ENSG00000158813_9941	7.15178e+15	+	70036341	70036342
5	78488840	78489006	ENSG00000145685_6706	7.1493e+15	-	78488927	78488928
1	22915389	22915604	ENSG00000133216_58	71478644687205	+	22915524	22915525
4	151669949	151670165	ENSG00000164142_5907	7.14757e+15	+	151670103	151670104
13	63942411	63942623	ENSG00000227674_14926	7.14623e+15	-	63942455	63942456
1	89717264	89717540	ENSG00000271949_675	714175570102541	+	89717350	89717351
18	26545710	26545812	ENSG00000134504_17081	7.1286e+15	-	26545736	26545737
8	88035521	88035619	ENSG00000156103_10992	7.12666e+15	-	88035570	88035571
1	178473797	178473935	ENSG00000075391_1029	7.12276e+15	+	178473851	178473852
6	88611885	88612009	ENSG00000111880_7876	7.11758e+15	-	88611922	88611923
18	54890131	54890250	ENSG00000041353_17208	7.1175e+15	+	54890176	54890177
1	93262012	93262118	ENSG00000122483_728	7.1113e+15	+	93262021	93262022
18	58399185	58399506	ENSG00000049759_17283	7.10714e+15	+	58399499	58399500
14	95183666	95183849	ENSG00000165959_15719	7.10501e+15	-	95183818	95183819
12	22065480	22065574	ENSG00000111728_13800	7.10301e+15	-	22065543	22065544
11	12358856	12359018	ENSG00000133816_12081	7.10254e+15	+	12358980	12358981
6	96211318	96211544	ENSG00000172461_7920	7.10095e+15	+	96211373	96211374
7	150825272	150825458	ENSG00000002726_9462	7.10009e+15	+	150825382	150825383
21	34511556	34511754	ENSG00000180509_18096	709988062282287	-	34511670	34511671
1	91683573	91683706	ENSG00000069702_694	7.09513e+15	-	91683627	91683628
3	187077041	187077144	ENSG00000073849_4824	7.09429e+15	+	187077129	187077130
1	93262802	93263072	ENSG00000122483_729	709281231356175	+	93263002	93263003
9	74722998	74723085	ENSG00000119121_11643	709166545354164	-	74723022	74723023
1	178474428	178474525	ENSG00000075391_1031	70914148148019	+	178474489	178474490
10	127140727	127140909	ENSG00000188916_13660	7.08954e+15	-	127140748	127140749
3	86066918	86067187	ENSG00000175161_4105	7.08497e+15	+	86066971	86066972
5	100586465	100586668	ENSG00000174132_6862	7.08084e+15	+	100586626	100586627
5	116292561	116292679	ENSG00000145781_7017	7.08056e+15	+	116292566	116292567
7	26725428	26725563	ENSG00000005020_8785	7.07796e+15	-	26725464	26725465
16	17107009	17107192	ENSG00000103489_16294	7.07766e+15	-	17107165	17107166
3	58186323	58186596	ENSG00000283511_3823	7.07685e+15	+	58186427	58186428
13	89636268	89636559	ENSG00000271395_15069	707047168851995	+	89636299	89636300
12	50746564	50746647	ENSG00000066084_14123	7.0684e+15	+	50746626	50746627
8	72046512	72046611	ENSG00000104321_10874	70642595014247	-	72046587	72046588
15	31800153	31800468	ENSG00000169918_15780	7.06258e+15	-	31800374	31800375
18	55815446	55815601	ENSG00000267284_17238	7.06182e+15	+	55815572	55815573
11	45229330	45229477	ENSG00000019485_12378	7.05841e+15	+	45229420	45229421
9	127103110	127103385	ENSG00000136828_11998	7.05663e+15	+	127103142	127103143
6	16299610	16299743	ENSG00000124788_7546	7.05106e+15	-	16299655	16299656
2	179109826	179110029	ENSG00000187231_2745	7.05005e+15	-	179109900	179109901
10	95313588	95313850	ENSG00000095637_13354	7.04288e+15	-	95313591	95313592
1	89717264	89717540	ENSG00000171488_659	7.0428e+15	+	89717350	89717351
20	49035797	49035890	ENSG00000124198_17601	7.0366e+15	+	49035817	49035818
5	16612211	16612456	ENSG00000154153_6232	7.03096e+15	-	16612381	16612382
2	166432492	166432753	ENSG00000136546_2507	7.02743e+15	-	166432579	166432580
5	79456920	79457021	ENSG00000152413_6747	7.02707e+15	-	79457008	79457009
1	84325645	84325816	ENSG00000203943_516	702604241463062	+	84325699	84325700
2	214931751	214931867	ENSG00000144452_3051	7.02585e+15	-	214931843	214931844
16	12662187	12662437	ENSG00000103381_16264	7.01735e+15	-	12662379	12662380
8	24911507	24911675	ENSG00000253535_10673	7.00997e+15	-	24911570	24911571
13	36223312	36223522	ENSG00000242715_14782	7.0092e+15	-	36223376	36223377
8	27810116	27810373	ENSG00000168078_10690	700879151539563	-	27810221	27810222
4	47162639	47162950	ENSG00000163288_5179	7.00795e+15	+	47162723	47162724
10	60028568	60028703	ENSG00000151150_13076	7.00772e+15	-	60028592	60028593
4	31142494	31142756	ENSG00000169851_5098	7.00728e+15	+	31142647	31142648
1	220831467	220831610	ENSG00000238078_1288	7.00532e+15	+	220831559	220831560
2	134864997	134865292	ENSG00000224043_2225	7.00418e+15	-	134865112	134865113
1	222676172	222676221	ENSG00000186063_1290	7.00332e+15	-	222676196	222676197
8	101687587	101687696	ENSG00000104490_11144	6.9984e+15	-	101687690	101687691
3	56727634	56727783	ENSG00000163947_3794	6.99702e+15	-	56727694	56727695
2	151802988	151803137	ENSG00000283228_2339	6.99604e+15	-	151803027	151803028
5	74780557	74780735	ENSG00000198780_6632	6.99601e+15	-	74780569	74780570
4	23794414	23794613	ENSG00000109819_5057	6.99209e+15	-	23794490	23794491
12	93896690	93896843	ENSG00000257283_14396	6.99117e+15	-	93896724	93896725
15	57646594	57646789	ENSG00000263155_15932	6.99112e+15	+	57646691	57646692
9	16418879	16419019	ENSG00000173068_11430	6.98663e+15	-	16418974	16418975
13	35848569	35848703	ENSG00000133083_14765	69797522731264	-	35848628	35848629
12	95078778	95078915	ENSG00000180263_14407	6.9768e+15	-	95078870	95078871
2	154452050	154452276	ENSG00000144278_2372	6.97403e+15	+	154452090	154452091
1	97411080	97411242	ENSG00000188641_810	6.97398e+15	-	97411130	97411131
2	173223406	173223507	ENSG00000238133_2645	697364270723728	-	173223447	173223448
4	82484611	82484734	ENSG00000249242_5349	6.97203e+15	-	82484622	82484623
5	54289912	54290145	ENSG00000185305_6444	6.96822e+15	-	54290048	54290049
1	100989723	100989981	ENSG00000117543_831	6.96485e+15	-	100989862	100989863
10	50307218	50307324	ENSG00000198964_12968	6.96361e+15	-	50307261	50307262
12	40028301	40028438	ENSG00000151229_14056	6.96324e+15	-	40028343	40028344
13	35670899	35670960	ENSG00000172915_14746	6.95824e+15	+	35670920	35670921
7	7710439	7710614	ENSG00000106399_8490	6.95544e+15	-	7710460	7710461
2	86215943	86216072	ENSG00000068615_1932	6.95476e+15	-	86216026	86216027
18	69842755	69842941	ENSG00000206052_17394	6.95347e+15	+	69842808	69842809
15	77113554	77113704	ENSG00000173517_16070	6.95204e+15	-	77113629	77113630
5	67169118	67169283	ENSG00000069020_6604	6.94778e+15	+	67169162	67169163
4	76283400	76283498	ENSG00000287401_5268	694590123438875	-	76283489	76283490
11	14870520	14870638	ENSG00000152270_12133	6.94572e+15	+	14870532	14870533
19	53068153	53068233	ENSG00000170949_17849	6.94286e+15	-	53068159	53068160
X	70963020	70963239	ENSG00000230629_9949	6.93895e+15	+	70963029	70963030
21	17568916	17569134	ENSG00000154639_18027	6.9368e+15	+	17569067	17569068
18	9283025	9283180	ENSG00000101745_16910	6.93367e+15	+	9283157	9283158
X	110406040	110406238	ENSG00000243978_10216	6.92391e+15	+	110406154	110406155
1	91682689	91682889	ENSG00000069702_692	6.91682e+15	-	91682764	91682765
1	64143360	64143565	ENSG00000223949_333	6.91636e+15	-	64143504	64143505
14	62084196	62084379	ENSG00000139973_15513	6.91327e+15	+	62084353	62084354
11	94179784	94179826	ENSG00000110218_12542	691311381463523	+	94179796	94179797
12	32644891	32645028	ENSG00000139132_14033	6.91125e+15	+	32644970	32644971
13	95166252	95166369	ENSG00000125257_15133	6.90983e+15	-	95166299	95166300
11	122099019	122099142	ENSG00000255248_12724	6.90972e+15	-	122099076	122099077
14	38833713	38833885	ENSG00000259070_15359	6.90873e+15	-	38833825	38833826
9	109241215	109241502	ENSG00000095203_11887	6.90742e+15	-	109241300	109241301
12	8199658	8199836	ENSG00000244050_13704	690527744486009	-	8199799	8199800
4	122892255	122892477	ENSG00000138685_5623	6.90387e+15	+	122892315	122892316
17	72559108	72559423	ENSG00000227036_16822	6.90337e+15	-	72559306	72559307
6	39189874	39190012	ENSG00000164626_7645	6.90246e+15	-	39189961	39189962
11	27656149	27656355	ENSG00000176697_12258	6.90096e+15	-	27656275	27656276
1	212990154	212990279	ENSG00000143494_1263	6.89974e+15	+	212990219	212990220
7	17339625	17339824	ENSG00000106546_8692	68976387507718	+	17339722	17339723
12	25497023	25497298	ENSG00000152936_13806	6.89729e+15	-	25497213	25497214
4	72282557	72282689	ENSG00000156140_5252	6.8949e+15	-	72282563	72282564
2	188595628	188595826	ENSG00000144366_2786	6.89354e+15	+	188595761	188595762
9	105748047	105748191	ENSG00000095209_11859	6.89038e+15	+	105748137	105748138
4	145553815	145553941	ENSG00000170365_5807	688664492390754	+	145553871	145553872
14	62100838	62100994	ENSG00000139973_15514	6.88561e+15	+	62100857	62100858
4	158904668	158904782	ENSG00000052795_5950	6.88341e+15	+	158904680	158904681
2	31527336	31527612	ENSG00000228563_1604	6.88124e+15	+	31527498	31527499
19	44329695	44329792	ENSG00000267173_17807	6.87643e+15	-	44329697	44329698
9	12809212	12809367	ENSG00000153714_11390	6.87058e+15	+	12809298	12809299
12	106067267	106067610	ENSG00000074590_14505	6.8704e+15	-	106067359	106067360
21	41799157	41799374	ENSG00000141956_18126	6.86477e+15	-	41799275	41799276
5	58972028	58972123	ENSG00000113448_6490	6.85574e+15	-	58972105	58972106
4	112277842	112277913	ENSG00000145365_5547	6.85377e+15	-	112277911	112277912
18	49826238	49826505	ENSG00000167306_17186	6.85059e+15	-	49826333	49826334
2	236126215	236126367	ENSG00000157985_3147	6.85002e+15	+	236126293	236126294
13	24303705	24303850	ENSG00000273167_14630	684990308678764	+	24303727	24303728
3	69181418	69181507	ENSG00000114541_3955	6.84787e+15	-	69181448	69181449
2	197920755	197921025	ENSG00000115896_2869	6.84688e+15	+	197920969	197920970
13	24303705	24303850	ENSG00000182957_14636	6.8464e+15	+	24303727	24303728
18	26545154	26545311	ENSG00000134504_17078	6.8449e+15	-	26545187	26545188
9	95100183	95100312	ENSG00000158169_11754	6.83199e+15	-	95100241	95100242
5	82275528	82275602	ENSG00000152348_6774	6.83164e+15	+	82275564	82275565
18	32130304	32130392	ENSG00000141441_17111	6.83138e+15	-	32130324	32130325
2	223757584	223757791	ENSG00000152056_3088	6.83073e+15	-	223757661	223757662
6	108522859	108523144	ENSG00000287044_7989	6.82939e+15	-	108522929	108522930
4	15444922	15445091	ENSG00000163145_5017	6.82873e+15	+	15445011	15445012
X	10448558	10448761	ENSG00000101871_9593	6.8244e+15	-	10448619	10448620
13	95021614	95021683	ENSG00000125257_15116	6.82141e+15	-	95021653	95021654
6	118908094	118908159	ENSG00000111877_8113	6.81607e+15	-	118908154	118908155
11	12533187	12533418	ENSG00000197702_12090	6.8137e+15	+	12533289	12533290
14	32439563	32439866	ENSG00000151320_15316	6.81323e+15	+	32439837	32439838
14	99941097	99941222	ENSG00000066629_15758	6.81257e+15	+	99941162	99941163
10	24849022	24849153	ENSG00000099256_12860	6.81145e+15	-	24849135	24849136
1	76869283	76869705	ENSG00000117069_448	6.8099e+15	+	76869703	76869704
1	62148284	62148391	ENSG00000132849_296	6.8006e+15	+	62148310	62148311
2	189223542	189223694	ENSG00000204262_2802	6.79988e+15	-	189223603	189223604
2	190569573	190569776	ENSG00000233654_2809	6.79947e+15	+	190569738	190569739
1	89716289	89716425	ENSG00000271949_672	6.79776e+15	+	89716330	89716331
11	25082319	25082535	ENSG00000187398_12214	6.79725e+15	+	25082395	25082396
8	80974563	80974621	ENSG00000076641_10968	6.79665e+15	-	80974612	80974613
3	64099073	64099180	ENSG00000163637_3872	679309056404485	-	64099135	64099136
3	15255618	15255710	ENSG00000131370_3309	6.79274e+15	-	15255642	15255643
X	73686909	73687024	ENSG00000204116_9965	6.79032e+15	+	73686918	73686919
9	8317537	8317815	ENSG00000153707_11386	6.78267e+15	-	8317617	8317618
4	154299645	154299962	ENSG00000197410_5916	6.78182e+15	-	154299886	154299887
10	60870810	60870949	ENSG00000072422_13102	6.77761e+15	-	60870904	60870905
X	102749167	102749407	ENSG00000286237_10132	6.77181e+15	+	102749169	102749170
3	79528722	79528798	ENSG00000169855_4072	6.77045e+15	-	79528794	79528795
2	210599372	210599562	ENSG00000021826_2982	6.76961e+15	+	210599403	210599404
2	184936668	184936813	ENSG00000170396_2757	676914100239122	+	184936729	184936730
7	132127308	132127392	ENSG00000221866_9238	6.76056e+15	-	132127313	132127314
2	173223453	173223680	ENSG00000091436_2625	6.75891e+15	+	173223613	173223614
6	106592164	106592301	ENSG00000130347_7971	6.75805e+15	-	106592228	106592229
3	37821029	37821198	ENSG00000235257_3576	6.7578e+15	-	37821104	37821105
2	186178990	186179230	ENSG00000237877_2759	6.75382e+15	-	186179130	186179131
1	49983311	49983558	ENSG00000186094_203	6.75319e+15	-	49983356	49983357
5	97161919	97162013	ENSG00000251513_6855	6.75143e+15	+	97161952	97161953
5	154420102	154420224	ENSG00000164574_7311	6.75011e+15	+	154420137	154420138
1	198320527	198320703	ENSG00000151414_1176	6.74655e+15	+	198320655	198320656
6	143823674	143823783	ENSG00000112419_8315	6.74291e+15	+	143823756	143823757
4	47592442	47592605	ENSG00000145246_5182	6.74177e+15	+	47592534	47592535
6	143198770	143199096	ENSG00000146416_8310	6.73956e+15	+	143198866	143198867
3	40259906	40260083	ENSG00000170011_3628	6.73902e+15	+	40260018	40260019
15	80596927	80597052	ENSG00000172379_16109	673673763645822	+	80597022	80597023
15	42943973	42944031	ENSG00000159459_15859	67347110802497	-	42944026	42944027
16	71184910	71184991	ENSG00000157423_16430	6.73279e+15	-	71184955	71184956
4	173323128	173323396	ENSG00000109586_6113	6.73236e+15	+	173323169	173323170
X	13772926	13773047	ENSG00000046653_9615	6.72808e+15	-	13773023	13773024
21	32562924	32563104	ENSG00000242220_18082	6.72793e+15	-	32563034	32563035
2	74216406	74216522	ENSG00000188687_1888	672735003966214	-	74216491	74216492
6	158098253	158098320	ENSG00000078269_8423	6.72703e+15	+	158098296	158098297
11	63624913	63624963	ENSG00000184743_12400	6.72549e+15	-	63624944	63624945
3	135358936	135359062	ENSG00000240086_4403	6.72538e+15	-	135358992	135358993
11	11352570	11352780	ENSG00000110328_12057	672423221760372	-	11352647	11352648
5	143226823	143227054	ENSG00000145819_7204	6.72372e+15	+	143226890	143226891
9	109241571	109241760	ENSG00000095203_11888	6.72284e+15	-	109241686	109241687
3	149517511	149517693	ENSG00000018408_4536	6.72144e+15	-	149517651	149517652
18	63124343	63124490	ENSG00000171791_17350	6.7203e+15	-	63124407	63124408
4	125450770	125450947	ENSG00000196159_5663	6.71951e+15	+	125450786	125450787
3	120241730	120242029	ENSG00000175697_4308	6.71869e+15	-	120241867	120241868
4	48145079	48145270	ENSG00000135605_5187	6.70284e+15	-	48145166	48145167
15	83017397	83017434	ENSG00000260608_16137	6.70208e+15	+	83017403	83017404
18	57550516	57550584	ENSG00000066926_17270	6.70164e+15	-	57550520	57550521
12	70538232	70538429	ENSG00000127329_14240	6.69878e+15	-	70538383	70538384
5	109192132	109192210	ENSG00000151422_6942	6.69589e+15	+	109192145	109192146
10	76887165	76887331	ENSG00000156113_13177	669549258498685	-	76887218	76887219
1	240330603	240330766	ENSG00000155816_1403	6.68974e+15	+	240330640	240330641
8	96611503	96611606	ENSG00000169439_11117	6.68475e+15	+	96611559	96611560
7	11374939	11375014	ENSG00000230333_8571	6.68459e+15	+	11374975	11374976
16	50636339	50636543	ENSG00000140807_16377	6.68253e+15	+	50636450	50636451
5	79374009	79374309	ENSG00000152413_6732	6.68112e+15	-	79374168	79374169
12	107659043	107659326	ENSG00000151136_14529	6.6791e+15	+	107659269	107659270
8	102253570	102253621	ENSG00000246263_11175	6.67581e+15	+	102253575	102253576
14	57798682	57798847	ENSG00000151812_15468	6.67568e+15	-	57798781	57798782
13	35850641	35850761	ENSG00000133083_14772	6.66592e+15	-	35850732	35850733
5	150795967	150796147	ENSG00000256235_7281	6.6648e+15	+	150796022	150796023
1	149464743	149464959	ENSG00000286185_934	6.66405e+15	+	149464889	149464890
10	24849703	24849815	ENSG00000099256_12863	6.66174e+15	-	24849757	24849758
9	122203027	122203187	ENSG00000106852_11980	6.661e+15	-	122203095	122203096
5	65810034	65810166	ENSG00000123213_6569	6.65968e+15	+	65810119	65810120
13	77044979	77045049	ENSG00000236051_15032	6.65902e+15	+	77045032	77045033
8	120049669	120049868	ENSG00000155792_11283	6.655e+15	+	120049800	120049801
11	95979358	95979494	ENSG00000184384_12585	6.65034e+15	-	95979452	95979453
5	108348432	108348525	ENSG00000145743_6916	6.64953e+15	-	108348498	108348499
5	19918075	19918221	ENSG00000145526_6253	66460880486804	-	19918133	19918134
2	178546691	178546771	ENSG00000155657_2743	6.64578e+15	-	178546729	178546730
5	135564244	135564516	ENSG00000250167_7147	6.64168e+15	+	135564452	135564453
4	112187304	112187435	ENSG00000174749_5542	6.64025e+15	+	112187342	112187343
5	102234585	102234777	ENSG00000173930_6867	663948843656322	-	102234649	102234650
2	168717872	168717938	ENSG00000172292_2519	6.63413e+15	+	168717897	168717898
19	30556861	30556924	ENSG00000198597_17711	662837738870496	+	30556922	30556923
9	104782871	104783059	ENSG00000165029_11811	6.62804e+15	-	104782963	104782964
9	16409753	16409988	ENSG00000173068_11421	6.62303e+15	-	16409847	16409848
10	62095431	62095488	ENSG00000150347_13139	6.61829e+15	+	62095449	62095450
11	95977651	95977806	ENSG00000184384_12576	6.6161e+15	-	95977728	95977729
21	14823456	14823690	ENSG00000281903_17990	6.61481e+15	-	14823577	14823578
1	89716289	89716425	ENSG00000171488_656	6.61289e+15	+	89716330	89716331
1	154706355	154706509	ENSG00000143603_947	661274494143372	-	154706495	154706496
18	721831	722010	ENSG00000176105_16830	6.61236e+15	-	721921	721922
1	32593372	32593529	ENSG00000254553_82	6.61175e+15	+	32593378	32593379
13	63942994	63943183	ENSG00000227674_14928	6.60824e+15	-	63942996	63942997
12	27421286	27421438	ENSG00000029153_13920	6.60749e+15	+	27421368	27421369
15	35449800	35449965	ENSG00000134146_15818	6.60667e+15	-	35449879	35449880
9	110874379	110874540	ENSG00000198121_11909	6.60623e+15	-	110874472	110874473
8	64596120	64596255	ENSG00000172817_10838	659747310343003	-	64596149	64596150
10	123054280	123054479	ENSG00000196177_13614	6.59441e+15	+	123054295	123054296
17	17492358	17492452	ENSG00000141026_16569	6.59423e+15	+	17492440	17492441
3	100556776	100556930	ENSG00000181458_4144	6.59422e+15	+	100556838	100556839
X	31203999	31204119	ENSG00000198947_9772	6.58863e+15	-	31204070	31204071
3	43042812	43043034	ENSG00000273291_3662	6.58752e+15	+	43042940	43042941
3	61171164	61171384	ENSG00000189283_3839	6.58646e+15	-	61171183	61171184
2	186411327	186411554	ENSG00000237877_2760	6.58363e+15	-	186411552	186411553
18	23253768	23253932	ENSG00000134508_17024	6.58034e+15	+	23253923	23253924
3	58861673	58861835	ENSG00000163689_3825	6.57107e+15	-	58861749	58861750
6	89632921	89633016	ENSG00000135299_7905	6.57104e+15	+	89632935	89632936
2	214953892	214954158	ENSG00000229267_3047	6.56984e+15	+	214953938	214953939
10	30985920	30986142	ENSG00000183621_12921	6.56889e+15	-	30986018	30986019
10	88938963	88939087	ENSG00000107796_13255	6.56881e+15	-	88939039	88939040
5	45353157	45353248	ENSG00000164588_6407	656795073467838	-	45353196	45353197
9	101570601	101570728	ENSG00000198785_11802	656296455193545	-	101570639	101570640
1	210675694	210675788	ENSG00000054392_1238	6.5615e+15	+	210675712	210675713
13	98797121	98797254	ENSG00000088387_15217	6.56057e+15	-	98797233	98797234
20	51601082	51601276	ENSG00000054793_17623	655830839289914	-	51601211	51601212
10	35211927	35212221	ENSG00000095794_12929	6.55318e+15	+	35212146	35212147
3	120394730	120394838	ENSG00000163430_4310	6.54962e+15	-	120394762	120394763
15	69405161	69405367	ENSG00000137819_16031	654645935777084	+	69405321	69405322
1	183936989	183937111	ENSG00000198756_1095	6.54542e+15	-	183937105	183937106
17	66806973	66807009	ENSG00000154229_16769	6.541e+15	+	66806974	66806975
7	28821839	28821976	ENSG00000146592_8801	6.54026e+15	+	28821957	28821958
6	154430476	154430546	ENSG00000288520_8392	653901747987388	-	154430497	154430498
2	212433813	212434022	ENSG00000178568_2999	6.53892e+15	-	212433919	212433920
6	96796442	96796689	ENSG00000112218_7925	6.53602e+15	-	96796491	96796492
11	86947996	86948158	ENSG00000150687_12515	6.53418e+15	+	86948043	86948044
6	136193060	136193140	ENSG00000237596_8267	6.53415e+15	-	136193086	136193087
4	25278420	25278580	ENSG00000038210_5078	6.52797e+15	+	25278540	25278541
2	48595501	48595678	ENSG00000068781_1714	6.5258e+15	+	48595598	48595599
9	121019976	121020180	ENSG00000106804_11976	6.52563e+15	-	121020114	121020115
11	20120481	20120813	ENSG00000166833_12155	6.52373e+15	+	20120508	20120509
1	53796926	53797146	ENSG00000058804_244	6.52195e+15	-	53797108	53797109
14	32830555	32830760	ENSG00000151320_15346	6.51698e+15	+	32830653	32830654
3	58861673	58861835	ENSG00000242428_3831	6.51647e+15	+	58861749	58861750
4	158895750	158895866	ENSG00000052795_5944	6.51486e+15	+	158895851	158895852
11	18609600	18609686	ENSG00000247595_12148	6.51479e+15	+	18609637	18609638
1	166060004	166060229	ENSG00000188859_996	6.51407e+15	-	166060225	166060226
1	182644078	182644241	ENSG00000135824_1070	6.5119e+15	-	182644150	182644151
5	73088234	73088439	ENSG00000157107_6620	6.51135e+15	+	73088397	73088398
5	72816233	72816546	ENSG00000249085_6613	6.50844e+15	-	72816271	72816272
7	80219210	80219310	ENSG00000127955_8972	6.50704e+15	+	80219227	80219228
7	137387418	137387589	ENSG00000157680_9305	6.50609e+15	-	137387496	137387497
7	120788666	120788898	ENSG00000106025_9201	650495735753793	-	120788868	120788869
1	236220831	236220966	ENSG00000086619_1381	6.50301e+15	-	236220846	236220847
13	111151390	111151611	ENSG00000285856_15252	6.50191e+15	-	111151485	111151486
2	86604779	86604934	ENSG00000228363_1959	6.50116e+15	+	86604821	86604822
3	141948121	141948193	ENSG00000114126_4521	649813292668367	-	141948145	141948146
X	110174511	110174578	ENSG00000157600_10187	6.49667e+15	+	110174511	110174512
20	50584115	50584191	ENSG00000196396_17607	6.49622e+15	+	50584191	50584192
9	101572776	101572973	ENSG00000198785_11806	6.49485e+15	-	101572900	101572901
1	22917910	22917984	ENSG00000133216_59	6.49458e+15	+	22917930	22917931
17	18805953	18806104	ENSG00000171928_16576	6.49255e+15	+	18806066	18806067
2	147896405	147896509	ENSG00000121989_2266	6.49188e+15	+	147896425	147896426
3	169116253	169116373	ENSG00000085276_4621	6.4913e+15	-	169116289	169116290
7	22945647	22945803	ENSG00000122591_8755	6.48962e+15	-	22945710	22945711
1	47378209	47378297	ENSG00000162368_191	648638314018902	+	47378249	47378250
18	45066148	45066281	ENSG00000152217_17169	6.48623e+15	+	45066223	45066224
4	151669821	151669948	ENSG00000164142_5906	6.48393e+15	+	151669921	151669922
12	26069818	26069950	ENSG00000123094_13820	6.48268e+15	+	26069834	26069835
1	64673371	64673465	ENSG00000158966_340	6.48152e+15	+	64673440	64673441
5	70530464	70530661	ENSG00000196302_6610	6.48115e+15	-	70530507	70530508
7	47276084	47276368	ENSG00000136205_8915	647501115736959	-	47276129	47276130
2	119485899	119486099	ENSG00000231013_2102	64734866321056	+	119486021	119486022
15	35449137	35449277	ENSG00000134146_15817	6.47296e+15	-	35449189	35449190
2	134865323	134865498	ENSG00000224043_2226	6.47057e+15	-	134865384	134865385
1	36802382	36802553	ENSG00000163873_105	6.47052e+15	-	36802430	36802431
2	172489535	172489659	ENSG00000091409_2599	6.469e+15	+	172489550	172489551
4	166734312	166734416	ENSG00000196104_6041	6.46404e+15	-	166734356	166734357
7	141476143	141476258	ENSG00000261115_9411	646315717343151	+	141476208	141476209
6	159679225	159679278	ENSG00000112096_8435	6.46196e+15	-	159679266	159679267
13	77044964	77044996	ENSG00000005810_15033	6.45705e+15	-	77044994	77044995
14	81104021	81104381	ENSG00000284959_15625	6.45507e+15	-	81104150	81104151
1	240474421	240474593	ENSG00000155816_1404	6.44931e+15	+	240474489	240474490
4	65324062	65324174	ENSG00000145242_5216	6.44873e+15	-	65324087	65324088
1	76628799	76628882	ENSG00000184005_440	6.44838e+15	+	76628855	76628856
7	134679312	134679443	ENSG00000172331_9263	6.44419e+15	+	134679435	134679436
15	39801125	39801329	ENSG00000166073_15842	6.44212e+15	-	39801249	39801250
2	131728774	131728942	ENSG00000287151_2183	643466179605366	+	131728914	131728915
10	11316286	11316463	ENSG00000048740_12794	6.42964e+15	+	11316359	11316360
15	76404524	76404641	ENSG00000140386_16061	6.42874e+15	-	76404550	76404551
3	8881086	8881278	ENSG00000070950_3259	6.42808e+15	-	8881137	8881138
3	25597741	25597884	ENSG00000077092_3383	6.4278e+15	+	25597789	25597790
3	8751184	8751224	ENSG00000182533_3243	6.41743e+15	+	8751208	8751209
10	276773	276914	ENSG00000151240_12769	6.41167e+15	-	276786	276787
9	5774225	5774266	ENSG00000099219_11381	6.41096e+15	-	5774250	5774251
6	133529927	133529981	ENSG00000112319_8196	6.40772e+15	+	133529978	133529979
14	32439061	32439296	ENSG00000151320_15315	6.40576e+15	+	32439087	32439088
15	61159740	61159799	ENSG00000069667_15973	6.40484e+15	-	61159767	61159768
5	126869952	126870099	ENSG00000173926_7069	6.40268e+15	-	126870006	126870007
4	82926382	82926562	ENSG00000189308_5359	6.40003e+15	-	82926526	82926527
7	54569522	54569718	ENSG00000224223_8929	6.39584e+15	+	54569582	54569583
18	35991645	35991717	ENSG00000141425_17140	6.39457e+16	-	35991669	35991670
13	35772394	35772566	ENSG00000133083_14759	639063257909149	-	35772472	35772473
3	114336843	114336896	ENSG00000181722_4256	6.38972e+15	-	114336889	114336890
2	11838414	11838606	ENSG00000224184_1546	6.38872e+16	+	11838464	11838465
14	77511687	77511756	ENSG00000100596_15619	638585006678751	-	77511730	77511731
5	78779493	78779609	ENSG00000113273_6722	6.38394e+15	-	78779547	78779548
13	33836452	33836692	ENSG00000133119_14736	6.38294e+16	+	33836634	33836635
13	106490600	106490653	ENSG00000125266_15240	6.37953e+15	-	106490644	106490645
4	158870410	158870472	ENSG00000052795_5940	6.3783e+15	+	158870433	158870434
9	105366345	105366430	ENSG00000070214_11822	6.37779e+16	+	105366419	105366420
2	152647862	152648033	ENSG00000157827_2355	6.37363e+15	+	152647928	152647929
7	84997665	84997966	ENSG00000153993_9033	6.37128e+15	-	84997674	84997675
5	150677310	150677467	ENSG00000164591_7278	6.37101e+16	+	150677380	150677381
13	73691545	73691676	ENSG00000118922_15000	6.3696e+15	-	73691587	73691588
12	16550140	16550282	ENSG00000008394_13775	6.36277e+15	+	16550177	16550178
9	20344599	20344828	ENSG00000171843_11453	6.35969e+16	-	20344811	20344812
16	47155238	47155363	ENSG00000129636_16358	6.35293e+15	-	47155274	47155275
4	65594500	65594720	ENSG00000145242_5218	6.35162e+16	-	65594628	65594629
3	69965373	69965531	ENSG00000187098_3977	6.35041e+15	+	69965505	69965506
X	64305784	64305979	ENSG00000102043_9919	6.34926e+15	-	64305951	64305952
2	211382068	211382333	ENSG00000178568_2995	6.34795e+15	-	211382155	211382156
3	188887230	188887454	ENSG00000145012_4865	6.34782e+15	+	188887401	188887402
2	151838681	151838855	ENSG00000182389_2342	6.34272e+15	-	151838694	151838695
2	32154572	32154622	ENSG00000021574_1611	634219839049572	+	32154573	32154574
4	120781147	120781260	ENSG00000138738_5610	6.33871e+15	-	120781186	120781187
6	142774440	142774651	ENSG00000010818_8299	6.33708e+15	-	142774565	142774566
7	34941765	34941826	ENSG00000173852_8873	6.33587e+15	-	34941807	34941808
10	115172133	115172335	ENSG00000107518_13545	6.33545e+16	+	115172189	115172190
8	72025960	72026056	ENSG00000235531_10859	6.3297e+16	+	72025996	72025997
2	178395823	178395942	ENSG00000079156_2703	63284433368154	+	178395861	178395862
16	5015883	5016166	ENSG00000103184_16231	6.32807e+15	+	5016105	5016106
7	86878536	86878750	ENSG00000164659_9043	6.32611e+15	-	86878680	86878681
X	50596180	50596296	ENSG00000158352_9879	6.32475e+15	-	50596294	50596295
12	26336903	26336996	ENSG00000123104_13893	6.32164e+16	-	26336961	26336962
14	56648611	56648723	ENSG00000070269_15455	6.32088e+15	+	56648681	56648682
14	35871116	35871176	ENSG00000100916_15356	6.3202e+15	+	35871167	35871168
12	65248075	65248235	ENSG00000174106_14216	6.31883e+16	+	65248146	65248147
X	132375526	132375647	ENSG00000232160_10337	6.31593e+16	+	132375567	132375568
5	157394069	157394354	ENSG00000285868_7338	6.31467e+15	-	157394275	157394276
12	80795572	80795642	ENSG00000111052_14305	631311421606431	-	80795589	80795590
1	172410188	172410321	ENSG00000197959_1009	6.30944e+16	+	172410282	172410283
6	55541729	55541837	ENSG00000146151_7722	6.30858e+16	-	55541803	55541804
X	10454870	10455078	ENSG00000101871_9596	6.30798e+16	-	10455058	10455059
18	57027280	57027353	ENSG00000091157_17249	6.30602e+16	+	57027334	57027335
5	38558864	38558987	ENSG00000244968_6337	6.30566e+15	+	38558977	38558978
9	15166225	15166504	ENSG00000155158_11414	6.30252e+15	-	15166321	15166322
10	101556020	101556071	ENSG00000166167_13439	6.30096e+15	+	101556023	101556024
15	27533230	27533541	ENSG00000259168_15772	6.29672e+16	-	27533366	27533367
4	23813021	23813126	ENSG00000109819_5061	6.29579e+15	-	23813123	23813124
X	124101934	124101998	ENSG00000101972_10297	6.29258e+15	+	124101993	124101994
5	78489122	78489154	ENSG00000145685_6708	6.29215e+15	-	78489150	78489151
9	23692564	23692671	ENSG00000107105_11533	6.29015e+15	-	23692583	23692584
5	100811547	100811777	ENSG00000113532_6863	6.28729e+16	-	100811734	100811735
X	101489683	101489718	ENSG00000196440_10066	6.28665e+15	+	101489709	101489710
2	3099192	3099456	ENSG00000234423_1517	6.28366e+15	-	3099345	3099346
5	109866844	109866918	ENSG00000112893_6968	6.281e+15	+	109866861	109866862
10	55596275	55596441	ENSG00000150275_12996	6.2795e+16	-	55596349	55596350
20	52348022	52348212	ENSG00000234948_17627	6.27941e+15	+	52348155	52348156
4	169989483	169989606	ENSG00000198948_6086	6.27862e+15	-	169989535	169989536
5	65822906	65823102	ENSG00000123213_6570	6.27659e+15	+	65822962	65822963
3	64098504	64098640	ENSG00000163637_3870	6.27626e+15	-	64098588	64098589
14	95417195	95417269	ENSG00000176438_15735	6.27274e+16	-	95417267	95417268
14	30294354	30294582	ENSG00000248975_15288	6.27145e+15	-	30294444	30294445
14	45046653	45046684	ENSG00000198718_15370	6.26742e+16	+	45046669	45046670
3	37819589	37819769	ENSG00000144668_3531	6.26738e+15	+	37819694	37819695
5	83280044	83280235	ENSG00000152422_6776	6.26529e+15	+	83280209	83280210
4	15443974	15444131	ENSG00000163145_5016	6.26493e+16	+	15443974	15443975
5	143227100	143227206	ENSG00000145819_7206	6.26453e+15	+	143227137	143227138
X	132374739	132375043	ENSG00000076770_10363	6.26436e+15	-	132374995	132374996
3	8750543	8750766	ENSG00000180914_3253	6.26421e+15	-	8750587	8750588
7	120788153	120788344	ENSG00000106025_9200	6.26408e+15	-	120788243	120788244
1	64691990	64692153	ENSG00000158966_344	6.25743e+15	+	64692112	64692113
X	112775926	112776094	ENSG00000126016_10237	6.25511e+15	-	112775982	112775983
4	56931610	56931700	ENSG00000084093_5202	625127222252415	+	56931676	56931677
5	115579321	115579474	ENSG00000243414_7007	6.24713e+15	-	115579397	115579398
12	16550147	16550282	ENSG00000048540_13780	6.24443e+15	-	16550221	16550222
X	2487011	2487138	ENSG00000169084_9523	6.24315e+15	-	2487097	2487098
3	123613929	123614039	ENSG00000065534_4327	6.24297e+16	-	123613949	123613950
6	96203676	96203837	ENSG00000172461_7915	624196111657046	+	96203768	96203769
4	148079128	148079279	ENSG00000151623_5862	6.24097e+15	-	148079186	148079187
5	160486762	160486962	ENSG00000253522_7365	6.23935e+15	+	160486878	160486879
2	65021917	65022125	ENSG00000115902_1801	6.23753e+15	+	65022047	65022048
17	18065908	18065979	ENSG00000141034_16571	6.233e+15	+	18065973	18065974
3	64198814	64198968	ENSG00000226017_3880	6.23291e+16	+	64198920	64198921
11	7467307	7467463	ENSG00000170743_12030	623190405285221	+	7467441	7467442
8	18532984	18533124	ENSG00000156011_10631	6.23129e+15	-	18533008	18533009
12	84861792	84861926	ENSG00000072041_14337	6.22943e+16	-	84861867	84861868
22	41397639	41397688	ENSG00000167074_17947	6.22593e+15	+	41397654	41397655
10	129837414	129837488	ENSG00000108001_13674	6.22315e+16	-	129837460	129837461
12	32641275	32641455	ENSG00000139132_14014	6.22052e+15	+	32641325	32641326
2	236126385	236126425	ENSG00000157985_3148	6.22009e+15	+	236126423	236126424
2	151838905	151839075	ENSG00000182389_2343	6.21747e+16	-	151838967	151838968
3	25629036	25629087	ENSG00000077097_3384	6.21686e+15	-	25629058	25629059
5	42699824	42700003	ENSG00000112964_6382	6.21624e+15	+	42699941	42699942
2	12699163	12699362	ENSG00000224184_1554	6.2159e+15	+	12699226	12699227
6	96210058	96210308	ENSG00000172461_7919	6.21546e+16	+	96210275	96210276
15	82544424	82544591	ENSG00000214575_16127	6.21445e+16	-	82544534	82544535
12	82698498	82698653	ENSG00000179104_14323	6.21401e+16	+	82698578	82698579
3	185081851	185082078	ENSG00000187068_4754	6.21389e+15	-	185082030	185082031
3	41248879	41249097	ENSG00000168038_3646	6.2136e+16	-	41248923	41248924
19	37127614	37127764	ENSG00000197050_17747	6.20766e+15	+	37127762	37127763
3	156705635	156705673	ENSG00000163659_4574	6.20721e+15	+	156705659	156705660
1	42178178	42178317	ENSG00000198815_161	6.20648e+15	-	42178239	42178240
13	23675619	23675707	ENSG00000127863_14622	6.20601e+15	+	23675642	23675643
5	118840688	118840871	ENSG00000169570_7031	620536971901132	-	118840715	118840716
5	78486636	78486722	ENSG00000145685_6691	6.20521e+16	-	78486666	78486667
1	222892678	222892936	ENSG00000154309_1291	6.20341e+15	+	222892750	222892751
2	152648582	152648773	ENSG00000157827_2356	6.20009e+16	+	152648715	152648716
X	154992935	154993108	ENSG00000185010_10445	6.19905e+16	-	154992935	154992936
6	144852368	144852504	ENSG00000152818_8348	6.19639e+15	+	144852448	144852449
18	13650440	13650598	ENSG00000168675_16980	6.19309e+16	+	13650559	13650560
18	9845581	9845692	ENSG00000168461_16923	6.19249e+15	+	9845585	9845586
10	17043565	17043797	ENSG00000107611_12849	6.19243e+16	-	17043749	17043750
1	202234577	202234822	ENSG00000133067_1194	6.19194e+15	+	202234809	202234810
14	21351069	21351236	ENSG00000092200_15257	619068437210227	+	21351159	21351160
21	17566115	17566244	ENSG00000154639_18018	6.18795e+16	+	17566172	17566173
1	121387843	121387886	ENSG00000171943_912	6.18683e+15	+	121387869	121387870
18	63125998	63126185	ENSG00000171791_17354	618673549068492	-	63126128	63126129
9	21865508	21865607	ENSG00000099810_11517	618562573930685	+	21865593	21865594
10	123055599	123055679	ENSG00000196177_13617	6.1844e+15	+	123055632	123055633
2	12695553	12695755	ENSG00000224184_1552	618397511298548	+	12695655	12695656
7	141737449	141737542	ENSG00000228775_9444	6.18189e+15	-	141737463	141737464
18	23295691	23295958	ENSG00000134490_17047	6.18071e+16	-	23295729	23295730
3	29988143	29988224	ENSG00000144642_3439	617962378449053	+	29988151	29988152
12	26232758	26232928	ENSG00000123096_13838	6.17902e+16	+	26232837	26232838
11	74640952	74641090	ENSG00000077514_12422	6.17887e+15	+	74641044	74641045
9	111552408	111552451	ENSG00000106853_11929	6.17383e+15	-	111552436	111552437
7	7722651	7722751	ENSG00000219545_8495	6.17236e+16	+	7722660	7722661
8	18532571	18532732	ENSG00000156011_10628	6.17089e+15	-	18532695	18532696
1	76629932	76630069	ENSG00000184005_446	616875648293264	+	76629989	76629990
1	117153091	117153229	ENSG00000134258_892	6.16757e+15	-	117153189	117153190
1	65413128	65413178	ENSG00000116675_361	6.16278e+15	+	65413152	65413153
2	68293250	68293315	ENSG00000119865_1820	6.16277e+15	-	68293310	68293311
3	132030219	132030329	ENSG00000196353_4389	6.16262e+16	-	132030307	132030308
5	37814582	37814830	ENSG00000248587_6336	6.1626e+15	+	37814658	37814659
11	78653835	78653925	ENSG00000149256_12465	6.16085e+16	-	78653851	78653852
14	23272828	23272983	ENSG00000215277_15258	6.15848e+15	+	23272866	23272867
2	225410088	225410290	ENSG00000144460_3105	6.15805e+16	+	225410160	225410161
1	205602134	205602310	ENSG00000174514_1213	6.15632e+16	+	205602174	205602175
6	159679225	159679278	ENSG00000285441_8441	615311517547083	-	159679266	159679267
7	126709654	126709916	ENSG00000179603_9218	6.1517e+15	-	126709722	126709723
1	198718094	198718303	ENSG00000081237_1180	6.15137e+16	+	198718235	198718236
6	125089214	125089419	ENSG00000146373_8138	6.15084e+15	+	125089387	125089388
X	74744293	74744480	ENSG00000050030_9974	6.14962e+15	-	74744439	74744440
15	92618520	92618619	ENSG00000185442_16172	6.14603e+15	-	92618617	92618618
3	124725815	124725858	ENSG00000160145_4343	6.14531e+15	+	124725829	124725830
10	25599867	25599957	ENSG00000151025_12899	6.14213e+16	+	25599923	25599924
3	40258840	40258948	ENSG00000280739_3632	6.14131e+15	-	40258900	40258901
3	64097946	64098124	ENSG00000163637_3869	6.13698e+15	-	64097971	64097972
8	73421013	73421183	ENSG00000040341_10889	6.13626e+15	-	73421097	73421098
6	4135518	4135594	ENSG00000254821_7460	6.13604e+15	+	4135546	4135547
13	99660153	99660324	ENSG00000125246_15226	6.13601e+15	+	99660214	99660215
2	200695874	200695929	ENSG00000284084_2912	6.13582e+15	+	200695892	200695893
11	48163458	48163619	ENSG00000149177_12386	6.1347e+16	+	48163579	48163580
1	91721953	91722145	ENSG00000069702_709	6.13443e+15	-	91722123	91722124
14	77673470	77673531	ENSG00000100601_15620	6.13381e+15	-	77673480	77673481
4	17883301	17883346	ENSG00000178177_5036	6.13339e+16	-	17883336	17883337
2	11836933	11837135	ENSG00000224184_1545	6.1314e+15	+	11836999	11837000
X	111294083	111294161	ENSG00000077279_10232	6.13008e+16	-	111294130	111294131
18	57029486	57029624	ENSG00000091157_17268	6.12595e+16	+	57029548	57029549
6	38171266	38171374	ENSG00000183826_7640	6.12305e+16	-	38171309	38171310
4	168255711	168255870	ENSG00000137628_6046	6.12302e+15	-	168255837	168255838
X	17150288	17150497	ENSG00000169891_9650	6.12058e+16	+	17150420	17150421
4	98472314	98472427	ENSG00000168785_5467	6.11663e+15	-	98472331	98472332
2	86604681	86604760	ENSG00000249884_1947	6.11581e+15	-	86604709	86604710
X	150671942	150672156	ENSG00000171100_10438	6.10987e+16	+	150672042	150672043
4	145557897	145557989	ENSG00000170365_5811	6.10755e+15	+	145557917	145557918
9	94459211	94459258	ENSG00000148110_11748	6.10582e+15	+	94459239	94459240
18	6908958	6909025	ENSG00000088756_16881	6.10492e+15	+	6909000	6909001
6	158098368	158098502	ENSG00000078269_8425	6.10377e+16	+	158098445	158098446
6	136191614	136191690	ENSG00000237596_8255	6.10118e+15	-	136191673	136191674
15	45521964	45522104	ENSG00000179362_15870	6.10034e+15	+	45522062	45522063
5	41309410	41309544	ENSG00000182836_6359	6.10008e+15	-	41309526	41309527
2	40114542	40114599	ENSG00000183023_1658	6.09951e+15	-	40114572	40114573
5	93618531	93618580	ENSG00000113391_6806	6.09662e+15	-	93618557	93618558
6	8413465	8413583	ENSG00000124786_7507	6.09612e+15	-	8413532	8413533
6	88614292	88614396	ENSG00000111880_7887	6.09262e+15	-	88614354	88614355
7	137383578	137383746	ENSG00000157680_9295	6.09186e+16	-	137383666	137383667
5	128024127	128024300	ENSG00000245937_7076	6.09102e+15	-	128024174	128024175
7	141477213	141477312	ENSG00000261115_9425	6.0906e+15	+	141477247	141477248
5	58971985	58972007	ENSG00000113448_6487	6.08611e+15	-	58972007	58972008
18	32129803	32129946	ENSG00000141441_17107	6.0851e+15	-	32129897	32129898
2	111491782	111492003	ENSG00000285016_2074	6.08335e+15	-	111491838	111491839
13	101717729	101717983	ENSG00000198542_15234	608110502267173	+	101717883	101717884
X	150641269	150641420	ENSG00000171100_10428	6.08093e+15	+	150641395	150641396
6	133531506	133531584	ENSG00000227954_8208	608040032321459	-	133531582	133531583
12	26338382	26338429	ENSG00000255968_13877	6.07783e+15	+	26338396	26338397
5	147590055	147590127	ENSG00000280780_7248	6.07743e+16	+	147590089	147590090
15	94479148	94479367	ENSG00000140563_16187	6.07675e+16	+	94479278	94479279
6	136191614	136191718	ENSG00000171408_8230	60754941420399	+	136191673	136191674
17	2418680	2418725	ENSG00000127804_16514	6.0725e+15	-	2418721	2418722
4	158905310	158905452	ENSG00000052795_5965	6.07165e+16	+	158905434	158905435
3	115808465	115808577	ENSG00000185565_4279	6.07156e+16	-	115808544	115808545
1	81990895	81990924	ENSG00000117114_482	6.07079e+15	+	81990922	81990923
5	27484019	27484195	ENSG00000250337_6279	6.07045e+15	+	27484096	27484097
11	63543062	63543197	ENSG00000133321_12394	6.06897e+16	+	63543119	63543120
19	52143641	52143859	ENSG00000268458_17833	6.06871e+15	+	52143727	52143728
18	6912238	6912405	ENSG00000088756_16884	6.06659e+16	+	6912332	6912333
5	115580528	115580688	ENSG00000243414_7012	606580467962188	-	115580610	115580611
X	65504295	65504541	ENSG00000102053_9929	6.0658e+15	+	65504419	65504420
X	54193215	54193376	ENSG00000196632_9890	6.06188e+15	-	54193241	54193242
2	173224589	173224643	ENSG00000238133_2651	6.05804e+15	-	173224607	173224608
2	202768586	202768634	ENSG00000138439_2926	6.0559e+15	+	202768607	202768608
4	143471713	143471871	ENSG00000109458_5775	6.05449e+15	+	143471812	143471813
5	141772856	141773073	ENSG00000286736_7179	604935273781806	-	141772915	141772916
5	109195591	109195708	ENSG00000151422_6948	6.04357e+15	+	109195686	109195687
11	8258044	8258279	ENSG00000166407_12036	6.03764e+15	-	8258128	8258129
16	78118955	78119094	ENSG00000186153_16447	6.03749e+15	+	78119043	78119044
3	115809519	115809652	ENSG00000185565_4286	6.03296e+15	-	115809603	115809604
4	171815245	171815367	ENSG00000174473_6093	6.0328e+16	+	171815303	171815304
16	80603888	80604061	ENSG00000166446_16464	6.0316e+16	-	80603983	80603984
X	24995918	24995977	ENSG00000101868_9737	6.03079e+15	+	24995920	24995921
12	71584721	71584853	ENSG00000139292_14267	602977561341736	+	71584754	71584755
X	141208276	141208424	ENSG00000277215_10420	6.02926e+15	+	141208367	141208368
15	57549255	57549447	ENSG00000128849_15927	6.02856e+15	+	57549356	57549357
19	52968697	52968868	ENSG00000242779_17844	6.02849e+15	-	52968774	52968775
4	128873714	128873821	ENSG00000151466_5699	6.02768e+15	-	128873775	128873776
6	154430476	154430537	ENSG00000153721_8402	602634375595025	-	154430497	154430498
18	36779569	36779745	ENSG00000134775_17147	6.02628e+15	+	36779673	36779674
20	51600942	51601081	ENSG00000054793_17622	6.02531e+16	-	51600996	51600997
14	89795116	89795354	ENSG00000140025_15685	6.02505e+15	-	89795141	89795142
8	9029815	9029915	ENSG00000104626_10512	6.02374e+16	+	9029886	9029887
3	69171751	69171803	ENSG00000114541_3941	6.0185e+15	-	69171765	69171766
1	77065020	77065284	ENSG00000117069_454	601821810261927	+	77065049	77065050
20	14326351	14326434	ENSG00000172264_17525	6.01816e+15	+	14326410	14326411
9	83244730	83244913	ENSG00000172159_11674	6.01787e+15	-	83244831	83244832
5	78085190	78085262	ENSG00000132842_6659	6.01709e+15	-	78085255	78085256
22	32512485	32512698	ENSG00000185666_17930	6.0166e+15	-	32512621	32512622
1	236208620	236208897	ENSG00000077585_1375	6.01656e+15	+	236208696	236208697
21	34523566	34523693	ENSG00000159200_18111	6.01563e+15	-	34523689	34523690
6	118461683	118461801	ENSG00000111860_8095	6.01492e+16	-	118461726	118461727
11	27366562	27366688	ENSG00000205213_12216	6.01422e+15	-	27366613	27366614
2	134864997	134865263	ENSG00000153086_2231	6.01278e+15	+	134865105	134865106
5	168414431	168414591	ENSG00000113645_7379	6.0124e+16	+	168414576	168414577
11	45231377	45231496	ENSG00000019485_12381	6.0077e+16	+	45231424	45231425
7	137388034	137388226	ENSG00000157680_9309	6.0066e+15	-	137388088	137388089
1	197510630	197510660	ENSG00000213047_1156	6.00288e+16	-	197510632	197510633
1	15115136	15115338	ENSG00000189337_44	6.00252e+16	+	15115284	15115285
10	89306730	89307011	ENSG00000119922_13264	6.00178e+16	+	89306821	89306822
13	101719522	101719755	ENSG00000198542_15235	5.99967e+15	+	101719664	101719665
18	69841833	69841942	ENSG00000206052_17389	5.99962e+15	+	69841872	69841873
1	94177612	94177723	ENSG00000137962_748	5.99692e+16	-	94177632	94177633
16	24218742	24219022	ENSG00000166501_16325	5.99424e+15	+	24218856	24218857
4	161386155	161386229	ENSG00000249568_5994	5.99373e+16	+	161386192	161386193
5	104332827	104333087	ENSG00000251026_6886	5.99372e+15	+	104332873	104332874
4	151646557	151646705	ENSG00000164142_5882	5.99225e+15	+	151646612	151646613
9	19451122	19451203	ENSG00000177076_11447	5.99125e+15	+	19451138	19451139
13	36227119	36227278	ENSG00000250709_14776	5.98791e+15	-	36227197	36227198
X	21654303	21654455	ENSG00000149970_9703	5.98648e+15	+	21654403	21654404
15	32766037	32766322	ENSG00000248905_15792	5.98329e+15	-	32766102	32766103
6	116426574	116426828	ENSG00000285446_8068	5.97862e+15	+	116426776	116426777
3	30007758	30007886	ENSG00000144642_3453	5.97679e+16	+	30007870	30007871
2	38074346	38074490	ENSG00000232973_1632	5.97206e+15	+	38074444	38074445
9	112471930	112472001	ENSG00000230185_11933	5.96752e+15	-	112471971	112471972
6	11189208	11189383	ENSG00000111859_7516	5.96685e+16	-	11189297	11189298
7	11371719	11371761	ENSG00000230333_8552	5.96582e+15	+	11371742	11371743
5	143228820	143228967	ENSG00000145819_7213	5.96462e+15	+	143228902	143228903
2	50616880	50617088	ENSG00000179915_1738	5.96439e+15	-	50617023	50617024
6	152117475	152117708	ENSG00000284615_8377	5.96199e+15	+	152117578	152117579
1	87106261	87106427	ENSG00000267561_605	5.96182e+15	+	87106341	87106342
11	45234661	45234808	ENSG00000019485_12384	5.95761e+15	+	45234680	45234681
6	2216488	2216673	ENSG00000112699_7450	5.95647e+16	-	2216537	2216538
10	37951363	37951416	ENSG00000175395_12933	5.95631e+15	-	37951372	37951373
3	68752863	68753019	ENSG00000163377_3929	5.95448e+15	-	68752988	68752989
10	94331498	94331657	ENSG00000138193_13319	5.95163e+15	+	94331570	94331571
4	185511002	185511130	ENSG00000154553_6178	5.9491e+16	-	185511060	185511061
13	78615474	78615562	ENSG00000234377_15049	5.9478e+16	+	78615510	78615511
9	97197313	97197450	ENSG00000159712_11774	5.94732e+15	-	97197359	97197360
2	166197486	166197544	ENSG00000169432_2500	5.94496e+15	-	166197528	166197529
1	222893892	222894050	ENSG00000154309_1293	5.94493e+16	+	222893941	222893942
6	17760303	17760446	ENSG00000137177_7563	5.94358e+15	-	17760401	17760402
7	80744747	80744902	ENSG00000075223_8979	5.94225e+15	-	80744805	80744806
16	80830539	80830758	ENSG00000260896_16474	5.9418e+15	-	80830648	80830649
15	39799616	39799742	ENSG00000166073_15837	5.94074e+16	-	39799691	39799692
12	34026931	34027015	ENSG00000245482_14037	5.93977e+15	-	34027006	34027007
1	210675588	210675693	ENSG00000054392_1237	5.93939e+16	+	210675626	210675627
18	13444831	13445004	ENSG00000168675_16960	5.9378e+16	+	13444927	13444928
3	146435832	146436093	ENSG00000163746_4533	5.93627e+15	-	146435932	146435933
X	44312547	44312757	ENSG00000183690_9838	5.9358e+15	-	44312707	44312708
18	69758219	69758374	ENSG00000206052_17378	5.92693e+16	+	69758292	69758293
6	108524701	108524915	ENSG00000287044_7992	5.92675e+15	-	108524842	108524843
11	116650878	116651031	ENSG00000237937_12703	5.92567e+15	+	116650955	116650956
13	72710179	72710276	ENSG00000204899_14950	5.92527e+16	-	72710240	72710241
6	2272882	2273122	ENSG00000250903_7453	5.92339e+16	+	2273060	2273061
1	178476866	178477060	ENSG00000075391_1037	5.92231e+15	+	178476971	178476972
7	30081450	30081492	ENSG00000106086_8822	5.91829e+16	+	30081470	30081471
13	77044998	77045049	ENSG00000283208_15030	5.91797e+15	+	77045032	77045033
1	95192104	95192226	ENSG00000152078_783	5.91636e+15	+	95192177	95192178
1	42592432	42592628	ENSG00000186409_174	5.91555e+15	+	42592591	42592592
2	177627249	177627360	ENSG00000128655_2687	5.91534e+16	-	177627308	177627309
1	242426762	242426904	ENSG00000180287_1410	5.90963e+15	-	242426839	242426840
6	107152793	107152937	ENSG00000164494_7973	5.90749e+15	-	107152808	107152809
2	178538868	178538981	ENSG00000155657_2729	5.90603e+15	-	178538882	178538883
1	101803961	101804089	ENSG00000118733_833	5.90587e+15	-	101803992	101803993
17	68267347	68267430	ENSG00000108932_16785	5.90251e+16	-	68267397	68267398
15	32798802	32798928	ENSG00000248905_15810	5.90166e+15	-	32798863	32798864
3	172398748	172398838	ENSG00000075420_4677	5.90137e+16	+	172398781	172398782
5	62627711	62627765	ENSG00000086200_6551	5.90125e+16	+	62627734	62627735
17	79925506	79925742	ENSG00000262585_16829	5.90077e+15	-	79925580	79925581
12	12467813	12467933	ENSG00000165714_13723	5.89843e+16	+	12467855	12467856
4	15445092	15445263	ENSG00000163145_5018	5.89516e+15	+	15445208	15445209
19	27723186	27723348	ENSG00000261824_17693	5.89109e+16	-	27723195	27723196
X	7350528	7350710	ENSG00000101846_9555	5.88856e+15	+	7350598	7350599
1	212898712	212898775	ENSG00000162769_1256	5.88772e+15	+	212898773	212898774
8	64595509	64595627	ENSG00000172817_10837	5.88724e+16	-	64595551	64595552
14	57807346	57807527	ENSG00000151812_15469	5.88067e+15	-	57807402	57807403
X	132375225	132375404	ENSG00000232160_10336	5.87885e+16	+	132375392	132375393
10	25024990	25025045	ENSG00000151023_12885	5.87854e+16	-	25025039	25025040
1	245708729	245708859	ENSG00000162849_1464	5.8779e+16	+	245708829	245708830
9	22004067	22004221	ENSG00000240498_11520	5.87608e+15	+	22004175	22004176
12	59782139	59782269	ENSG00000118596_14167	5.87033e+15	+	59782196	59782197
10	86105418	86105568	ENSG00000182771_13232	5.86941e+15	-	86105451	86105452
1	71008360	71008585	ENSG00000050628_401	586528693512276	-	71008543	71008544
5	109820231	109820336	ENSG00000112893_6961	5.86416e+15	+	109820252	109820253
4	168928204	168928253	ENSG00000129116_6059	5.86358e+15	+	168928212	168928213
14	95642018	95642217	ENSG00000258927_15738	5.86259e+15	+	95642145	95642146
6	11189199	11189383	ENSG00000247925_7514	5.86235e+16	+	11189227	11189228
11	25081987	25082164	ENSG00000187398_12213	5.85917e+15	+	25082070	25082071
9	101570151	101570313	ENSG00000198785_11800	5.85657e+16	-	101570188	101570189
2	98588025	98588158	ENSG00000040933_1984	5.8529e+15	+	98588119	98588120
17	72403522	72403750	ENSG00000227036_16819	5.84776e+15	-	72403667	72403668
13	78615353	78615473	ENSG00000234377_15048	5.84584e+15	+	78615363	78615364
17	2418100	2418158	ENSG00000127804_16511	5.84557e+15	-	2418104	2418105
X	7049362	7049445	ENSG00000130021_9541	584455593028976	-	7049416	7049417
[truncated: 13,383 more rows]
