# Supplementary material for: M6A reduction relieves FUS-associated ALS granules
Source: Nat Commun. 2024 Jun 12;15:5033. doi: 10.1038/s41467-024-49416-5 (PMC11169559; doi:10.1038/s41467-024-49416-5)
Supplement: Supplementary file 7 — Supplementary Data 4 [file 41467_2024_49416_MOESM7_ESM.xlsx]

## Sheet: PCR primers
	Oligonucleotide name	Sequence (5’-3’)	Supplier
	GAPDH_fw	CACCATCTTCCAGGAGTGAG	Bio-Fab Research
	GAPDH_rev	CCTTCTCCATGGTGGTGAAGAC	Bio-Fab Research
	METTL3_fw	AAGCAGCTGGACTCTCTGCG	Bio-Fab Research
	METTL3_rev	GCACTGGGCTGTCACTACGG	Bio-Fab Research
	ATP5O_fw	ACTCGGGTTTGACCTACAGC	Bio-Fab Research
	ATP5O_rev	GGTACTGAAGCATCGCACCT	Bio-Fab Research
	9F- Mettl3 Promoter_fw	TCTCAGGACTCCTCTCCGAA	Bio-Fab Research
	5R- CDS METTL3_rev	AGAGTCCAGCTGCTTCTTGT	Bio-Fab Research
	WTAP_fw	TGCGACTAGCAACCAAGGAA	Bio-Fab Research
	WTAP_rev	ATCTCAGTTGGGCAACGCTC	Bio-Fab Research
	CLSTN1_fw	GAAACTGGACTGTGAGCTGC	Bio-Fab Research
	CLSTN1_rev	TACTCATTCACGTCGTTCAC	Bio-Fab Research
	BCDL1_fw	GGGCCATGACAAGGACCTAC	Bio-Fab Research
	BCDL1_rev	TGCTCTGCTCGATCTCTGAC	Bio-Fab Research
	DHX38_fw	AAGTCTCCTCCTACAAGGAC	Bio-Fab Research
	DHX38_rev	CCAAAACTCTTCGCTCACAC	Bio-Fab Research
	XPC_fw	AAGAAAGTGGCCAAGGTGAC	Bio-Fab Research
	XPC_rev	GTGTTCATTCATGGTAGCCC	Bio-Fab Research
	ULK1_fw	ACCTGAAACCGCAGAACATC	Bio-Fab Research
	ULK1_rev	GCCATCATGTTGCTCTGGAG	Bio-Fab Research
	TUJ1_fw	CCCGGAACCATGGACAGTGT	Bio-Fab Research
	TUJ1_rev	TGACCCTTGGCCCAGTTGTT	Bio-Fab Research
	CHAT_fw	CTCAGCTACAAGGCCCTGCT	Bio-Fab Research
	CHAT_rev	ACCAGCGTGTCCTGGGTATG	Bio-Fab Research
	ISLE1_fw	AAGGTGGAGCTGCATTGGTTTG	Bio-Fab Research
	ISLE1_rev	TAAACCAGCTACAGGACAGGCC	Bio-Fab Research
	BRPF1_fw	AAAGTCAAGAAGGCCAAGGC	Bio-Fab Research
	BRPF1_rev	CTGCATGAACTGGCTCTTCC	Bio-Fab Research
	CALM1_fw	TCACTGGGTCAGAACCCAAC	Bio-Fab Research
	CALM1_rev	GCCTCACGGATTTCTTCTTC	Bio-Fab Research
	GUIDE_1_METTL3_TOP	CACCGACACCTCTCGAATAAGGCG	Bio-Fab Research
	GUIDE_1_METTL3_BOTTOM	AAACCGCCTTATTCGAGAGGTGTC	Bio-Fab Research
	GUIDE_2_METTL3_TOP	CACCGTCCGCCGCGCCTTATTCGAG	Bio-Fab Research
	GUIDE_2_METTL3_BOTTOM	AAACCTCGAATAAGGCGCGGCGGAC	Bio-Fab Research
	KLH21_fw	CCATGGTGATGCAGTGCTAC	Bio-Fab Research
	KLH21_rev	GACGGGATCTTGTCCCATTC	Bio-Fab Research
	TOM1L2_fw	GACAGAGAGCGTCACTGG	Bio-Fab Research
	TOM1L2_rev	CCCCATAGGTTACCGTCTTGC	Bio-Fab Research

## Sheet: HUWE1 mFISH probes
Probe #	Sequence
1	tgtctattaaggctctgcag
2	atccatgacatattctccac
3	actcaatgagcaaggctgtg
4	ccttttctcaattttgacct
5	agatattgcatgcagtctgg
6	atactgtttgctgattcctg
7	ccgttatctgaaggacatct
8	agaagctgctttaatctcca
9	aataaggcttccatcattcc
10	aatgttatctggtcctgttc
11	gttggtgataaggtcaacca
12	tctacttcatgctcaagtct
13	catccatcacatgtcgtatg
14	tctgcattgctgatgatgtg
15	gagtgaggagagcagtgatg
16	tgggaggtaatctggagaca
17	tgatgtctcatgagctcatc
18	aacttgatgatggcagtcgt
19	aatacgttcctctgtaccaa
20	attcacaaattcctggcagt
21	gaaggactttgggttcatgt
22	ggagtccaactgaaggagac
23	ttctcgcaacaacactgagc
24	cactcagacccaattgagag
25	cacagagagaggaggacagt
26	aattcacacccagatggtag
27	tttagatttgcccttagagt
28	ttgttgctggttgacttgag
29	ccagagacatagcaattgct
30	tctgtgaaagtgtggagctc
31	tcatgatcaggtcacacaca
32	tgacacggtttttgtgtcac
33	tggattgcaggtacttagtc
34	aattggaccgtgtatcttct
35	cagacagagacgaagggtgg
36	catcatggcatatttgtggt
37	taagagaagggtgaccaggg
38	tatgacgaagggtacagggg
39	tggccacttctgtgaatatg
40	atcagatttatctgcttcct
41	tatacatcatcacccatgtc
42	tctgccagaagacgaaggat
43	tcagggtagcaataccaaca
44	tttgatcagttcagactggc
45	atgatacacatcactgcctg
46	caaaaaggctactgggctgg
47	tgttcttgctagaagcactc
48	aacctgcatctcttgtgaac

## Sheet: CLSTN1 mFISH probes
Probe #	Sequence
1	ttgtcgttctctgtgactat
2	caaatctcaccttctttggt
3	cactgcatcaaaggggacat
4	tgaatagtctttctgcagct
5	tactcattcacgtcgttcac
6	cctcaaaatgctgtcgtact
7	agctgcaaatctggctgaac
8	gtcaacagtaaagggcacgt
9	cagtgacggtcagcttatat
10	ctcatactcaatcctgttgt
11	agatggtgaacggctctttg
12	cgtggacatagagggagtag
13	acattgaggacgtagtggtg
14	agagagtcacactcgggaat
15	gtaatcctcagtcacagaga
16	cacgagctgagtttctatct
17	gaaaactcttgccagcaagc
18	gctcagtttcattgtcattt
19	cctcggaaaaactgggtcat
20	ggaacggagagttaagccag
21	tgcaggtatacagacagtcg
22	ccaaggtcaataccaactgg
23	ggtgattttgagtctgcgaa
24	ggcctcgttaaaacacttga
25	gtaaaaccatcacgtagcca
26	aaattcagaagctgctcggg
27	gaaaaggaacaccccttctg
28	atggtgctgatgatgcgaag
29	tgattcttgaactgtggggt
30	gagcttaaacttccggtcaa
31	attcacctccaccttaaatt
32	aggtcaacaaaggagcggtg
33	gaaatacccccaggataatc
34	gcagagtcttcgaaagcaga
35	actggccgaaatgactttgt
36	cttcactttacattccagtc
37	tagaatcccaaaggcaaggc
38	cccacaccaaattaggaaca
39	taaaccacaaggctgcacac
40	tctccaaaaggagtggtcag
41	atgactgtttgtttgctctc
42	agtgctatgtgggttttaga
43	cagtcagggtcacagaacag
44	aaacagagcagctacaggga
45	cacatctgcgaagggaaacc
46	gtagcggatacactttctga
47	gctggagttagttagaacca
48	caggagagaagacaaacccc

## Sheet: CALM1 mFISH probes
Probe #	Sequence
1	ctgactacgagtaacggcac
2	gaagggaggaagagcagagg
3	caaagactcggaatgcctca
4	ggagtccttatcattaaggt
5	tgcatgaaaaactggccagc
6	tgactgtgctcaatcgtcaa
7	cacgtcatcctgaggtaaac
8	aagtacaagaggaccatcct
9	aaccaacatacacgggcatg
10	tgacacctgtttcactctag
11	ccaagtcatggttcagaagg
12	tgaagcaatcggtatctgct
13	actagacctacatgtccata
14	agacaggtaatcagcagcac
15	aagtgactactgcttctacc
16	ttaggcatgaagagactggc
17	gcgaatcaaaggtgactggt
18	ccacactggagttttacttt
19	tctgagttttggttacaggt
20	atgcaaagaccagtaccaga
21	aaagggggttttacagggac
22	acaaccagttaacaccgtga
23	acactcaaaaccccaatctc
24	caaattgaaaccacccacgc
25	cagaagagaaaccccaaggt
26	gccacaagaaatatccagga
27	cttgagggttagaaggctac
28	tcttttaggatacgctgcag
29	gaaggctacagtggattctg
30	catgcagactaacacccaac
31	aaccaacttcaagggcactg
32	ggggcaagagtttacaggaa
33	aaagcaggatgccagttcaa
34	ttcttatggcaagtctcagg
35	gaaagggtttgccaagtact
36	accccaaacagatggagaac
37	gcccatctgaaatatcgaga
38	caatgtgtgtaagttgccga
39	tattcctctgacgagacaca
40	caggaagagattcccagtat
41	aaacagtaactgccagctgg
42	aatttctgtctcctacagga
43	ccaagggatacagacagcaa
44	accatctttgctacagaagt
45	atggtgaagggcaacttcag
46	aaacgtccaagtacatctcc
47	gagaggtggttaaatctcca
48	aatttccatagagttggtcc
