# Supplementary material for: M6A reduction relieves FUS-associated ALS granules
Source: Nat Commun. 2024 Jun 12;15:5033. doi: 10.1038/s41467-024-49416-5 (PMC11169559; doi:10.1038/s41467-024-49416-5)
Supplement: Supplementary file 9 — Souce data file [file 41467_2024_49416_MOESM9_ESM.xlsx]

## Sheet: 1B-C-D
See supplementary table 1

## Sheet: 1E
See supplementary table 1 and 2

## Sheet: S1A
	FUSWT
	Dox-	Dox+
REPL 1	1	4.75887
REPL 2	1	3.27062
REPL 3	1	3.44272
MEAN	1	3.82407
st. dev	0	0.814126
P-VALUE		0.00386315
	FUSP525L
	Dox-	Dox+
REPL 1	1	3.67541
REPL 2	1	2.69559
REPL 3	1	4.26551
MEAN	1	3.5455
st. dev	0	0.792981
P-VALUE		0.00512349
REPL 1
REPL 2
REPL 3

## Sheet: S1C
pixel x-axis	max normalized fluorescence signal	stained protein	# REPL
0	0,045056343	G3BP1	1
1	0,056069615	G3BP1	1
2	0,076595783	G3BP1	1
3	0,088610808	G3BP1	1
4	0,104129714	G3BP1	1
5	0,14518205	G3BP1	1
6	0,243705253	G3BP1	1
7	0,512640557	G3BP1	1
8	0,819023689	G3BP1	1
9	0,98558197	G3BP1	1
10	1	G3BP1	1
11	0,983380217	G3BP1	1
12	0,9449817	G3BP1	1
13	0,772765844	G3BP1	1
14	0,522203015	G3BP1	1
15	0,29536986	G3BP1	1
16	0,183128502	G3BP1	1
17	0,145231612	G3BP1	1
18	0,108686412	G3BP1	1
19	0,105131467	G3BP1	1
20	0,098873141	G3BP1	1
0	0,054973822	FUS	1
1	0,069109948	FUS	1
2	0,087259686	FUS	1
3	0,118673298	FUS	1
4	0,164991623	FUS	1
5	0,298429319	FUS	1
6	0,542827225	FUS	1
7	0,793228272	FUS	1
8	0,945410471	FUS	1
9	0,989703665	FUS	1
10	1	FUS	1
11	0,927190576	FUS	1
12	0,810331937	FUS	1
13	0,569494241	FUS	1
14	0,356474346	FUS	1
15	0,213787435	FUS	1
16	0,14408377	FUS	1
17	0,113787435	FUS	1
18	0,099127749	FUS	1
19	0,091797906	FUS	1
20	0,085515183	FUS	1
0	0,05723724	G3BP1	2
1	0,056566747	G3BP1	2
2	0,063263504	G3BP1	2
3	0,076092822	G3BP1	2
4	0,10313333	G3BP1	2
5	0,163706684	G3BP1	2
6	0,272056779	G3BP1	2
7	0,451209341	G3BP1	2
8	0,653592046	G3BP1	2
9	0,84164091	G3BP1	2
10	0,953269882	G3BP1	2
11	1	G3BP1	2
12	0,999779228	G3BP1	2
13	0,894241934	G3BP1	2
14	0,708188196	G3BP1	2
15	0,478903989	G3BP1	2
16	0,282367659	G3BP1	2
17	0,172799228	G3BP1	2
18	0,108170207	G3BP1	2
19	0,080140313	G3BP1	2
20	0,073590737	G3BP1	2
0	0,074383854	FUS	2
1	0,080328849	FUS	2
2	0,092299178	FUS	2
3	0,121301115	FUS	2
4	0,180429718	FUS	2
5	0,297919252	FUS	2
6	0,511939086	FUS	2
7	0,700563257	FUS	2
8	0,826586448	FUS	2
9	0,897292617	FUS	2
10	0,952895284	FUS	2
11	1	FUS	2
12	0,996786489	FUS	2
13	0,890347863	FUS	2
14	0,655225972	FUS	2
15	0,391209262	FUS	2
16	0,219946977	FUS	2
17	0,158577843	FUS	2
18	0,138189901	FUS	2
19	0,127638873	FUS	2
20	0,113070956	FUS	2
0	0,069748904	G3BP1	3
1	0,074002591	G3BP1	3
2	0,116812475	G3BP1	3
3	0,163536269	G3BP1	3
4	0,267569749	G3BP1	3
5	0,440566959	G3BP1	3
6	0,649262654	G3BP1	3
7	0,791592268	G3BP1	3
8	0,959966122	G3BP1	3
9	1	G3BP1	3
10	0,993921881	G3BP1	3
11	0,946030291	G3BP1	3
12	0,864487844	G3BP1	3
13	0,736861299	G3BP1	3
14	0,590740335	G3BP1	3
15	0,458972698	G3BP1	3
16	0,305788163	G3BP1	3
17	0,213470506	G3BP1	3
18	0,157034675	G3BP1	3
19	0,127247908	G3BP1	3
20	0,116248505	G3BP1	3
0	0,080989858	FUS	3
1	0,089932151	FUS	3
2	0,113880852	FUS	3
3	0,157854295	FUS	3
4	0,231406247	FUS	3
5	0,370008241	FUS	3
6	0,558931258	FUS	3
7	0,715159682	FUS	3
8	0,85835785	FUS	3
9	0,937128586	FUS	3
10	1	FUS	3
11	0,994566593	FUS	3
12	0,972688195	FUS	3
13	0,920936688	FUS	3
14	0,858054138	FUS	3
15	0,744727054	FUS	3
16	0,607379391	FUS	3
17	0,493869068	FUS	3
18	0,397862678	FUS	3
19	0,292316695	FUS	3
20	0,22272211	FUS	3
0	0,126448894	G3BP1	4
1	0,116262381	G3BP1	4
2	0,106076923	G3BP1	4
3	0,100632244	G3BP1	4
4	0,104063224	G3BP1	4
5	0,119863014	G3BP1	4
6	0,174920969	G3BP1	4
7	0,30710432	G3BP1	4
8	0,53825079	G3BP1	4
9	0,786617492	G3BP1	4
10	0,968855638	G3BP1	4
11	1	G3BP1	4
12	0,907621707	G3BP1	4
13	0,730426765	G3BP1	4
14	0,504812434	G3BP1	4
15	0,313927292	G3BP1	4
16	0,206299262	G3BP1	4
17	0,165709168	G3BP1	4
18	0,140850369	G3BP1	4
19	0,120126449	G3BP1	4
20	0,091324552	G3BP1	4
0	0,096730966	FUS	4
1	0,104276203	FUS	4
2	0,110131444	FUS	4
3	0,102441106	FUS	4
4	0,102919085	FUS	4
5	0,107937863	FUS	4
6	0,127176511	FUS	4
7	0,187760328	FUS	4
8	0,317173097	FUS	4
9	0,529335951	FUS	4
10	0,771969956	FUS	4
11	0,950853534	FUS	4
12	1	FUS	4
13	0,962401844	FUS	4
14	0,802944691	FUS	4
15	0,599607375	FUS	4
16	0,408219529	FUS	4
17	0,277048481	FUS	4
18	0,196509047	FUS	4
19	0,154489587	FUS	4
20	0,119494708	FUS	4
0	0,070553517	G3BP1	5
1	0,107803011	G3BP1	5
2	0,12731834	G3BP1	5
3	0,130624527	G3BP1	5
4	0,131300401	G3BP1	5
5	0,145964073	G3BP1	5
6	0,235360274	G3BP1	5
7	0,442349976	G3BP1	5
8	0,684771414	G3BP1	5
9	0,888122372	G3BP1	5
10	1	G3BP1	5
11	0,99197238	G3BP1	5
12	0,921494199	G3BP1	5
13	0,855784805	G3BP1	5
14	0,834403288	G3BP1	5
15	0,666890882	G3BP1	5
16	0,431497244	G3BP1	5
17	0,257013002	G3BP1	5
18	0,179778231	G3BP1	5
19	0,151748824	G3BP1	5
20	0,139910264	G3BP1	5
0	0,0590398	FUS	5
1	0,073266258	FUS	5
2	0,096842755	FUS	5
3	0,118962326	FUS	5
4	0,138836516	FUS	5
5	0,148366528	FUS	5
6	0,188560557	FUS	5
7	0,350305098	FUS	5
8	0,592823352	FUS	5
9	0,7963474	FUS	5
10	0,93485825	FUS	5
11	0,977503342	FUS	5
12	1	FUS	5
13	0,98620205	FUS	5
14	0,935003942	FUS	5
15	0,860589284	FUS	5
16	0,724118131	FUS	5
17	0,542062322	FUS	5
18	0,364180179	FUS	5
19	0,238490281	FUS	5
20	0,179973261	FUS	5
0	0,133942466	G3BP1	6
1	0,146575342	G3BP1	6
2	0,184687671	G3BP1	6
3	0,264631507	G3BP1	6
4	0,415890411	G3BP1	6
5	0,643741096	G3BP1	6
6	0,888386301	G3BP1	6
7	1	G3BP1	6
8	0,95890411	G3BP1	6
9	0,88879726	G3BP1	6
10	0,897260274	G3BP1	6
11	0,975590411	G3BP1	6
12	0,983073973	G3BP1	6
13	0,899246575	G3BP1	6
14	0,652313699	G3BP1	6
15	0,412005479	G3BP1	6
16	0,272876712	G3BP1	6
17	0,191978082	G3BP1	6
18	0,157534247	G3BP1	6
19	0,138116438	G3BP1	6
20	0,127853425	G3BP1	6
0	0,127064913	FUS	6
1	0,140208854	FUS	6
2	0,170132114	FUS	6
3	0,224318517	FUS	6
4	0,368834452	FUS	6
5	0,602803575	FUS	6
6	0,828419754	FUS	6
7	0,927172049	FUS	6
8	0,948461886	FUS	6
9	0,958740859	FUS	6
10	0,978061332	FUS	6
11	0,9842812	FUS	6
12	0,992707575	FUS	6
13	1	FUS	6
14	0,917899425	FUS	6
15	0,776347167	FUS	6
16	0,591772247	FUS	6
17	0,387098017	FUS	6
18	0,23831954	FUS	6
19	0,157874146	FUS	6
20	0,124388937	FUS	6
0	0,075579433	G3BP1	7
1	0,077005315	G3BP1	7
2	0,091550335	G3BP1	7
3	0,114830325	G3BP1	7
4	0,159571696	G3BP1	7
5	0,254544918	G3BP1	7
6	0,407129665	G3BP1	7
7	0,61429578	G3BP1	7
8	0,817967137	G3BP1	7
9	0,982601933	G3BP1	7
10	1	G3BP1	7
11	0,817433233	G3BP1	7
12	0,575829058	G3BP1	7
13	0,348912364	G3BP1	7
14	0,228234769	G3BP1	7
15	0,16078453	G3BP1	7
16	0,12007182	G3BP1	7
17	0,099786054	G3BP1	7
18	0,088698572	G3BP1	7
19	0,072976653	G3BP1	7
20	0,06631056	G3BP1	7
0	0,063241752	FUS	7
1	0,077121532	FUS	7
2	0,11417021	FUS	7
3	0,180769583	FUS	7
4	0,302663431	FUS	7
5	0,490262092	FUS	7
6	0,70701756	FUS	7
7	0,904550066	FUS	7
8	1	FUS	7
9	0,973583286	FUS	7
10	0,850962105	FUS	7
11	0,662105218	FUS	7
12	0,464852765	FUS	7
13	0,266985807	FUS	7
14	0,169409278	FUS	7
15	0,125923396	FUS	7
16	0,11383475	FUS	7
17	0,107622194	FUS	7
18	0,094974448	FUS	7
19	0,092819646	FUS	7
20	0,088985531	FUS	7
0	0,090442799	G3BP1	8
1	0,11413963	G3BP1	8
2	0,150798414	G3BP1	8
3	0,196985204	G3BP1	8
4	0,297980549	G3BP1	8
5	0,459150261	G3BP1	8
6	0,630027057	G3BP1	8
7	0,792855135	G3BP1	8
8	0,90105482	G3BP1	8
9	0,951642574	G3BP1	8
10	1	G3BP1	8
11	0,974162921	G3BP1	8
12	0,914199106	G3BP1	8
13	0,838438488	G3BP1	8
14	0,732046942	G3BP1	8
15	0,535423149	G3BP1	8
16	0,321013166	G3BP1	8
17	0,202501875	G3BP1	8
18	0,153391239	G3BP1	8
19	0,133463716	G3BP1	8
20	0,112149157	G3BP1	8
0	0,133567663	FUS	8
1	0,19300949	FUS	8
2	0,268385237	FUS	8
3	0,398477329	FUS	8
4	0,578949736	FUS	8
5	0,764499121	FUS	8
6	0,902168014	FUS	8
7	0,959734271	FUS	8
8	0,970591213	FUS	8
9	0,961452373	FUS	8
10	0,970513884	FUS	8
11	1	FUS	8
12	0,96215536	FUS	8
13	0,864050615	FUS	8
14	0,671431986	FUS	8
15	0,42413638	FUS	8
16	0,282601054	FUS	8
17	0,218785237	FUS	8
18	0,17668471	FUS	8
19	0,152157469	FUS	8
20	0,129661863	FUS	8
0	0,118764846	G3BP1	9
1	0,121140143	G3BP1	9
2	0,157957245	G3BP1	9
3	0,266033254	G3BP1	9
4	0,363947743	G3BP1	9
5	0,510688836	G3BP1	9
6	0,539522565	G3BP1	9
7	0,56888361	G3BP1	9
8	0,61935867	G3BP1	9
9	0,694247031	G3BP1	9
10	0,807270784	G3BP1	9
11	0,918052257	G3BP1	9
12	0,983042755	G3BP1	9
13	1	G3BP1	9
14	0,944180523	G3BP1	9
15	0,833333729	G3BP1	9
16	0,655054632	G3BP1	9
17	0,463182898	G3BP1	9
18	0,282792162	G3BP1	9
19	0,188836105	G3BP1	9
20	0,145486936	G3BP1	9
0	0,186048507	FUS	9
1	0,206882463	FUS	9
2	0,301772388	FUS	9
3	0,44195709	FUS	9
4	0,546175373	FUS	9
5	0,638992537	FUS	9
6	0,717557836	FUS	9
7	0,800373134	FUS	9
8	0,844682836	FUS	9
9	0,927238806	FUS	9
10	0,988028918	FUS	9
11	1	FUS	9
12	0,976989739	FUS	9
13	0,942164179	FUS	9
14	0,868936567	FUS	9
15	0,735385261	FUS	9
16	0,587634328	FUS	9
17	0,416044776	FUS	9
18	0,266272388	FUS	9
19	0,178275187	FUS	9
20	0,149253731	FUS	9
0	0,115913562	G3BP1	10
1	0,142739195	G3BP1	10
2	0,16128465	G3BP1	10
3	0,228073522	G3BP1	10
4	0,375669151	G3BP1	10
5	0,589501242	G3BP1	10
6	0,806149031	G3BP1	10
7	0,931611525	G3BP1	10
8	1	G3BP1	10
9	0,983827124	G3BP1	10
10	0,961528068	G3BP1	10
11	0,945851962	G3BP1	10
12	0,9330462	G3BP1	10
13	0,879174367	G3BP1	10
14	0,796986587	G3BP1	10
15	0,64690611	G3BP1	10
16	0,4784461	G3BP1	10
17	0,286470939	G3BP1	10
18	0,192526577	G3BP1	10
19	0,138322901	G3BP1	10
20	0,113429707	G3BP1	10
0	0,144321414	FUS	10
1	0,177359319	FUS	10
2	0,260298877	FUS	10
3	0,438575044	FUS	10
4	0,649066303	FUS	10
5	0,824121745	FUS	10
6	0,933391322	FUS	10
7	0,979194584	FUS	10
8	0,989985189	FUS	10
9	0,997304308	FUS	10
10	1	FUS	10
11	0,977447085	FUS	10
12	0,913581118	FUS	10
13	0,807054251	FUS	10
14	0,653807274	FUS	10
15	0,475836723	FUS	10
16	0,310490475	FUS	10
17	0,19173112	FUS	10
18	0,134957018	FUS	10
19	0,111620472	FUS	10
20	0,101221682	FUS	10

## Sheet: S1D
FUS WT	sample	REPL 1	REPL 2	REPL 3			mean	st. dev	p-value
Dox -	scr	1	1	1			1	0
	sh	0.441667	0.373694	0.238219			0.351193	0.103574	0.000409488
Dox +	scr	1	1	1			1	0
	sh	0.5	0.322732	0.601601			0.474778	0.141135	0.00298134
FUS P525L	sample	REPL 1	REPL 2	REPL 3			mean	st. dev	p-value
Dox -	scr	1	1	1			1	0
	sh	0.311563	0.241981	0.243481			0.265675	0.0397469	5.68523e-06
Dox +	scr	1	1	1			1	0
	sh	0.742758	0.58065	0.687672			0.67036	0.0824292	0.0022804

## Sheet: S1E
	SK-N-BE FUSWT
	scr	sh		mean	st. dev	p-value
REPL 1	1	0.761643	SCR	1	0	0.0032836
REPL 2	1	0.832727	SH	0.766099	0.064515
REPL 3	1	0.703928
	SK-N-BE FUSP525L
	scr	sh		mean	st. dev	p-value
REPL 1	1	0.872561	SCR	1	0	0.00511095
REPL 2	1	0.85687	SH	0.835498	0.0512114
REPL 3	1	0.777062

## Sheet: S1F-G-H-I-J
See supplementary table 1

## Sheet: S1K 
	FUSP525L	FUSWT	FUSWT_FUSP525L	noDOXY	noDOXY_FUSP525L	noDOXY_FUSWT	noDOXY_FUSWT_FUSP525L
TOP: 1-5000	0.117016	0.0550386	0.039426	0.0561426	0.038322	0.1003	0.593755
TOP: 1-4500	0.121689	0.0593734	0.0399861	0.0576424	0.0417172	0.104033	0.575558
TOP: 1-4000	0.13087	0.0588914	0.0404157	0.0596613	0.0396459	0.111624	0.558891
TOP: 1-3500	0.135421	0.0671706	0.0414687	0.062203	0.0464363	0.114687	0.532613
TOP: 1-3000	0.140512	0.0713753	0.0420294	0.0671475	0.0462571	0.115394	0.517284
TOP: 1-2500	0.148094	0.0794721	0.0392962	0.0762463	0.042522	0.111144	0.503226
TOP: 1-2000	0.152536	0.0818841	0.040942	0.0746377	0.0481884	0.118841	0.482971
TOP: 1-1500	0.152607	0.0971564	0.0393365	0.0905213	0.0459716	0.101422	0.472986
TOP: 1-1000	0.149755	0.10077	0.0496851	0.102169	0.0482855	0.0972708	0.452064
TOP: 1-500	0.154156	0.11126	0.0643432	0.10992	0.0656836	0.108579	0.386059

## Sheet: S1L 
See Supplementary Table 1 and Material and Methods section

## Sheet: S1M 
higher whisker	third quartile	median	first quartile	lower whisker	group
1.16718	0.804092	0.673179	0.560687	0.216129	INP - Commonly enriched
1.06481	0.774678	0.664344	0.569643	0.274903	INP - relocated
1.52118	1.07657	0.900916	0.767265	0.304013	IP - Commonly enriched
2.17176	1.56789	1.33301	1.13394	0.632543	IP - relocated

[truncated: 55 more sheets: S1N , S1O , S1Q , S1R, S1S , S1T , S1U , S1V, S1W-X-Y, 2B , 2C, 2D, 2E, S2B, S2C, S2D, S2E, S2F, S2G, S2H …]
